# Supplementary material for: A Novel Inovirus Reprograms Metabolism and Motility of Marine Alteromonas
Source: Microbiol Spectr. 2022 Oct 27;10(6):e03388-22. doi: 10.1128/spectrum.03388-22 (PMC9769780; doi:10.1128/spectrum.03388-22)
Supplement: Supplemental file 2 — Tables S1 to S14. Download spectrum.03388-22-s0002.xlsx, XLSX file, 3.4 MB [file spectrum.03388-22-s0002.xlsx]

## Sheet: Supplementary Table 1
Supplementary Table 1. Comparative genomic analysis of ϕAFP1 and other filamentous phages based on amino acid identity.
ORF no. (aa)	Position (5’–3’)	Putative protein function	Homologous protein	e-value	Bitscore	Identity-Rate (100%)	Accession no.
ORF1(84)	55-309	Unknown	No alignment
ORF2(56)	498-668	Unknown	No alignment
ORF3(373)	806-1927	Phage replication protein (pII)	Hypothetical protein If1p10 (Enterobacteria phage If1)	7.33e-116	327	0.524	NP_047361.1
ORF4(93)	1936-2217	single-stranded DNA binding protein (pV)	No alignment				PF02303.18
ORF5(44)	2377-2511	Major capsid protein (pVIII)	Hypothetical protein RPRV1_gp08 (Ralstonia phage RSM1)	1.02e-14	47.4	0.4883	YP_863912.1
			Hypothetical protein PI29_gp07 (Ralstonia phage RS603)	1.02e-14	47.4	0.4883	YP_009103102.1
			Hypothetical protein ORF8 (Ralstonia phage RSMSuper)	1.01e-14	47.4	0.4883	BAP28158.1
			Hypothetical protein RSM3_gp8 (Ralstonia phage RSM3)	1.02e-14	47.4	0.4883	YP_002290959.1
ORF6(517)	2592-4145	Minor capsid protein (pIII)	Hypothetical protein RPRV1_gp09 (Ralstonia phage RSM1)	3.81e-08	41.6	0.271	YP_863913.1
			Hypothetical protein PI29_gp08 (Ralstonia phage RS603)	3.93e-09	44.7	0.287	YP_009103103.1
			Hypothetical protein ORF9 (Ralstonia phage RSMSuper)	3.59e-08	41.6	0.2706	BAP28159.1
ORF7(104)	4142-4456	Minor capsid protein (pVI)	Hypothetical protein (Ralstonia phage Rs551)	1.46e-20	66.2	0.3486	YP_009786102.1
			Hypothetical protein PI29_gp09 (Ralstonia phage RS603)	4.17e-20	65.1	0.3486	YP_009103104.1
			Hypothetical protein RPRV1_gp010 (Ralstonia phage RSM1)	5.47e-20	64.7	0.3395	YP_863914.2
			Hypothetical protein RSM3_gp10 (Ralstonia phage RSM3)	2.28e-20	65.5	0.3486	YP_002290961.1
ORF8(371)	4457-5572	Zot-like protein (pI)	Putative zonular occludens toxin (Ralstonia phage Rs551)	7.09e-85	252	0.3823	YP_009786103.1
			Hypothetical protein PI29_gp10 (Ralstonia phage RS603)	2.25e-84	251	0.3767	YP_009103105.1
			Hypothetical protein RPRV1_gp011 (Ralstonia phage RSM1)	1.43e-83	249	0.374	YP_863915.1
			Zot-like protein M694_gp09 (Stenotrophomonas phage phiSMA7)	3.04e-42	140	0.279	YP_008130373.1
			Putative zonular occludens toxin phiSMA9p4 (Stenotrophomonas phage phiSMA9)	3.98e-46	151	0.2853	YP_257149.1
			Hypothetical protein RSM3_gp11 (Ralstonia phage RSM3)	2.69e-83	248	0.374	YP_002290962.1
			Hypothetical protein ORF11 (Ralstonia phage RSMSuper)	2.69e-83	248	0.374	BAP28161.1

## Sheet: Supplementary Table 2
Supplementary Table 2. The summary of some inovirus isolates.
Taxonomy	Phage name	Host	Genome size (bp)	GC content (%)	Number of ORFs	RefSeq	Reference
Inoviridae; Parhipatevirus	Ralstonia phage PE226	Ralstonia solanacearum	5475	61.7	9	NC_015297	Characterization of filamentous bacteriophage PE226 infecting Ralstonia solanacearum strains. Journal of Applied Microbiology.
Inoviridae; Xylivirus	Xanthomonas phage Xf109	Xanthomonas oryzae ATCC 35933	7190	59.6	12	NC_043028	Complete nucleotide sequence of a new filamentous phage, Xf109, which integrates its genome into the chromosomal DNA of Xanthomonas oryzae.
unclassified Inoviridae	Stenotrophomonas phage phiSHP2	Stenotrophomonas maltophilia	5819	61.5	9	NC_015586	Liu,J. and Huang,Y. (Unpublished)
Paulinoviridae; Bifilivirus	Propionibacterium phage B5	Propionibacterium freudenreichii	5804	64.3	10	NC_003460	Filamentous phage active on the gram-positive bacterium Propionibacterium freudenreichii.
Inoviridae; Saetivirus	Vibrio phage VFJ	Vibrio cholerae O139 serogroup strain ICDC-4470	8555	44.3	12	NC_021562	Isolation and characterization of the new mosaic filamentous phage VFJ Phi of Vibrio cholerae.
Inoviridae; Lineavirus	Salmonella phage IKe	Escherichia coli	6883	40.5	10	NC_002014	Nucleotide sequence and genetic organization of the genome of the N-specific filamentous bacteriophage IKe. Comparison with the genome of the F-specific filamentous phages M13, fd and f1.
Inoviridae; Inovirus	Escherichia virus M13	Escherichia coli	6407	40.8	10	NC_003287	Nucleotide sequence of the filamentous bacteriophage M13 DNA genome: comparison with phage fd.
Inoviridae; Inovirus	Enterobacteria phage f1	Escherichia coli IJ1862	6407	40.8	10	JF719734	Experimental evolution of RNA versus DNA viruses.
New species in Inoviridae	ϕAFP1	Alteromonas abrolhosensis	5986	40.3	8	MT975991	This study

## Sheet: Supplementary Table 3
Supplementary Table 3. The summary of the burst sizes of some inovirus and alterphages.
Taxonomy	Phage name	Host	Genome size	GC content (%)	Number of ORFs	Burst size (phage particles/cell)	Reference
Inoviridae	Hyperthermophilic Filamentous Phage φOH3	Thermus thermophilus HB8	5,688 bp	58.03	8	109	Physiological Properties and Genome Structure of the Hyperthermophilic Filamentous Phage φOH3 Which Infects Thermus thermophilus HB8
Inoviridae	E. amylovora-Specific Filamentous Phages PEar1-6	Erwinia amylovora	6,608-6,801 bp	42	10 or 11	280	First Report of Filamentous Phages Isolated from Tunisian Orchards to Control Erwinia amylovora
Siphoviridae	Alteromonas phages vB_AmaS-R9Y	Alteromonas macleodii ATCC 27126	40 kb-43kb	54.9-55.1	50-56	15-19	A Novel Alteromonas Phage Lineage with a Broad Host Range and Small Burst Size
Siphoviridae	Alteromonas gracilis Phage PB15	Alteromonas gracilis	37,333 bp	45.52	61	60	Characterization and Genome Sequence of Marine Alteromonas gracilis Phage PB15 Isolated from the Yellow Sea, China
Siphoviridae	Alteromonas phage P24	Alteromonas macleodii	46,945 bp	48.3	74	147	Characterization and Genome Analysis of a Novel Marine Alteromonas Phage P24
Siphoviridae	Alteromonas phage vB_AcoS-R7M (R7M)	Alteromonas confluentis using DSSK2-12T	56163	45.6	67	182	A Novel Phage Infecting Alteromonas Represents a Distinct Group of Siphophages Infecting Diverse Aquatic Copiotrophs
Podoviridae	Alteromonas vB_AmaP_AD45 (P1-P4)	Alteromonas macleodii AD45	100 kb-104kb	43.2	127	500/600	Novel group of podovirus infecting the marine bacterium Alteromonas macleodii
Podoviridae	Alteromonas phage ZP6	Alteromonas macleodii	38,080 bp	50.1	47	210	Genome and Ecology of a Novel Alteromonas Podovirus, ZP6, Representing a New Viral Genus, Mareflavirus
Autographiviridae	vB_AmeP-R8W (R8W)	Alteromonas mediterranea	48,825 bp	40.55	53	88	A Novel Broad Host Range Phage Infecting Alteromonas
New species in Inoviridae	ϕAFP1	Alteromonas abrolhosensis	5,986 bp	40.3	8	10	This study

## Sheet: Supplementary Table 4
Supplementary Table 4. Accession numbers of sequences used in phylogenetic trees construction.
Tree based on	Families	Genera	Species	Accession Nr
Complete genomes	Inoviridae	Inovirus	Enterobacteria phage M13	NC_003287.2
			Escherichia phage fd	NC_025824.1
			Enterobacteria phage f1	JF719734.1
			Enterobacteria phage f1	JF719732.1
			Enterobacteria phage f1	JF719733.1
			Enterobacteria phage f1	J02448.1
			Enterobacteria phage f1	GQ153919.1
		Parhipatevirus	Ralstonia phage PE226	NC_015297.1
		Restivirus	Ralstonia phage RSS1	NC_008575.1
			Ralstonia phage RSS0	NC_019548.1
			Ralstonia phage RSS-TH1	NC_055053.1
			Ralstonia phage RS611	NC_055054.1
		Coriovirus	Xanthomonas phage Cf1c	NC_001396.1
			Xanthomonas phage XacF1	AB910602.1
		Xylivirus	Xanthomonas phage Xf409	NC_055055.1
			Xanthomonas phage Xf109	NC_043028.1
		Staminivirus	Stenotrophomonas phage phiSMA9	NC_007189.1
		Scuticavirus	Stenotrophomonas phage phiSMA6	NC_043029.1
		Subteminivirus	Stenotrophomonas phage phiSMA7	NC_021569.1
		Saetivirus	Vibrio phage VFJ	NC_021562.1
			Vibrio phage fs2	NC_001956.1
		Psecadovirus	Stenotrophomonas phage PSH1	NC_010429.1
		Habenivirus	Ralstonia phage RSIBR1	NC_055052.1
			Ralstonia phage Rs551	NC_047765.1
			Ralstonia phage RS603	NC_025454.1
			Ralstonia phage RSM1	NC_008574.2
			Ralstonia phage RSMSuper	AB981170.1
			Ralstonia phage RSM3	NC_011399.1
		Lineavirus	Enterobacteria phage Ike	NC_002014.1
			Enterobacteria phage I2-2	NC_001332.1
		Infulavirus	Enterobacteria phage If1	NC_001954.1
		unclassified Inoviridae	Ralstonia phage p12J	NC_005131.2
			Ralstonia phage RSS20	NC_021866.1
			Ralstonia phage RSS30	NC_021862.1
			Stenotrophomonas phage phiSHP2	NC_015586.1
			Ralstonia phage 1 NP-2014	NC_023586.1
	Paulinoviridae	Bifilivirus	Propionibacterium phage B5	NC_003460.1

## Sheet: Supplementary Table 5
Supplementary Table 5. Overview of viral clusters by vConTACT2 for ϕAFP1.
Genome	Order	Family	Genus	preVC	VC Status	VC	VC Size	Quality	Adjusted P-value	VC Avg Distance	Topology Confidence Score	Genus Confidence Score	VC Orders	VC Families	VC Genera
AFP1	Unassigned	Unassigned	Unassigned		Singleton
Acholeplasma~virus~L2	Unassigned	Plasmaviridae	Plasmavirus		Singleton
Acholeplasma~virus~MV-L51	Unassigned	Inoviridae	Plectrovirus		Singleton
Achromobacter~phage~83-24	Caudovirales	Siphoviridae	Jwxvirus	preVC_0	Clustered	VC_0_0	2	0.1875	0.952275	2.23607	0.1785	1	1	1	1
Achromobacter~phage~JWAlpha	Caudovirales	Podoviridae	Jwalphavirus	preVC_7	Clustered	VC_7_1	12	0.4984	1	6.58441	0.4984	0.9848	1	1	3
Achromobacter~phage~JWF	Caudovirales	Siphoviridae	Unassigned		Singleton
Achromobacter~phage~JWX	Caudovirales	Siphoviridae	Jwxvirus	preVC_0	Clustered	VC_0_0	2	0.1875	0.952275	2.23607	0.1785	1	1	1	1
Achromobacter~phage~phiAxp-1	Caudovirales	Siphoviridae	Unassigned	preVC_1	Clustered	VC_1_0	12	0.7209	1	6.01759	0.7209	1	1	1	3
Achromobacter~phage~phiAxp-2	Caudovirales	Siphoviridae	Unassigned		Outlier
Achromobacter~phage~phiAxp-3	Caudovirales	Podoviridae	Jwalphavirus	preVC_7	Clustered	VC_7_1	12	0.4984	1	6.58441	0.4984	0.9848	1	1	3
Acidianus~bottle-shaped~virus	Unassigned	Ampullaviridae	Ampullavirus	preVC_17	Clustered	VC_17_0	3	1	1	3.45283	1	1	0	1	1
Acidianus~bottle-shaped~virus~2	Unassigned	Ampullaviridae	Ampullavirus	preVC_17	Clustered	VC_17_0	3	1	1	3.45283	1	1	0	1	1
Acidianus~bottle-shaped~virus~3	Unassigned	Ampullaviridae	Ampullavirus	preVC_17	Clustered	VC_17_0	3	1	1	3.45283	1	1	0	1	1
Acidianus~filamentous~virus~1	Ligamenvirales	Lipothrixviridae	Gammalipothrixvirus		Outlier
Acidianus~filamentous~virus~2	Ligamenvirales	Lipothrixviridae	Deltalipothrixvirus		Outlier
Acidianus~filamentous~virus~3	Ligamenvirales	Lipothrixviridae	Betalipothrixvirus	preVC_19	Clustered	VC_19_0	6	0.9557	0.999939	5.07996	0.9557	1	1	1	1
Acidianus~filamentous~virus~6	Ligamenvirales	Lipothrixviridae	Betalipothrixvirus	preVC_19	Clustered	VC_19_0	6	0.9557	0.999939	5.07996	0.9557	1	1	1	1
Acidianus~filamentous~virus~7	Ligamenvirales	Lipothrixviridae	Betalipothrixvirus	preVC_19	Clustered	VC_19_0	6	0.9557	0.999939	5.07996	0.9557	1	1	1	1
Acidianus~filamentous~virus~8	Ligamenvirales	Lipothrixviridae	Betalipothrixvirus	preVC_19	Clustered	VC_19_0	6	0.9557	0.999939	5.07996	0.9557	1	1	1	1
Acidianus~filamentous~virus~9	Ligamenvirales	Lipothrixviridae	Betalipothrixvirus	preVC_19	Clustered	VC_19_0	6	0.9557	0.999939	5.07996	0.9557	1	1	1	1
Acidianus~rod-shaped~virus~1	Ligamenvirales	Rudiviridae	Rudivirus		Outlier
Acidianus~rod-shaped~virus~2	Ligamenvirales	Rudiviridae	Rudivirus		Outlier
Acidianus~spindle-shaped~virus~1	Unassigned	Fuselloviridae	Betafusellovirus	preVC_21	Clustered	VC_21_0	9	0.9094	0.999998	4.28424	0.9094	1	0	1	2
Acidianus~tailed~spindle~virus	Unassigned	Bicaudaviridae	Unassigned		Outlier
Acidianus~two-tailed~virus	Unassigned	Bicaudaviridae	Bicaudavirus		Outlier
Acidovorax~phage~ACP17	Caudovirales	Myoviridae	Busanvirus		Outlier
Acinetobacter~phage~AB1	Caudovirales	Myoviridae	Ap22virus	preVC_28	Clustered	VC_28_0	9	0.8546	1	6.24681	0.8546	1	1	1	2
Acinetobacter~phage~AB3	Caudovirales	Podoviridae	Fri1virus	preVC_30	Clustered	VC_30_0	20	0.9138	1	3.89035	0.9138	1	1	1	2
Acinetobacter~phage~AP205	Unassigned	Leviviridae	Unassigned		Outlier
Acinetobacter~phage~AP22	Caudovirales	Myoviridae	Ap22virus	preVC_28	Clustered	VC_28_0	9	0.8546	1	6.24681	0.8546	1	1	1	2
Acinetobacter~phage~AbP2	Caudovirales	Myoviridae	Obolenskvirus	preVC_28	Clustered	VC_28_0	9	0.8546	1	6.24681	0.8546	1	1	1	2
Acinetobacter~phage~Abp1	Caudovirales	Podoviridae	Fri1virus	preVC_30	Clustered	VC_30_0	20	0.9138	1	3.89035	0.9138	1	1	1	2
Acinetobacter~phage~Ac42	Caudovirales	Myoviridae	Unassigned		Outlier
Acinetobacter~phage~Acj61	Caudovirales	Myoviridae	Unassigned		Outlier
Acinetobacter~phage~Acj9	Caudovirales	Myoviridae	Unassigned		Outlier
Acinetobacter~phage~Bphi-B1251	Caudovirales	Siphoviridae	Vieuvirus	preVC_41	Clustered	VC_41_0	3	0.8558	0.991885	6.4277	0.8488	1	1	1	1
Acinetobacter~phage~Fri1	Caudovirales	Podoviridae	Fri1virus	preVC_30	Clustered	VC_30_0	20	0.9138	1	3.89035	0.9138	1	1	1	2
Acinetobacter~phage~IME-AB2	Caudovirales	Myoviridae	Ap22virus	preVC_28	Clustered	VC_28_0	9	0.8546	1	6.24681	0.8546	1	1	1	2
Acinetobacter~phage~IME200	Caudovirales	Podoviridae	Fri1virus	preVC_30	Clustered	VC_30_0	20	0.9138	1	3.89035	0.9138	1	1	1	2
Acinetobacter~phage~IME_AB3	Caudovirales	Siphoviridae	Unassigned	preVC_1	Clustered	VC_1_0	12	0.7209	1	6.01759	0.7209	1	1	1	3
Acinetobacter~phage~LZ35	Caudovirales	Myoviridae	Obolenskvirus	preVC_28	Clustered	VC_28_0	9	0.8546	1	6.24681	0.8546	1	1	1	2
Acinetobacter~phage~Petty	Caudovirales	Podoviridae	Friunavirus	preVC_30	Clustered	VC_30_0	20	0.9138	1	3.89035	0.9138	1	1	1	2
Acinetobacter~phage~Presley	Caudovirales	Podoviridae	Unassigned		Outlier
Acinetobacter~phage~SH-Ab~15519	Caudovirales	Podoviridae	Friunavirus	preVC_30	Clustered	VC_30_0	20	0.9138	1	3.89035	0.9138	1	1	1	2
Acinetobacter~phage~WCHABP1	Caudovirales	Myoviridae	Obolenskvirus	preVC_28	Clustered	VC_28_0	9	0.8546	1	6.24681	0.8546	1	1	1	2
Acinetobacter~phage~WCHABP12	Caudovirales	Myoviridae	Obolenskvirus	preVC_28	Clustered	VC_28_0	9	0.8546	1	6.24681	0.8546	1	1	1	2
Acinetobacter~phage~WCHABP5	Caudovirales	Podoviridae	Friunavirus	preVC_30	Clustered	VC_30_0	20	0.9138	1	3.89035	0.9138	1	1	1	2
Acinetobacter~phage~YMC-13-01-C62	Caudovirales	Myoviridae	Ap22virus	preVC_28	Clustered	VC_28_0	9	0.8546	1	6.24681	0.8546	1	1	1	2
Acinetobacter~phage~YMC11/11/R3177	Caudovirales	Siphoviridae	Vieuvirus	preVC_41	Clustered	VC_41_0	3	0.8558	0.991885	6.4277	0.8488	1	1	1	1
Acinetobacter~phage~YMC11/12/R2315	Caudovirales	Myoviridae	Obolenskvirus	preVC_28	Clustered	VC_28_0	9	0.8546	1	6.24681	0.8546	1	1	1	2
Acinetobacter~phage~YMC13/03/R2096	Caudovirales	Myoviridae	Unassigned		Outlier
Acinetobacter~phage~ZZ1	Caudovirales	Myoviridae	Unassigned		Outlier
Acinetobacter~phage~phiAB1	Caudovirales	Podoviridae	Fri1virus	preVC_30	Clustered	VC_30_0	20	0.9138	1	3.89035	0.9138	1	1	1	2
Acinetobacter~phage~phiAB6	Caudovirales	Podoviridae	Friunavirus	preVC_30	Clustered	VC_30_0	20	0.9138	1	3.89035	0.9138	1	1	1	2
Acinetobacter~phage~phiAC-1	Caudovirales	Myoviridae	Unassigned		Outlier
Acinetobacter~phage~vB_AbaM_Acibel004	Caudovirales	Myoviridae	Unassigned	preVC_44	Clustered	VC_44_0	2	0.1882	0.952611	4.89898	0.1793	1	1	1	0
Acinetobacter~phage~vB_AbaM_ME3	Caudovirales	Myoviridae	Metrivirus		Singleton
Acinetobacter~phage~vB_AbaM_phiAbaA1	Caudovirales	Myoviridae	Unassigned	preVC_44	Clustered	VC_44_0	2	0.1882	0.952611	4.89898	0.1793	1	1	1	0
Acinetobacter~phage~vB_AbaP_AS11	Caudovirales	Podoviridae	Friunavirus	preVC_30	Clustered	VC_30_0	20	0.9138	1	3.89035	0.9138	1	1	1	2
Acinetobacter~phage~vB_AbaP_AS12	Caudovirales	Podoviridae	Friunavirus	preVC_30	Clustered	VC_30_0	20	0.9138	1	3.89035	0.9138	1	1	1	2
Acinetobacter~phage~vB_AbaP_Acibel007	Caudovirales	Podoviridae	Friunavirus	preVC_30	Clustered	VC_30_0	20	0.9138	1	3.89035	0.9138	1	1	1	2
Acinetobacter~phage~vB_AbaP_B1	Caudovirales	Podoviridae	Friunavirus	preVC_30	Clustered	VC_30_0	20	0.9138	1	3.89035	0.9138	1	1	1	2
Acinetobacter~phage~vB_AbaP_B3	Caudovirales	Podoviridae	Friunavirus	preVC_30	Clustered	VC_30_0	20	0.9138	1	3.89035	0.9138	1	1	1	2
Acinetobacter~phage~vB_AbaP_B5	Caudovirales	Podoviridae	Friunavirus	preVC_30	Clustered	VC_30_0	20	0.9138	1	3.89035	0.9138	1	1	1	2
Acinetobacter~phage~vB_AbaP_D2	Caudovirales	Podoviridae	Friunavirus	preVC_30	Clustered	VC_30_0	20	0.9138	1	3.89035	0.9138	1	1	1	2
Acinetobacter~phage~vB_AbaP_PD-6A3	Caudovirales	Podoviridae	Fri1virus	preVC_30	Clustered	VC_30_0	20	0.9138	1	3.89035	0.9138	1	1	1	2
Acinetobacter~phage~vB_AbaP_PD-AB9	Caudovirales	Podoviridae	Fri1virus	preVC_30	Clustered	VC_30_0	20	0.9138	1	3.89035	0.9138	1	1	1	2
Acinetobacter~phage~vB_AbaS_Loki	Caudovirales	Siphoviridae	Unassigned	preVC_1	Clustered	VC_1_0	12	0.7209	1	6.01759	0.7209	1	1	1	3
Acinetobacter~phage~vB_AbaS_TRS1	Caudovirales	Siphoviridae	Vieuvirus	preVC_41	Clustered	VC_41_0	3	0.8558	0.991885	6.4277	0.8488	1	1	1	1
Acinetobacter~phage~vB_ApiP_P1	Caudovirales	Podoviridae	Friunavirus	preVC_30	Clustered	VC_30_0	20	0.9138	1	3.89035	0.9138	1	1	1	2
Acinetobacter~phage~vB_ApiP_P2	Caudovirales	Podoviridae	Friunavirus	preVC_30	Clustered	VC_30_0	20	0.9138	1	3.89035	0.9138	1	1	1	2
Acinetobacter~virus~133	Caudovirales	Myoviridae	Unassigned		Outlier
Actinomyces~virus~Av1	Caudovirales	Podoviridae	Unassigned		Outlier
Actinoplanes~phage~phiAsp2	Caudovirales	Siphoviridae	Unassigned		Outlier
Aeromonas~phage~AS-gz	Caudovirales	Myoviridae	Tulanevirus	preVC_36	Clustered	VC_36_1	5	0.104	1	6.42643	0.104	1	1	1	2
Aeromonas~phage~Aes012	Caudovirales	Myoviridae	Secunda5virus	preVC_36	Clustered	VC_36_1	5	0.104	1	6.42643	0.104	1	1	1	2
Aeromonas~phage~Aes508	Caudovirales	Myoviridae	Secunda5virus	preVC_36	Clustered	VC_36_1	5	0.104	1	6.42643	0.104	1	1	1	2
Aeromonas~phage~CC2	Caudovirales	Myoviridae	Unassigned	preVC_37	Clustered	VC_37_0	2	0.0368	0.957019	7.81025	0.0352	1	1	1	0
Aeromonas~phage~PX29	Caudovirales	Myoviridae	Unassigned	preVC_37	Clustered	VC_37_1	3	0.0671	0.998557	7.61785	0.0671	1	1	1	0
Aeromonas~phage~pAh6-C	Caudovirales	Myoviridae	Unassigned	preVC_56	Clustered	VC_56_0	5	1	1	6.15107	1	1	1	1	0
Aeromonas~phage~pIS4-A	Caudovirales	Siphoviridae	Pis4avirus	preVC_57	Clustered	VC_57_0	5	0.6588	1	6.91919	0.6588	1	1	1	2
Aeromonas~phage~phiAS4	Caudovirales	Myoviridae	Secunda5virus	preVC_36	Clustered	VC_36_1	5	0.104	1	6.42643	0.104	1	1	1	2
Aeromonas~phage~phiAS5	Caudovirales	Myoviridae	Unassigned	preVC_37	Clustered	VC_37_1	3	0.0671	0.998557	7.61785	0.0671	1	1	1	0
Aeromonas~phage~phiAS7	Caudovirales	Podoviridae	Unassigned	preVC_65	Clustered	VC_65_0	5	0.517	1	4.37453	0.517	1	1	1	0
Aeromonas~phage~vB_AsaM-56	Caudovirales	Myoviridae	Popoffvirus		Outlier
Aeromonas~virus~25	Caudovirales	Myoviridae	Secunda5virus	preVC_36	Clustered	VC_36_1	5	0.104	1	6.42643	0.104	1	1	1	2
Aeromonas~virus~31	Caudovirales	Myoviridae	Secunda5virus	preVC_36	Clustered	VC_36_0	2	0.025	0.948158	1.73205	0.0237	1	1	1	2
Aeromonas~virus~44RR2	Caudovirales	Myoviridae	Biquartavirus	preVC_36	Clustered	VC_36_0	2	0.025	0.948158	1.73205	0.0237	1	1	1	2
Aeromonas~virus~65	Caudovirales	Myoviridae	Unassigned	preVC_37	Clustered	VC_37_0	2	0.0368	0.957019	7.81025	0.0352	1	1	1	0
Aeromonas~virus~Aeh1	Caudovirales	Myoviridae	Unassigned	preVC_37	Clustered	VC_37_1	3	0.0671	0.998557	7.61785	0.0671	1	1	1	0
Aeromonas~virus~phiO18P	Caudovirales	Myoviridae	Hp1virus	preVC_67	Clustered	VC_67_0	7	0.5662	1	5.20886	0.5662	1	1	1	2
Aeropyrum~globular~virus~1	Unassigned	Unassigned	Unassigned		Singleton
Aeropyrum~pernix~ovoid~virus~1	Unassigned	Guttaviridae	Betaguttavirus		Singleton
Aeropyrum~pernix~spindle-shaped~virus~1	Unassigned	Unassigned	Unassigned		Singleton
Aggregatibacter~phage~S1249	Caudovirales	Myoviridae	Unassigned	preVC_6	Clustered	VC_6_0	2	0.6541	0.93598	4	0.6122	1	1	1	0
Agrobacterium~phage~7-7-1	Caudovirales	Myoviridae	Unassigned	preVC_68	Clustered	VC_68_0	3	0.2075	0.98129	7.82878	0.2036	1	1	2	1
Agrobacterium~phage~Atu_ph07	Caudovirales	Myoviridae	Polybotosvirus		Outlier
Alces~alces~faeces~associated~microvirus~MP10~5560	Unassigned	Microviridae	Unassigned	preVC_70	Clustered	VC_70_0	13	0.8261	1	1.49517	0.8261	1	0	1	2
Alces~alces~faeces~associated~microvirus~MP11~5517	Unassigned	Microviridae	Unassigned		Outlier
Alces~alces~faeces~associated~microvirus~MP12~5423	Unassigned	Microviridae	Unassigned	preVC_70	Clustered	VC_70_0	13	0.8261	1	1.49517	0.8261	1	0	1	2
Alces~alces~faeces~associated~microvirus~MP15~5067	Unassigned	Microviridae	Unassigned		Outlier
Alces~alces~faeces~associated~microvirus~MP18~4940	Unassigned	Microviridae	Unassigned	preVC_71	Clustered	VC_71_0	5	0.4355	0.999997	1.38995	0.4355	1	0	1	0
Alces~alces~faeces~associated~microvirus~MP21~4718	Unassigned	Microviridae	Unassigned		Outlier
Alces~alces~faeces~associated~microvirus~MP3~6497	Unassigned	Microviridae	Unassigned		Outlier
Alphaproteobacteria~virus~phiJl001	Caudovirales	Siphoviridae	Yuavirus		Outlier
Alteromonas~phage~vB_AmaP_AD45-P1	Caudovirales	Podoviridae	Unassigned		Outlier
Anabaena~phage~A-4L	Caudovirales	Podoviridae	Unassigned		Outlier
Aquamicrobium~phage~P14	Caudovirales	Podoviridae	Aqualcavirus	preVC_64	Clustered	VC_64_0	15	0.7249	1	6.19828	0.7249	1	1	1	5
Archaeal~BJ1~virus	Caudovirales	Siphoviridae	Unassigned	preVC_78	Clustered	VC_78_0	2	0.8495	0.729854	4.12311	0.62	1	1	1	0
Arthrobacter~phage~Abidatro	Caudovirales	Siphoviridae	Galaxyvirus	preVC_80	Clustered	VC_80_0	2	0.4258	0.952735	2.44949	0.4057	1	1	1	1
Arthrobacter~phage~Adat	Caudovirales	Podoviridae	Jasminevirus	preVC_85	Clustered	VC_85_0	2	1	1	3	1	1	1	1	1
Arthrobacter~phage~Amigo	Caudovirales	Siphoviridae	Amigovirus	preVC_86	Clustered	VC_86_0	2	0.8043	0.89435	1.73205	0.7194	1	1	1	1
Arthrobacter~phage~BarretLemon	Caudovirales	Myoviridae	Marthavirus	preVC_88	Clustered	VC_88_0	8	0.8671	1	3.14907	0.8671	1	1	1	1
Arthrobacter~phage~Beans	Caudovirales	Myoviridae	Marthavirus	preVC_88	Clustered	VC_88_0	8	0.8671	1	3.14907	0.8671	1	1	1	1
Arthrobacter~phage~Bennie	Caudovirales	Siphoviridae	Korravirus	preVC_79	Clustered	VC_79_0	9	0.9278	1	3.03493	0.9278	1	1	1	1
Arthrobacter~phage~Brent	Caudovirales	Myoviridae	Marthavirus	preVC_88	Clustered	VC_88_0	8	0.8671	1	3.14907	0.8671	1	1	1	1
Arthrobacter~phage~CaptnMurica	Caudovirales	Siphoviridae	Gordonvirus		Overlap (VC_92/VC_95)
Arthrobacter~phage~Circum	Caudovirales	Siphoviridae	Mudcatvirus		Overlap (VC_91/VC_95)
Arthrobacter~phage~Colucci	Caudovirales	Myoviridae	Radnorvirus	preVC_89	Clustered	VC_89_0	3	0.4673	0.996972	4.2088	0.4659	1	1	1	2
Arthrobacter~phage~Decurro	Caudovirales	Siphoviridae	Decurrovirus		Outlier
Arthrobacter~phage~DrRobert	Caudovirales	Siphoviridae	Korravirus	preVC_79	Clustered	VC_79_0	9	0.9278	1	3.03493	0.9278	1	1	1	1
Arthrobacter~phage~Galaxy	Caudovirales	Siphoviridae	Galaxyvirus	preVC_80	Clustered	VC_80_0	2	0.4258	0.952735	2.44949	0.4057	1	1	1	1
Arthrobacter~phage~Glenn	Caudovirales	Siphoviridae	Korravirus	preVC_79	Clustered	VC_79_0	9	0.9278	1	3.03493	0.9278	1	1	1	1
Arthrobacter~phage~Gordon	Caudovirales	Siphoviridae	Gordonvirus		Overlap (VC_92/VC_95)
Arthrobacter~phage~HunterDalle	Caudovirales	Siphoviridae	Korravirus	preVC_79	Clustered	VC_79_0	9	0.9278	1	3.03493	0.9278	1	1	1	1
Arthrobacter~phage~Jasmine	Caudovirales	Podoviridae	Jasminevirus	preVC_85	Clustered	VC_85_0	2	1	1	3	1	1	1	1	1
Arthrobacter~phage~Jawnski	Caudovirales	Myoviridae	Marthavirus	preVC_88	Clustered	VC_88_0	8	0.8671	1	3.14907	0.8671	1	1	1	1
Arthrobacter~phage~Joann	Caudovirales	Siphoviridae	Korravirus	preVC_79	Clustered	VC_79_0	9	0.9278	1	3.03493	0.9278	1	1	1	1
Arthrobacter~phage~KellEzio	Caudovirales	Siphoviridae	Kelleziovirus	preVC_96	Clustered	VC_96_0	2	1	1	1.41421	1	1	1	1	1
Arthrobacter~phage~Kitkat	Caudovirales	Siphoviridae	Kelleziovirus	preVC_96	Clustered	VC_96_0	2	1	1	1.41421	1	1	1	1	1
Arthrobacter~phage~Korra	Caudovirales	Siphoviridae	Korravirus	preVC_79	Clustered	VC_79_0	9	0.9278	1	3.03493	0.9278	1	1	1	1
Arthrobacter~phage~Laroye	Caudovirales	Siphoviridae	Laroyevirus		Singleton
Arthrobacter~phage~Martha	Caudovirales	Myoviridae	Marthavirus	preVC_88	Clustered	VC_88_0	8	0.8671	1	3.14907	0.8671	1	1	1	1
Arthrobacter~phage~Molivia	Caudovirales	Siphoviridae	Amigovirus	preVC_86	Clustered	VC_86_0	2	0.8043	0.89435	1.73205	0.7194	1	1	1	1
Arthrobacter~phage~Mudcat	Caudovirales	Siphoviridae	Mudcatvirus		Overlap (VC_91/VC_95)
Arthrobacter~phage~Piccoletto	Caudovirales	Myoviridae	Marthavirus	preVC_88	Clustered	VC_88_0	8	0.8671	1	3.14907	0.8671	1	1	1	1
Arthrobacter~phage~Preamble	Caudovirales	Siphoviridae	Korravirus	preVC_79	Clustered	VC_79_0	9	0.9278	1	3.03493	0.9278	1	1	1	1
Arthrobacter~phage~PrincessTrina	Caudovirales	Myoviridae	Arv1virus	preVC_89	Clustered	VC_89_0	3	0.4673	0.996972	4.2088	0.4659	1	1	1	2
Arthrobacter~phage~Pumancara	Caudovirales	Siphoviridae	Korravirus	preVC_79	Clustered	VC_79_0	9	0.9278	1	3.03493	0.9278	1	1	1	1
Arthrobacter~phage~Shade	Caudovirales	Myoviridae	Marthavirus	preVC_88	Clustered	VC_88_0	8	0.8671	1	3.14907	0.8671	1	1	1	1
Arthrobacter~phage~Sonny	Caudovirales	Myoviridae	Marthavirus	preVC_88	Clustered	VC_88_0	8	0.8671	1	3.14907	0.8671	1	1	1	1
Arthrobacter~phage~Tank	Caudovirales	Siphoviridae	Tankvirus		Singleton
Arthrobacter~phage~Wayne	Caudovirales	Siphoviridae	Korravirus	preVC_79	Clustered	VC_79_0	9	0.9278	1	3.03493	0.9278	1	1	1	1
Arthrobacter~phage~vB_ArS-ArV2	Caudovirales	Siphoviridae	Unassigned		Outlier
Arthrobacter~phage~vB_ArtM-ArV1	Caudovirales	Myoviridae	Arv1virus	preVC_89	Clustered	VC_89_0	3	0.4673	0.996972	4.2088	0.4659	1	1	1	2
Aurantimonas~phage~AmM-1	Caudovirales	Podoviridae	Unassigned		Outlier
Azospirillum~phage~Cd	Caudovirales	Siphoviridae	Unassigned		Singleton
Bacillus~phage~0305phi8-36	Caudovirales	Myoviridae	Unassigned	preVC_102	Clustered/Singleton	VC_102_0	1	0	1	0	0	1	1	1	0
Bacillus~phage~AR9	Caudovirales	Myoviridae	Unassigned	preVC_103	Clustered/Singleton	VC_103_0	1	0	1	0	0	1	1	1	0
Bacillus~phage~Aurora	Caudovirales	Podoviridae	Salasvirus	preVC_50	Clustered	VC_50_0	4	0.6484	0.999919	2.70636	0.6484	1	1	1	1
Bacillus~phage~AvesoBmore	Caudovirales	Myoviridae	B4virus		Overlap (VC_105/VC_106)
Bacillus~phage~B4	Caudovirales	Myoviridae	B4virus		Overlap (VC_105/VC_106)
Bacillus~phage~BCD7	Caudovirales	Myoviridae	Unassigned		Outlier
Bacillus~phage~BCJA1c	Caudovirales	Siphoviridae	Unassigned		Outlier
Bacillus~phage~BCP78	Caudovirales	Myoviridae	Tsarbombavirus		Overlap (VC_105/VC_106)
Bacillus~phage~BCP8-2	Caudovirales	Myoviridae	Bc431virus		Overlap (VC_105/VC_106)
Bacillus~phage~BPS10C	Caudovirales	Herelleviridae	Wphvirus	preVC_105	Clustered	VC_105_0	16	0.4824	1	6.69908	0.4824	0.8667	1	2	1
Bacillus~phage~BPS13	Caudovirales	Myoviridae	Wphvirus	preVC_105	Clustered	VC_105_0	16	0.4824	1	6.69908	0.4824	0.8667	1	2	1
Bacillus~phage~BalMu-1	Unassigned	Unassigned	Unassigned		Outlier
Bacillus~phage~Bam35c	Unassigned	Tectiviridae	Betatectivirus	preVC_120	Clustered	VC_120_0	4	1	1	4.06363	1	1	0	1	1
Bacillus~phage~Bastille	Caudovirales	Myoviridae	Bastillevirus		Overlap (VC_105/VC_106)
Bacillus~phage~Bcp1	Caudovirales	Myoviridae	Bc431virus		Overlap (VC_105/VC_106)
Bacillus~phage~Belinda	Caudovirales	Herelleviridae	Wphvirus	preVC_105	Clustered	VC_105_0	16	0.4824	1	6.69908	0.4824	0.8667	1	2	1
Bacillus~phage~BigBertha	Caudovirales	Myoviridae	B4virus		Overlap (VC_105/VC_106)
Bacillus~phage~Bobb	Caudovirales	Myoviridae	Agatevirus		Overlap (VC_105/VC_106)
Bacillus~phage~Bp8p-C	Caudovirales	Myoviridae	Agatevirus		Overlap (VC_105/VC_106)
Bacillus~phage~BtCS33	Caudovirales	Siphoviridae	Unassigned		Overlap (VC_124/VC_125)
Bacillus~phage~CAM003	Caudovirales	Myoviridae	Bastillevirus		Overlap (VC_105/VC_106)
Bacillus~phage~CP-51	Caudovirales	Myoviridae	Cp51virus		Overlap (VC_107/VC_131)
Bacillus~phage~CampHawk	Caudovirales	Myoviridae	Spo1virus		Overlap (VC_107/VC_122)
Bacillus~phage~Claudi	Caudovirales	Podoviridae	Salasvirus	preVC_50	Clustered	VC_50_0	4	0.6484	0.999919	2.70636	0.6484	1	1	1	1
Bacillus~phage~DIGNKC	Caudovirales	Herelleviridae	Wphvirus	preVC_105	Clustered	VC_105_0	16	0.4824	1	6.69908	0.4824	0.8667	1	2	1
Bacillus~phage~Deep~Blue	Caudovirales	Myoviridae	Bc431virus		Overlap (VC_105/VC_106)
Bacillus~phage~DirtyBetty	Caudovirales	Herelleviridae	Wphvirus	preVC_105	Clustered	VC_105_0	16	0.4824	1	6.69908	0.4824	0.8667	1	2	1
Bacillus~phage~Eldridge	Caudovirales	Herelleviridae	Unassigned		Overlap (VC_105/VC_106)
Bacillus~phage~Evoli	Caudovirales	Herelleviridae	Bastillevirus		Overlap (VC_105/VC_106)
Bacillus~phage~Eyuki	Caudovirales	Herelleviridae	Wphvirus	preVC_105	Clustered	VC_105_0	16	0.4824	1	6.69908	0.4824	0.8667	1	2	1
Bacillus~phage~Fah	Caudovirales	Siphoviridae	Wbetavirus	preVC_123	Clustered	VC_123_0	3	0.397	0.997984	2.79371	0.3962	1	1	1	1
Bacillus~phage~GIL16c	Unassigned	Tectiviridae	Betatectivirus	preVC_120	Clustered	VC_120_0	4	1	1	4.06363	1	1	0	1	1
Bacillus~phage~Gamma	Caudovirales	Siphoviridae	Wbetavirus	preVC_123	Clustered	VC_123_0	3	0.397	0.997984	2.79371	0.3962	1	1	1	1
Bacillus~phage~Grass	Caudovirales	Myoviridae	Nit1virus		Overlap (VC_105/VC_106)
Bacillus~phage~Hakuna	Caudovirales	Myoviridae	Wphvirus	preVC_105	Clustered	VC_105_0	16	0.4824	1	6.69908	0.4824	0.8667	1	2	1
Bacillus~phage~Hoody~T	Caudovirales	Herelleviridae	Bastillevirus		Overlap (VC_105/VC_106)
Bacillus~phage~JBP901	Caudovirales	Myoviridae	Bc431virus		Overlap (VC_105/VC_106)
Bacillus~phage~JL	Caudovirales	Myoviridae	Cp51virus		Overlap (VC_107/VC_131)
Bacillus~phage~Kida	Caudovirales	Herelleviridae	Wphvirus	preVC_105	Clustered	VC_105_0	16	0.4824	1	6.69908	0.4824	0.8667	1	2	1
Bacillus~phage~MG-B1	Caudovirales	Podoviridae	Salasvirus	preVC_50	Clustered	VC_50_0	4	0.6484	0.999919	2.70636	0.6484	1	1	1	1
Bacillus~phage~Mater	Caudovirales	Herelleviridae	Unassigned		Overlap (VC_105/VC_106)
Bacillus~phage~Megatron	Caudovirales	Myoviridae	Wphvirus	preVC_105	Clustered	VC_105_0	16	0.4824	1	6.69908	0.4824	0.8667	1	2	1
Bacillus~phage~Mgbh1	Caudovirales	Siphoviridae	Magadivirus	preVC_133	Clustered	VC_133_0	2	0.4358	0.923575	8.30662	0.4025	1	1	1	2
Bacillus~phage~Moonbeam	Caudovirales	Herelleviridae	Unassigned		Overlap (VC_105/VC_106)
Bacillus~phage~Nemo	Caudovirales	Herelleviridae	Wphvirus	preVC_105	Clustered	VC_105_0	16	0.4824	1	6.69908	0.4824	0.8667	1	2	1
Bacillus~phage~Nigalana	Caudovirales	Herelleviridae	Wphvirus	preVC_105	Clustered	VC_105_0	16	0.4824	1	6.69908	0.4824	0.8667	1	2	1
Bacillus~phage~NotTheCreek	Caudovirales	Herelleviridae	Wphvirus	preVC_105	Clustered	VC_105_0	16	0.4824	1	6.69908	0.4824	0.8667	1	2	1
Bacillus~phage~PBC1	Caudovirales	Siphoviridae	Unassigned		Outlier
Bacillus~phage~PM1	Caudovirales	Siphoviridae	Unassigned	preVC_139	Clustered	VC_139_0	2	0.257	0.924519	8.18535	0.2376	1	1	1	1
Bacillus~phage~Page	Caudovirales	Podoviridae	Pagevirus	preVC_144	Clustered	VC_144_0	6	0.9902	0.999879	2.80206	0.99	1	1	1	1
Bacillus~phage~Palmer	Caudovirales	Podoviridae	Pagevirus	preVC_144	Clustered	VC_144_0	6	0.9902	0.999879	2.80206	0.99	1	1	1	1
Bacillus~phage~Pascal	Caudovirales	Podoviridae	Pagevirus	preVC_144	Clustered	VC_144_0	6	0.9902	0.999879	2.80206	0.99	1	1	1	1
Bacillus~phage~Pavlov	Caudovirales	Podoviridae	Pagevirus	preVC_144	Clustered	VC_144_0	6	0.9902	0.999879	2.80206	0.99	1	1	1	1
Bacillus~phage~PfEFR-5	Caudovirales	Siphoviridae	Unassigned		Outlier
Bacillus~phage~Phrodo	Caudovirales	Herelleviridae	Bequatrovirus		Overlap (VC_105/VC_106)
Bacillus~phage~Pony	Caudovirales	Podoviridae	Pagevirus	preVC_144	Clustered	VC_144_0	6	0.9902	0.999879	2.80206	0.99	1	1	1	1
Bacillus~phage~Pookie	Caudovirales	Podoviridae	Pagevirus	preVC_144	Clustered	VC_144_0	6	0.9902	0.999879	2.80206	0.99	1	1	1	1
Bacillus~phage~Riley	Caudovirales	Myoviridae	B4virus		Overlap (VC_105/VC_106)
Bacillus~phage~SIOphi	Caudovirales	Herelleviridae	Unassigned		Overlap (VC_105/VC_106)
Bacillus~phage~SP-10	Caudovirales	Herelleviridae	Unassigned		Outlier
Bacillus~phage~SP-15	Caudovirales	Myoviridae	Thornevirus	preVC_146	Clustered/Singleton	VC_146_0	1	0	1	0	0	1	1	1	1
Bacillus~phage~SPG24	Caudovirales	Myoviridae	Nit1virus		Outlier
Bacillus~phage~SPP1	Caudovirales	Siphoviridae	Unassigned		Outlier
Bacillus~phage~SageFayge	Caudovirales	Herelleviridae	Wphvirus	preVC_105	Clustered	VC_105_0	16	0.4824	1	6.69908	0.4824	0.8667	1	2	1
Bacillus~phage~SalinJah	Caudovirales	Herelleviridae	Wphvirus	preVC_105	Clustered	VC_105_0	16	0.4824	1	6.69908	0.4824	0.8667	1	2	1
Bacillus~phage~Shanette	Caudovirales	Myoviridae	Cp51virus		Overlap (VC_107/VC_131)
Bacillus~phage~Shbh1	Caudovirales	Myoviridae	Shalavirus		Overlap (VC_105/VC_106)
Bacillus~phage~Slash	Caudovirales	Siphoviridae	Slashvirus	preVC_149	Clustered	VC_149_0	4	0.9971	0.985907	4.30226	0.983	1	1	1	1
Bacillus~phage~Spock	Caudovirales	Myoviridae	B4virus		Overlap (VC_105/VC_106)
Bacillus~phage~Stahl	Caudovirales	Siphoviridae	Slashvirus	preVC_149	Clustered	VC_149_0	4	0.9971	0.985907	4.30226	0.983	1	1	1	1
Bacillus~phage~Staley	Caudovirales	Siphoviridae	Slashvirus	preVC_149	Clustered	VC_149_0	4	0.9971	0.985907	4.30226	0.983	1	1	1	1
Bacillus~phage~Stills	Caudovirales	Siphoviridae	Slashvirus	preVC_149	Clustered	VC_149_0	4	0.9971	0.985907	4.30226	0.983	1	1	1	1
Bacillus~phage~Stitch	Caudovirales	Podoviridae	Salasvirus	preVC_50	Clustered	VC_50_0	4	0.6484	0.999919	2.70636	0.6484	1	1	1	1
Bacillus~phage~TP21-L	Caudovirales	Siphoviridae	Tp21virus	preVC_128	Clustered	VC_128_0	2	0.7475	0.855578	2.23607	0.6395	1	1	1	1
Bacillus~phage~Troll	Caudovirales	Myoviridae	B4virus		Overlap (VC_105/VC_106)
Bacillus~phage~TsarBomba	Caudovirales	Myoviridae	Tsarbombavirus		Overlap (VC_105/VC_106)
Bacillus~phage~VMY22	Caudovirales	Podoviridae	Salasvirus		Overlap (VC_51/VC_52)
Bacillus~phage~W.Ph.	Caudovirales	Myoviridae	Wphvirus	preVC_105	Clustered	VC_105_0	16	0.4824	1	6.69908	0.4824	0.8667	1	2	1
Bacillus~phage~Waukesha92	Caudovirales	Siphoviridae	Unassigned		Overlap (VC_124/VC_125/VC_126)
Bacillus~phage~Wip1	Unassigned	Tectiviridae	Betatectivirus	preVC_120	Clustered	VC_120_0	4	1	1	4.06363	1	1	0	1	1
Bacillus~phage~Zuko	Caudovirales	Herelleviridae	Wphvirus	preVC_105	Clustered	VC_105_0	16	0.4824	1	6.69908	0.4824	0.8667	1	2	1
Bacillus~phage~phBC6A51	Caudovirales	Siphoviridae	Unassigned		Outlier
Bacillus~phage~phBC6A52	Caudovirales	Siphoviridae	Unassigned		Outlier
Bacillus~phage~phIS3501	Caudovirales	Siphoviridae	Unassigned		Overlap (VC_124/VC_125)
Bacillus~phage~phi105	Caudovirales	Siphoviridae	Unassigned		Outlier
Bacillus~phage~phi4B1	Caudovirales	Siphoviridae	Unassigned		Outlier
Bacillus~phage~phi4J1	Caudovirales	Siphoviridae	Unassigned		Overlap (VC_124/VC_125/VC_126)
Bacillus~phage~phiAGATE	Caudovirales	Myoviridae	Agatevirus		Overlap (VC_105/VC_106)
Bacillus~phage~phiCM3	Caudovirales	Siphoviridae	Unassigned		Overlap (VC_124/VC_125)
Bacillus~phage~phiNIT1	Caudovirales	Myoviridae	Nit1virus		Overlap (VC_105/VC_106)
Bacillus~phage~vB_BanS-Tsamsa	Caudovirales	Siphoviridae	Unassigned	preVC_107	Clustered/Singleton	VC_107_3	1	0	1	0	0	1	1	1	0
Bacillus~phage~vB_BceM_Bc431v3	Caudovirales	Myoviridae	Bc431virus		Overlap (VC_105/VC_106)
Bacillus~phage~vB_BhaS-171	Caudovirales	Siphoviridae	Unassigned		Outlier
Bacillus~phage~vB_BtS_BMBtp3	Caudovirales	Siphoviridae	Unassigned		Overlap (VC_124/VC_125/VC_126)
Bacillus~virus~1	Caudovirales	Myoviridae	Svunavirus	preVC_132	Clustered	VC_132_0	2	0.4682	0.940144	4.24264	0.4402	1	1	1	1
Bacillus~virus~250	Caudovirales	Siphoviridae	Cecivirus	preVC_111	Clustered	VC_111_0	2	0.4107	0.945791	5.09902	0.3885	1	1	1	1
Bacillus~virus~AP50	Unassigned	Tectiviridae	Betatectivirus	preVC_120	Clustered	VC_120_0	4	1	1	4.06363	1	1	0	1	1
Bacillus~virus~Andromeda	Caudovirales	Siphoviridae	Andromedavirus	preVC_155	Clustered	VC_155_0	8	1	1	3.6646	1	1	1	1	1
Bacillus~virus~B103	Caudovirales	Podoviridae	Phi29virus		Overlap (VC_51/VC_52)
Bacillus~virus~BM15	Caudovirales	Myoviridae	Bc431virus		Overlap (VC_105/VC_106)
Bacillus~virus~BMBtp2	Caudovirales	Siphoviridae	Tp21virus	preVC_128	Clustered	VC_128_0	2	0.7475	0.855578	2.23607	0.6395	1	1	1	1
Bacillus~virus~Blastoid	Caudovirales	Siphoviridae	Andromedavirus	preVC_155	Clustered	VC_155_0	8	1	1	3.6646	1	1	1	1	1
Bacillus~virus~Curly	Caudovirales	Siphoviridae	Andromedavirus	preVC_155	Clustered	VC_155_0	8	1	1	3.6646	1	1	1	1	1
Bacillus~virus~Eoghan	Caudovirales	Siphoviridae	Andromedavirus	preVC_155	Clustered	VC_155_0	8	1	1	3.6646	1	1	1	1	1
Bacillus~virus~Finn	Caudovirales	Siphoviridae	Andromedavirus	preVC_155	Clustered	VC_155_0	8	1	1	3.6646	1	1	1	1	1
Bacillus~virus~G	Caudovirales	Myoviridae	Unassigned	preVC_146	Clustered/Singleton	VC_146_1	1	0	1	0	0	1	1	1	0
Bacillus~virus~GA1	Caudovirales	Podoviridae	Phi29virus		Overlap (VC_51/VC_52)
Bacillus~virus~Glittering	Caudovirales	Siphoviridae	Andromedavirus	preVC_155	Clustered	VC_155_0	8	1	1	3.6646	1	1	1	1	1
Bacillus~virus~IEBH	Caudovirales	Siphoviridae	Cecivirus	preVC_111	Clustered	VC_111_0	2	0.4107	0.945791	5.09902	0.3885	1	1	1	1
Bacillus~virus~Riggi	Caudovirales	Siphoviridae	Andromedavirus	preVC_155	Clustered	VC_155_0	8	1	1	3.6646	1	1	1	1	1
Bacillus~virus~SPO1	Caudovirales	Myoviridae	Spo1virus		Overlap (VC_107/VC_122)
Bacillus~virus~SPbeta	Caudovirales	Siphoviridae	Spbetavirus	preVC_107	Clustered/Singleton	VC_107_0	1	0	1	0	0	1	1	1	1
Bacillus~virus~Taylor	Caudovirales	Siphoviridae	Andromedavirus	preVC_155	Clustered	VC_155_0	8	1	1	3.6646	1	1	1	1	1
Bacillus~virus~Wbeta	Caudovirales	Siphoviridae	Wbetavirus	preVC_123	Clustered	VC_123_0	3	0.397	0.997984	2.79371	0.3962	1	1	1	1
Bacillus~virus~phi29	Caudovirales	Podoviridae	Phi29virus		Overlap (VC_51/VC_52)
Bacteriophage~APSE-2	Caudovirales	Podoviridae	Unassigned	preVC_158	Clustered	VC_158_0	2	0.1368	0.951424	2.82843	0.1301	1	1	1	0
Bacteriophage~Lily	Caudovirales	Siphoviridae	Lilyvirus	preVC_162	Clustered	VC_162_0	2	0.0598	0.748275	8.18535	0.0447	1	1	2	1
Bacteroides~phage~B124-14	Caudovirales	Siphoviridae	Unassigned	preVC_137	Clustered	VC_137_0	2	0.4922	0.945328	2.64575	0.4653	1	1	1	0
Bacteroides~phage~B40-8	Caudovirales	Siphoviridae	Unassigned	preVC_137	Clustered	VC_137_0	2	0.4922	0.945328	2.64575	0.4653	1	1	1	0
Bdellovibrio~phage~phi1402	Caudovirales	Myoviridae	Unassigned		Singleton
Bdellovibrio~phage~phi1422	Caudovirales	Myoviridae	Unassigned		Outlier
Bdellovibrio~phage~phiMH2K	Unassigned	Microviridae	Bdellomicrovirus	preVC_70	Clustered	VC_70_0	13	0.8261	1	1.49517	0.8261	1	0	1	2
Bordetella~virus~BPP1	Caudovirales	Podoviridae	Bpp1virus		Outlier
Brevibacillus~phage~Abouo	Caudovirales	Myoviridae	Abouovirus	preVC_165	Clustered	VC_165_0	5	0.7621	1	6.09207	0.7621	1	1	1	2
Brevibacillus~phage~Davies	Caudovirales	Myoviridae	Abouovirus	preVC_165	Clustered	VC_165_0	5	0.7621	1	6.09207	0.7621	1	1	1	2
Brevibacillus~phage~Jenst	Caudovirales	Siphoviridae	Jenstvirus	preVC_102	Clustered/Singleton	VC_102_1	1	0	1	0	0	1	1	1	1
Brevibacillus~phage~Jimmer1	Caudovirales	Myoviridae	Jimmervirus	preVC_165	Clustered	VC_165_0	5	0.7621	1	6.09207	0.7621	1	1	1	2
Brevibacillus~phage~Jimmer2	Caudovirales	Myoviridae	Jimmervirus	preVC_165	Clustered	VC_165_0	5	0.7621	1	6.09207	0.7621	1	1	1	2
Brevibacillus~phage~Osiris	Caudovirales	Myoviridae	Jimmervirus	preVC_165	Clustered	VC_165_0	5	0.7621	1	6.09207	0.7621	1	1	1	2
Brevibacillus~phage~Sundance	Caudovirales	Siphoviridae	Unassigned	preVC_107	Clustered/Singleton	VC_107_4	1	0	1	0	0	1	1	1	0
Brochothrix~phage~A9	Caudovirales	Herelleviridae	Unassigned		Outlier
Brochothrix~phage~BL3	Caudovirales	Siphoviridae	Unassigned		Outlier
Brochothrix~phage~NF5	Caudovirales	Siphoviridae	Unassigned		Outlier
Brucella~phage~BiPBO1	Caudovirales	Siphoviridae	Unassigned	preVC_174	Clustered	VC_174_0	2	0.6603	0.814453	7.87401	0.5378	1	1	1	0
Brucella~phage~Pr	Caudovirales	Podoviridae	Prtbvirus	preVC_175	Clustered	VC_175_0	2	0.8447	0.933768	1	0.7888	1	1	1	1
Brucella~phage~Tb	Caudovirales	Podoviridae	Prtbvirus	preVC_175	Clustered	VC_175_0	2	0.8447	0.933768	1	0.7888	1	1	1	1
Burkholderia~phage~AH2	Caudovirales	Siphoviridae	Ahduovirus		Outlier
Burkholderia~phage~Bcep176	Caudovirales	Siphoviridae	Stanholtvirus	preVC_179	Clustered	VC_179_0	5	0.4529	1	7.14668	0.4529	1	1	1	2
Burkholderia~phage~BcepB1A	Caudovirales	Myoviridae	Unassigned	preVC_183	Clustered	VC_183_0	2	0.0404	0.951735	6.9282	0.0385	1	1	1	0
Burkholderia~phage~BcepGomr	Caudovirales	Siphoviridae	Unassigned		Outlier
Burkholderia~phage~BcepNazgul	Caudovirales	Myoviridae	Nazgulvirus		Outlier
Burkholderia~phage~JG068	Caudovirales	Podoviridae	Unassigned	preVC_64	Clustered	VC_64_0	15	0.7249	1	6.19828	0.7249	1	1	1	5
Burkholderia~phage~KL1	Caudovirales	Siphoviridae	Septima3virus	preVC_1	Clustered	VC_1_0	12	0.7209	1	6.01759	0.7209	1	1	1	3
Burkholderia~phage~KL3	Caudovirales	Myoviridae	Peduovirus	preVC_66	Clustered	VC_66_0	29	0.8426	1	6.14937	0.8426	1	1	1	2
Burkholderia~phage~KS10	Caudovirales	Myoviridae	Unassigned		Outlier
Burkholderia~phage~KS14	Caudovirales	Myoviridae	Peduovirus	preVC_66	Clustered	VC_66_0	29	0.8426	1	6.14937	0.8426	1	1	1	2
Burkholderia~phage~KS5	Caudovirales	Myoviridae	Peduovirus	preVC_66	Clustered	VC_66_0	29	0.8426	1	6.14937	0.8426	1	1	1	2
Burkholderia~phage~KS9	Caudovirales	Siphoviridae	Stanholtvirus	preVC_179	Clustered	VC_179_0	5	0.4529	1	7.14668	0.4529	1	1	1	2
Burkholderia~phage~ST79	Caudovirales	Myoviridae	Peduovirus	preVC_66	Clustered	VC_66_0	29	0.8426	1	6.14937	0.8426	1	1	1	2
Burkholderia~virus~Bcep1	Caudovirales	Myoviridae	Bcep78virus	preVC_29	Clustered	VC_29_0	4	0.7579	0.999558	3.24705	0.7575	1	1	1	1
Burkholderia~virus~Bcep22	Caudovirales	Podoviridae	Bcep22virus	preVC_190	Clustered	VC_190_0	4	0.7543	0.99994	5.60685	0.7543	1	1	1	1
Burkholderia~virus~Bcep43	Caudovirales	Myoviridae	Bcep78virus	preVC_29	Clustered	VC_29_0	4	0.7579	0.999558	3.24705	0.7575	1	1	1	1
Burkholderia~virus~Bcep781	Caudovirales	Myoviridae	Bcep78virus	preVC_29	Clustered	VC_29_0	4	0.7579	0.999558	3.24705	0.7575	1	1	1	1
Burkholderia~virus~BcepC6B	Caudovirales	Podoviridae	Bpp1virus		Outlier
Burkholderia~virus~BcepF1	Caudovirales	Myoviridae	Pbunavirus		Outlier
Burkholderia~virus~BcepMu	Caudovirales	Myoviridae	Bcepmuvirus		Overlap (VC_185/VC_187)
Burkholderia~virus~BcepNY3	Caudovirales	Myoviridae	Bcep78virus	preVC_29	Clustered	VC_29_0	4	0.7579	0.999558	3.24705	0.7575	1	1	1	1
Burkholderia~virus~Bcepil02	Caudovirales	Podoviridae	Bcep22virus	preVC_190	Clustered	VC_190_0	4	0.7543	0.99994	5.60685	0.7543	1	1	1	1
Burkholderia~virus~Bcepmigl	Caudovirales	Podoviridae	Bcep22virus	preVC_190	Clustered	VC_190_0	4	0.7543	0.99994	5.60685	0.7543	1	1	1	1
Burkholderia~virus~DC1	Caudovirales	Podoviridae	Bcep22virus	preVC_190	Clustered	VC_190_0	4	0.7543	0.99994	5.60685	0.7543	1	1	1	1
Burkholderia~virus~phi1026b	Caudovirales	Siphoviridae	E125virus	preVC_179	Clustered	VC_179_0	5	0.4529	1	7.14668	0.4529	1	1	1	2
Burkholderia~virus~phi52237	Caudovirales	Myoviridae	P2virus	preVC_66	Clustered	VC_66_0	29	0.8426	1	6.14937	0.8426	1	1	1	2
Burkholderia~virus~phi6442	Caudovirales	Siphoviridae	E125virus	preVC_179	Clustered	VC_179_0	5	0.4529	1	7.14668	0.4529	1	1	1	2
Burkholderia~virus~phiE122	Caudovirales	Myoviridae	P2virus	preVC_66	Clustered	VC_66_0	29	0.8426	1	6.14937	0.8426	1	1	1	2
Burkholderia~virus~phiE125	Caudovirales	Siphoviridae	E125virus	preVC_179	Clustered	VC_179_0	5	0.4529	1	7.14668	0.4529	1	1	1	2
Burkholderia~virus~phiE202	Caudovirales	Myoviridae	P2virus	preVC_66	Clustered	VC_66_0	29	0.8426	1	6.14937	0.8426	1	1	1	2
Burkholderia~virus~phiE255	Caudovirales	Myoviridae	Bcepmuvirus		Overlap (VC_185/VC_187)
Campylobacter~phage~CP30A	Caudovirales	Myoviridae	Cp8virus	preVC_192	Clustered	VC_192_0	6	0.8656	1	4.22225	0.8656	1	1	1	2
Campylobacter~phage~PC14	Caudovirales	Myoviridae	Fletchervirus	preVC_192	Clustered	VC_192_0	6	0.8656	1	4.22225	0.8656	1	1	1	2
Campylobacter~phage~vB_CjeM_Los1	Caudovirales	Myoviridae	Fletchervirus	preVC_192	Clustered	VC_192_0	6	0.8656	1	4.22225	0.8656	1	1	1	2
Campylobacter~virus~CP21	Caudovirales	Myoviridae	Cp220virus	preVC_193	Clustered	VC_193_0	4	0.7203	0.999901	5.46781	0.7202	1	1	1	1
Campylobacter~virus~CP220	Caudovirales	Myoviridae	Cp220virus	preVC_193	Clustered	VC_193_0	4	0.7203	0.999901	5.46781	0.7202	1	1	1	1
Campylobacter~virus~CP81	Caudovirales	Myoviridae	Cp8virus	preVC_192	Clustered	VC_192_0	6	0.8656	1	4.22225	0.8656	1	1	1	2
Campylobacter~virus~CPX	Caudovirales	Myoviridae	Cp8virus	preVC_192	Clustered	VC_192_0	6	0.8656	1	4.22225	0.8656	1	1	1	2
Campylobacter~virus~CPt10	Caudovirales	Myoviridae	Cp220virus	preVC_193	Clustered	VC_193_0	4	0.7203	0.999901	5.46781	0.7202	1	1	1	1
Campylobacter~virus~IBB35	Caudovirales	Myoviridae	Cp220virus	preVC_193	Clustered	VC_193_0	4	0.7203	0.999901	5.46781	0.7202	1	1	1	1
Campylobacter~virus~NCTC12673	Caudovirales	Myoviridae	Cp8virus	preVC_192	Clustered	VC_192_0	6	0.8656	1	4.22225	0.8656	1	1	1	2
Caulobacter~phage~CcrColossus	Caudovirales	Siphoviridae	Unassigned	preVC_75	Clustered/Singleton	VC_75_2	1	0	1	0	0	1	1	1	0
Caulobacter~phage~Cr30	Caudovirales	Myoviridae	Unassigned		Outlier
Caulobacter~phage~Percy	Caudovirales	Podoviridae	Aqualcavirus	preVC_64	Clustered	VC_64_0	15	0.7249	1	6.19828	0.7249	1	1	1	5
Caulobacter~phage~phiCb5	Unassigned	Leviviridae	Unassigned	preVC_195	Clustered	VC_195_0	2	0.0769	0	0	0	1	0	1	0
Caulobacter~virus~Karma	Caudovirales	Siphoviridae	Phicbkvirus	preVC_75	Clustered	VC_75_0	4	0.4775	0.997004	4.75238	0.4761	1	1	1	1
Caulobacter~virus~Magneto	Caudovirales	Siphoviridae	Phicbkvirus	preVC_75	Clustered	VC_75_0	4	0.4775	0.997004	4.75238	0.4761	1	1	1	1
Caulobacter~virus~Rogue	Caudovirales	Siphoviridae	Phicbkvirus	preVC_75	Clustered/Singleton	VC_75_1	1	0	1	0	0	1	1	1	1
Caulobacter~virus~Swift	Caudovirales	Siphoviridae	Phicbkvirus	preVC_75	Clustered	VC_75_0	4	0.4775	0.997004	4.75238	0.4761	1	1	1	1
Caulobacter~virus~phiCbK	Caudovirales	Siphoviridae	Phicbkvirus	preVC_75	Clustered	VC_75_0	4	0.4775	0.997004	4.75238	0.4761	1	1	1	1
Celeribacter~phage~P12053L	Caudovirales	Podoviridae	Unassigned	preVC_197	Clustered	VC_197_0	2	0.4855	0.933941	3.87298	0.4534	1	1	1	0
Cellulophaga~phage~phi10:1	Caudovirales	Siphoviridae	Unassigned	preVC_201	Clustered	VC_201_0	2	0.501	0.922636	7.81025	0.4623	1	1	1	0
Cellulophaga~phage~phi12:1	Caudovirales	Siphoviridae	Cba181virus	preVC_203	Clustered	VC_203_0	3	1	1	3.09812	1	1	1	1	1
Cellulophaga~phage~phi12:2	Unassigned	Microviridae	Unassigned	preVC_204	Clustered	VC_204_0	2	1	1	0	1	1	0	1	0
Cellulophaga~phage~phi12a:1	Unassigned	Microviridae	Unassigned	preVC_204	Clustered	VC_204_0	2	1	1	0	1	1	0	1	0
Cellulophaga~phage~phi13:2	Caudovirales	Podoviridae	Unassigned	preVC_200	Clustered	VC_200_0	4	0.9248	0.99969	6.94982	0.9245	1	1	1	0
Cellulophaga~phage~phi14:2	Unassigned	Unassigned	Unassigned		Outlier
Cellulophaga~phage~phi17:1	Caudovirales	Siphoviridae	Cba181virus	preVC_203	Clustered	VC_203_0	3	1	1	3.09812	1	1	1	1	1
Cellulophaga~phage~phi17:2	Caudovirales	Podoviridae	Cba41virus	preVC_202	Clustered	VC_202_0	2	0.9332	0.904785	3	0.8444	1	1	1	1
Cellulophaga~phage~phi18:1	Caudovirales	Siphoviridae	Cba181virus	preVC_203	Clustered	VC_203_0	3	1	1	3.09812	1	1	1	1	1
Cellulophaga~phage~phi18:3	Caudovirales	Podoviridae	Unassigned	preVC_200	Clustered	VC_200_0	4	0.9248	0.99969	6.94982	0.9245	1	1	1	0
Cellulophaga~phage~phi19:1	Caudovirales	Siphoviridae	Unassigned	preVC_201	Clustered	VC_201_0	2	0.501	0.922636	7.81025	0.4623	1	1	1	0
Cellulophaga~phage~phi19:3	Caudovirales	Podoviridae	Unassigned	preVC_200	Clustered	VC_200_0	4	0.9248	0.99969	6.94982	0.9245	1	1	1	0
Cellulophaga~phage~phi38:1	Caudovirales	Podoviridae	Unassigned		Outlier
Cellulophaga~phage~phi39:1	Caudovirales	Siphoviridae	Unassigned		Singleton
Cellulophaga~phage~phi46:1	Caudovirales	Siphoviridae	Unassigned		Singleton
Cellulophaga~phage~phi46:3	Caudovirales	Podoviridae	Unassigned	preVC_200	Clustered	VC_200_0	4	0.9248	0.99969	6.94982	0.9245	1	1	1	0
Cellulophaga~phage~phi48:2	Unassigned	Unassigned	Unassigned		Singleton
Cellulophaga~phage~phi4:1	Caudovirales	Podoviridae	Cba41virus	preVC_202	Clustered	VC_202_0	2	0.9332	0.904785	3	0.8444	1	1	1	1
Cellulophaga~phage~phiSM	Caudovirales	Myoviridae	Unassigned		Outlier
Cellulophaga~phage~phiST	Caudovirales	Siphoviridae	Cbastvirus		Singleton
Chimpanzee~faeces~associated~microphage~1	Unassigned	Microviridae	Unassigned	preVC_71	Clustered	VC_71_0	5	0.4355	0.999997	1.38995	0.4355	1	0	1	0
Chimpanzee~faeces~associated~microphage~2	Unassigned	Microviridae	Unassigned	preVC_71	Clustered	VC_71_0	5	0.4355	0.999997	1.38995	0.4355	1	0	1	0
Chimpanzee~faeces~associated~microphage~3	Unassigned	Microviridae	Unassigned	preVC_71	Clustered	VC_71_0	5	0.4355	0.999997	1.38995	0.4355	1	0	1	0
Chlamydia~phage~2	Unassigned	Microviridae	Chlamydiamicrovirus	preVC_70	Clustered	VC_70_0	13	0.8261	1	1.49517	0.8261	1	0	1	2
Chlamydia~phage~4	Unassigned	Microviridae	Chlamydiamicrovirus	preVC_70	Clustered	VC_70_0	13	0.8261	1	1.49517	0.8261	1	0	1	2
Chlamydia~virus~CPAR39	Unassigned	Microviridae	Chlamydiamicrovirus	preVC_70	Clustered	VC_70_0	13	0.8261	1	1.49517	0.8261	1	0	1	2
Chlamydia~virus~Chp1	Unassigned	Microviridae	Chlamydiamicrovirus		Singleton
Citrobacter~phage~CF1~ERZ-2017	Caudovirales	Myoviridae	Moonvirus	preVC_35	Clustered	VC_35_6	3	0.0209	0.997435	7.86586	0.0208	1	1	1	1
Citrobacter~phage~CR44b	Caudovirales	Podoviridae	Teseptimavirus	preVC_207	Clustered	VC_207_0	60	0.9838	1	6.09602	0.9838	1	1	1	4
Citrobacter~phage~CR8	Caudovirales	Podoviridae	Teseptimavirus	preVC_207	Clustered	VC_207_0	60	0.9838	1	6.09602	0.9838	1	1	1	4
Citrobacter~phage~CVT22	Caudovirales	Podoviridae	Unassigned	preVC_196	Clustered	VC_196_0	4	0.5953	0.999968	6.64299	0.5953	1	1	2	0
Citrobacter~phage~IME-CF2	Caudovirales	Myoviridae	Unassigned	preVC_38	Clustered	VC_38_1	8	0.2295	1	6.43557	0.2295	1	1	1	0
Citrobacter~phage~Margaery	Caudovirales	Myoviridae	Unassigned	preVC_38	Clustered	VC_38_1	8	0.2295	1	6.43557	0.2295	1	1	1	0
Citrobacter~phage~Merlin	Caudovirales	Myoviridae	Moonvirus	preVC_35	Clustered	VC_35_6	3	0.0209	0.997435	7.86586	0.0208	1	1	1	1
Citrobacter~phage~Michonne	Caudovirales	Myoviridae	Mooglevirus	preVC_16	Clustered	VC_16_0	25	0.9054	1	5.44829	0.9054	0.9967	1	1	4
Citrobacter~phage~Miller	Caudovirales	Myoviridae	Unassigned	preVC_38	Clustered	VC_38_1	8	0.2295	1	6.43557	0.2295	1	1	1	0
Citrobacter~phage~Moogle	Caudovirales	Myoviridae	Mooglevirus	preVC_16	Clustered	VC_16_0	25	0.9054	1	5.44829	0.9054	0.9967	1	1	4
Citrobacter~phage~Moon	Caudovirales	Myoviridae	Moonvirus	preVC_35	Clustered	VC_35_6	3	0.0209	0.997435	7.86586	0.0208	1	1	1	1
Citrobacter~phage~Mordin	Caudovirales	Myoviridae	Mooglevirus	preVC_16	Clustered	VC_16_0	25	0.9054	1	5.44829	0.9054	0.9967	1	1	4
Citrobacter~phage~SH1	Caudovirales	Podoviridae	Teseptimavirus	preVC_207	Clustered	VC_207_0	60	0.9838	1	6.09602	0.9838	1	1	1	4
Citrobacter~phage~SH2	Caudovirales	Podoviridae	Teseptimavirus	preVC_207	Clustered	VC_207_0	60	0.9838	1	6.09602	0.9838	1	1	1	4
Citrobacter~phage~SH3	Caudovirales	Podoviridae	Teseptimavirus	preVC_207	Clustered	VC_207_0	60	0.9838	1	6.09602	0.9838	1	1	1	4
Citrobacter~phage~SH4	Caudovirales	Podoviridae	Teseptimavirus	preVC_207	Clustered	VC_207_0	60	0.9838	1	6.09602	0.9838	1	1	1	4
Citrobacter~phage~phiCFP-1	Caudovirales	Podoviridae	Teseptimavirus	preVC_207	Clustered	VC_207_0	60	0.9838	1	6.09602	0.9838	1	1	1	4
Citrobacter~phage~vB_CfrM_CfP1	Caudovirales	Myoviridae	Unassigned	preVC_38	Clustered	VC_38_1	8	0.2295	1	6.43557	0.2295	1	1	1	0
Citrobacter~virus~Stevie	Caudovirales	Siphoviridae	Tlsvirus	preVC_60	Clustered	VC_60_0	32	0.9795	1	7.33965	0.9795	0.9415	1	1	9
Clavibacter~phage~CMP1	Caudovirales	Siphoviridae	Cimpunavirus	preVC_87	Clustered	VC_87_0	3	0.6414	0.985907	5.28642	0.6323	1	1	1	2
Clavibacter~phage~CN1A	Caudovirales	Siphoviridae	Cinunavirus	preVC_87	Clustered	VC_87_0	3	0.6414	0.985907	5.28642	0.6323	1	1	1	2
Clostridium~phage~CDMH1	Caudovirales	Myoviridae	Lubbockvirus	preVC_119	Clustered	VC_119_2	4	0.3352	0.99998	7.12492	0.3352	1	1	1	2
Clostridium~phage~PhiS63	Caudovirales	Siphoviridae	Unassigned	preVC_127	Clustered	VC_127_0	3	0.2941	0.986863	6.96047	0.2902	1	1	1	0
Clostridium~phage~c-st	Caudovirales	Myoviridae	Unassigned		Outlier
Clostridium~phage~phi24R	Caudovirales	Podoviridae	Unassigned		Outlier
Clostridium~phage~phi3626	Caudovirales	Siphoviridae	Unassigned	preVC_127	Clustered	VC_127_0	3	0.2941	0.986863	6.96047	0.2902	1	1	1	0
Clostridium~phage~phi8074-B1	Caudovirales	Siphoviridae	Unassigned		Outlier
Clostridium~phage~phiCD111	Caudovirales	Siphoviridae	Unassigned	preVC_213	Clustered	VC_213_0	3	0.5456	0.997699	2.70664	0.5444	1	1	1	0
Clostridium~phage~phiCD146	Caudovirales	Siphoviridae	Unassigned	preVC_213	Clustered	VC_213_0	3	0.5456	0.997699	2.70664	0.5444	1	1	1	0
Clostridium~phage~phiCD211	Caudovirales	Siphoviridae	Unassigned		Outlier
Clostridium~phage~phiCD38-2	Caudovirales	Siphoviridae	Unassigned	preVC_213	Clustered	VC_213_0	3	0.5456	0.997699	2.70664	0.5444	1	1	1	0
Clostridium~phage~phiCD481-1	Caudovirales	Myoviridae	Unassigned	preVC_214	Clustered	VC_214_0	5	0.5569	1	3.70788	0.5569	1	1	1	0
Clostridium~phage~phiCD505	Caudovirales	Myoviridae	Lubbockvirus	preVC_119	Clustered	VC_119_1	3	0.2412	0.99795	6.55611	0.2407	1	1	1	2
Clostridium~phage~phiCD506	Caudovirales	Myoviridae	Unassigned	preVC_214	Clustered	VC_214_0	5	0.5569	1	3.70788	0.5569	1	1	1	0
Clostridium~phage~phiCD6356	Caudovirales	Siphoviridae	Unassigned		Outlier
Clostridium~phage~phiCDHM11	Caudovirales	Myoviridae	Unassigned	preVC_214	Clustered	VC_214_0	5	0.5569	1	3.70788	0.5569	1	1	1	0
Clostridium~phage~phiCDHM13	Caudovirales	Myoviridae	Unassigned	preVC_214	Clustered	VC_214_0	5	0.5569	1	3.70788	0.5569	1	1	1	0
Clostridium~phage~phiCDHM19	Caudovirales	Myoviridae	Lubbockvirus	preVC_119	Clustered	VC_119_0	2	0.1139	0.949905	6.55744	0.1082	1	1	1	2
Clostridium~phage~phiCP13O	Caudovirales	Siphoviridae	Unassigned	preVC_216	Clustered	VC_216_0	4	1	1	3.35041	1	1	1	1	0
Clostridium~phage~phiCP26F	Caudovirales	Siphoviridae	Unassigned	preVC_216	Clustered	VC_216_0	4	1	1	3.35041	1	1	1	1	0
Clostridium~phage~phiCP34O	Caudovirales	Siphoviridae	Unassigned	preVC_216	Clustered	VC_216_0	4	1	1	3.35041	1	1	1	1	0
Clostridium~phage~phiCP39-O	Caudovirales	Siphoviridae	Unassigned	preVC_216	Clustered	VC_216_0	4	1	1	3.35041	1	1	1	1	0
Clostridium~phage~phiCP7R	Caudovirales	Podoviridae	Unassigned	preVC_215	Clustered	VC_215_0	3	0.8117	0.959572	1.13807	0.7788	1	1	1	0
Clostridium~phage~phiCPV4	Caudovirales	Podoviridae	Unassigned	preVC_215	Clustered	VC_215_0	3	0.8117	0.959572	1.13807	0.7788	1	1	1	0
Clostridium~phage~phiCT19406A	Caudovirales	Myoviridae	Unassigned	preVC_136	Clustered	VC_136_0	2	0.441	0.941042	0	0.415	1	1	1	0
Clostridium~phage~phiCT19406B	Caudovirales	Siphoviridae	Unassigned	preVC_129	Clustered	VC_129_0	3	0.423	0.997977	4.85341	0.4221	1	1	1	0
Clostridium~phage~phiCT19406C	Unassigned	Unassigned	Unassigned		Outlier
Clostridium~phage~phiCT453A	Caudovirales	Myoviridae	Unassigned		Outlier
Clostridium~phage~phiCT453B	Caudovirales	Siphoviridae	Unassigned	preVC_129	Clustered	VC_129_0	3	0.423	0.997977	4.85341	0.4221	1	1	1	0
Clostridium~phage~phiCT9441A	Caudovirales	Myoviridae	Unassigned		Outlier
Clostridium~phage~phiCTC2A	Caudovirales	Myoviridae	Unassigned	preVC_136	Clustered	VC_136_0	2	0.441	0.941042	0	0.415	1	1	1	0
Clostridium~phage~phiCTC2B	Caudovirales	Siphoviridae	Unassigned	preVC_129	Clustered	VC_129_0	3	0.423	0.997977	4.85341	0.4221	1	1	1	0
Clostridium~phage~phiCTP1	Caudovirales	Siphoviridae	Unassigned	preVC_110	Clustered	VC_110_0	2	0.4109	0.914185	6.245	0.3757	1	1	1	0
Clostridium~phage~phiMMP01	Caudovirales	Myoviridae	Lubbockvirus	preVC_119	Clustered	VC_119_2	4	0.3352	0.99998	7.12492	0.3352	1	1	1	2
Clostridium~phage~phiMMP02	Caudovirales	Myoviridae	Lubbockvirus	preVC_119	Clustered	VC_119_1	3	0.2412	0.99795	6.55611	0.2407	1	1	1	2
Clostridium~phage~phiMMP03	Caudovirales	Myoviridae	Lubbockvirus	preVC_119	Clustered	VC_119_2	4	0.3352	0.99998	7.12492	0.3352	1	1	1	2
Clostridium~phage~phiMMP04	Caudovirales	Myoviridae	Unassigned	preVC_214	Clustered	VC_214_0	5	0.5569	1	3.70788	0.5569	1	1	1	0
Clostridium~phage~phiSM101	Caudovirales	Siphoviridae	Unassigned	preVC_127	Clustered	VC_127_0	3	0.2941	0.986863	6.96047	0.2902	1	1	1	0
Clostridium~phage~phiZP2	Caudovirales	Podoviridae	Unassigned	preVC_215	Clustered	VC_215_0	3	0.8117	0.959572	1.13807	0.7788	1	1	1	0
Clostridium~phage~vB_CpeS-CP51	Caudovirales	Siphoviridae	Unassigned		Outlier
Clostridium~virus~phiC2	Caudovirales	Myoviridae	Cd119virus	preVC_119	Clustered	VC_119_2	4	0.3352	0.99998	7.12492	0.3352	1	1	1	2
Clostridium~virus~phiCD119	Caudovirales	Myoviridae	Cd119virus	preVC_119	Clustered	VC_119_0	2	0.1139	0.949905	6.55744	0.1082	1	1	1	2
Clostridium~virus~phiCD27	Caudovirales	Myoviridae	Cd119virus	preVC_119	Clustered	VC_119_1	3	0.2412	0.99795	6.55611	0.2407	1	1	1	2
Colwellia~phage~9A	Caudovirales	Siphoviridae	Unassigned		Singleton
Corynebacterium~phage~BFK20	Caudovirales	Siphoviridae	Sasvirus		Outlier
Corynebacterium~phage~C3PO	Caudovirales	Siphoviridae	Ceetrepovirus	preVC_218	Clustered	VC_218_0	3	0.6994	0.99445	2.41202	0.6955	1	1	1	1
Corynebacterium~phage~Darwin	Caudovirales	Siphoviridae	Ceetrepovirus	preVC_218	Clustered	VC_218_0	3	0.6994	0.99445	2.41202	0.6955	1	1	1	1
Corynebacterium~phage~P1201	Caudovirales	Siphoviridae	Chunghsingvirus		Outlier
Corynebacterium~phage~Poushou	Caudovirales	Siphoviridae	Poushouvirus	preVC_220	Clustered	VC_220_0	2	0.3116	0.89435	7.74597	0.2787	1	1	1	1
Corynebacterium~phage~Zion	Caudovirales	Siphoviridae	Ceetrepovirus	preVC_218	Clustered	VC_218_0	3	0.6994	0.99445	2.41202	0.6955	1	1	1	1
Croceibacter~phage~P2559S	Caudovirales	Siphoviridae	Unassigned		Outlier
Croceibacter~phage~P2559Y	Caudovirales	Siphoviridae	Unassigned		Outlier
Cronobacter~phage~CR3	Caudovirales	Myoviridae	Cr3virus		Overlap (VC_222/VC_223)
Cronobacter~phage~CR5	Caudovirales	Myoviridae	Unassigned	preVC_226	Clustered	VC_226_0	3	0.1101	0.998289	3.91258	0.1099	1	1	1	0
Cronobacter~phage~CR8	Caudovirales	Myoviridae	Cr3virus		Overlap (VC_222/VC_223)
Cronobacter~phage~CR9	Caudovirales	Myoviridae	Cr3virus		Overlap (VC_222/VC_223)
Cronobacter~phage~Dev-CD-23823	Caudovirales	Podoviridae	Unassigned	preVC_65	Clustered	VC_65_0	5	0.517	1	4.37453	0.517	1	1	1	0
Cronobacter~phage~Dev2	Caudovirales	Podoviridae	Teseptimavirus	preVC_207	Clustered	VC_207_0	60	0.9838	1	6.09602	0.9838	1	1	1	4
Cronobacter~phage~ENT39118	Caudovirales	Siphoviridae	Unassigned		Outlier
Cronobacter~phage~ENT47670	Caudovirales	Myoviridae	Unassigned		Outlier
Cronobacter~phage~PBES~02	Caudovirales	Myoviridae	Cr3virus		Overlap (VC_222/VC_223)
Cronobacter~phage~S13	Caudovirales	Myoviridae	Unassigned	preVC_37	Clustered/Singleton	VC_37_2	1	0	1	0	0	1	1	1	0
Cronobacter~phage~phiES15	Caudovirales	Siphoviridae	Unassigned		Outlier
Cronobacter~phage~vB_CsaM_GAP161	Caudovirales	Myoviridae	Unassigned	preVC_38	Clustered	VC_38_1	8	0.2295	1	6.43557	0.2295	1	1	1	0
Cronobacter~phage~vB_CsaM_GAP31	Caudovirales	Myoviridae	Se1virus	preVC_222	Clustered	VC_222_1	2	0.0536	0.933515	6.48074	0.05	1	1	1	1
Cronobacter~phage~vB_CsaM_GAP32	Caudovirales	Myoviridae	Eneladusvirus	preVC_69	Clustered/Singleton	VC_69_0	1	0	1	0	0	1	1	1	1
Cronobacter~phage~vB_CsaP_GAP52	Caudovirales	Podoviridae	Unassigned	preVC_232	Clustered	VC_232_0	2	0.1723	0.951108	7	0.1638	1	1	1	0
Cronobacter~phage~vB_CskP_GAP227	Caudovirales	Podoviridae	Unassigned	preVC_65	Clustered	VC_65_0	5	0.517	1	4.37453	0.517	1	1	1	0
Cronobacter~virus~Esp2949-1	Caudovirales	Siphoviridae	Unassigned	preVC_60	Clustered	VC_60_0	32	0.9795	1	7.33965	0.9795	0.9415	1	1	9
Cyanophage~9515-10a	Caudovirales	Podoviridae	Unassigned	preVC_208	Clustered	VC_208_0	19	0.9117	1	6.95136	0.9117	1	1	1	0
Cyanophage~KBS-P-1A	Caudovirales	Podoviridae	Unassigned	preVC_208	Clustered	VC_208_0	19	0.9117	1	6.95136	0.9117	1	1	1	0
Cyanophage~KBS-S-2A	Unassigned	Unassigned	Unassigned		Outlier
Cyanophage~MED4-117	Unassigned	Unassigned	Unassigned	preVC_234	Clustered	VC_234_0	2	0.7667	0.729854	1	0.5596	1	1	1	0
Cyanophage~NATL1A-7	Caudovirales	Podoviridae	Unassigned	preVC_208	Clustered	VC_208_0	19	0.9117	1	6.95136	0.9117	1	1	1	0
Cyanophage~NATL2A-133	Caudovirales	Podoviridae	Unassigned	preVC_208	Clustered	VC_208_0	19	0.9117	1	6.95136	0.9117	1	1	1	0
Cyanophage~P-RSM1	Caudovirales	Myoviridae	Unassigned	preVC_25	Clustered	VC_25_8	2	0.0153	0.940404	6.55744	0.0144	1	1	1	0
Cyanophage~P-RSM6	Caudovirales	Myoviridae	Unassigned	preVC_25	Clustered/Singleton	VC_25_11	1	0	1	0	0	1	1	1	0
Cyanophage~P-SSP2	Caudovirales	Podoviridae	Unassigned	preVC_208	Clustered	VC_208_0	19	0.9117	1	6.95136	0.9117	1	1	1	0
Cyanophage~P-TIM40	Caudovirales	Myoviridae	Unassigned	preVC_25	Clustered/Singleton	VC_25_22	1	0	1	0	0	1	1	1	0
Cyanophage~PP	Caudovirales	Podoviridae	Unassigned	preVC_76	Clustered	VC_76_0	2	0.5524	0.868224	1.73205	0.4796	1	1	1	0
Cyanophage~PSS2	Caudovirales	Siphoviridae	Unassigned	preVC_236	Clustered	VC_236_0	2	0.8415	0.879217	6.7082	0.7399	1	1	1	0
Cyanophage~S-RIM32	Caudovirales	Myoviridae	Unassigned	preVC_25	Clustered/Singleton	VC_25_17	1	0	1	0	0	1	1	1	0
Cyanophage~S-RIM50	Caudovirales	Myoviridae	Unassigned	preVC_25	Clustered	VC_25_3	2	0.014	0.897812	7.81025	0.0125	1	1	1	0
Cyanophage~S-TIM5	Caudovirales	Myoviridae	Unassigned		Outlier
Cyanophage~SS120-1	Caudovirales	Podoviridae	Unassigned	preVC_208	Clustered	VC_208_0	19	0.9117	1	6.95136	0.9117	1	1	1	0
Cyanophage~Syn30	Caudovirales	Myoviridae	Unassigned	preVC_25	Clustered	VC_25_31	2	0.0138	0.897169	9	0.0124	0	1	1	0
Deep-sea~thermophilic~phage~D6E	Unassigned	Unassigned	Unassigned	preVC_131	Clustered	VC_131_0	2	0.29	0.942018	7.61577	0.2732	1	1	1	0
Deftia~phage~phiW-14	Caudovirales	Myoviridae	Unassigned		Outlier
Delftia~phage~IME-DE1	Caudovirales	Podoviridae	Teseptimavirus	preVC_207	Clustered	VC_207_0	60	0.9838	1	6.09602	0.9838	1	1	1	4
Delftia~phage~RG-2014	Caudovirales	Podoviridae	Unassigned	preVC_7	Clustered	VC_7_1	12	0.4984	1	6.58441	0.4984	0.9848	1	1	3
Dickeya~phage~RC-2014	Caudovirales	Ackermannviridae	Limestonevirus	preVC_26	Clustered	VC_26_1	21	0.812	1	7.51935	0.812	0.8286	1	1	4
Dickeya~virus~Limestone	Caudovirales	Ackermannviridae	Limestonevirus	preVC_26	Clustered	VC_26_1	21	0.812	1	7.51935	0.812	0.8286	1	1	4
Dinoroseobacter~phage~DFL12phi1	Caudovirales	Podoviridae	Dfl12virus		Overlap (VC_8/VC_10)
Dinoroseobacter~phage~vB_DshS-R5C	Caudovirales	Siphoviridae	Nanhaivirus		Outlier
Ecterococcus~phage~vB_EfaS_AL3	Caudovirales	Siphoviridae	Efquatrovirus	preVC_238	Clustered	VC_238_0	14	0.778	1	4.58644	0.778	1	1	1	1
Edwardsiella~phage~GF-2	Caudovirales	Myoviridae	Gofduovirus		Outlier
Edwardsiella~phage~KF-1	Caudovirales	Podoviridae	Kf1virus	preVC_239	Clustered	VC_239_0	3	1	1	3.4583	1	1	1	1	2
Edwardsiella~phage~MSW-3	Caudovirales	Myoviridae	Msw3virus	preVC_61	Clustered	VC_61_0	8	0.8355	1	7.76983	0.8355	0.8571	1	1	2
Edwardsiella~phage~PEi20	Caudovirales	Myoviridae	Unassigned	preVC_35	Clustered/Singleton	VC_35_2	1	0	1	0	0	1	1	1	0
Edwardsiella~phage~PEi21	Caudovirales	Myoviridae	Msw3virus	preVC_61	Clustered	VC_61_0	8	0.8355	1	7.76983	0.8355	0.8571	1	1	2
Edwardsiella~phage~eiAU	Caudovirales	Siphoviridae	Eiauvirus	preVC_191	Clustered	VC_191_0	2	0.1202	0.954428	0	0.1148	1	1	1	1
Edwardsiella~phage~eiAU-183	Caudovirales	Siphoviridae	Eiauvirus	preVC_191	Clustered	VC_191_0	2	0.1202	0.954428	0	0.1148	1	1	1	1
Eel~River~basin~pequenovirus	Unassigned	Microviridae	Unassigned		Outlier
Enterobacterial~phage~mEp213	Caudovirales	Siphoviridae	Unassigned		Overlap (VC_174/VC_189)
Enterobacterial~phage~mEp390	Caudovirales	Siphoviridae	Unassigned		Outlier
Enterobacteriaphage~UAB_Phi87	Caudovirales	Myoviridae	Felixo1virus	preVC_16	Clustered	VC_16_0	25	0.9054	1	5.44829	0.9054	0.9967	1	1	4
Enterobacteria~phage~13a	Caudovirales	Podoviridae	Teseptimavirus	preVC_207	Clustered	VC_207_0	60	0.9838	1	6.09602	0.9838	1	1	1	4
Enterobacteria~phage~285P	Caudovirales	Podoviridae	Teseptimavirus	preVC_207	Clustered	VC_207_0	60	0.9838	1	6.09602	0.9838	1	1	1	4
Enterobacteria~phage~933W	Caudovirales	Podoviridae	Nona33virus	preVC_180	Clustered	VC_180_1	14	0.5761	1	7.70724	0.5761	0.8901	1	1	5
Enterobacteria~phage~9g	Caudovirales	Siphoviridae	Nonagvirus	preVC_14	Clustered	VC_14_1	6	0.5159	1	5.18757	0.5159	1	1	1	2
Enterobacteria~phage~BA14	Caudovirales	Podoviridae	Teseptimavirus	preVC_207	Clustered	VC_207_0	60	0.9838	1	6.09602	0.9838	1	1	1	4
Enterobacteria~phage~BP-4795	Caudovirales	Siphoviridae	Unassigned		Outlier
Enterobacteria~phage~Bp7	Caudovirales	Myoviridae	Js98virus	preVC_35	Clustered	VC_35_1	8	0.0715	1	7.34709	0.0715	1	1	1	2
Enterobacteria~phage~C-1~INW-2012	Unassigned	Leviviridae	Levivirus	preVC_194	Clustered	VC_194_0	4	0.6404	0.999997	0	0.6404	1	0	1	1
Enterobacteria~phage~DE3	Caudovirales	Siphoviridae	Lambdavirus		Overlap (VC_189/VC_230)
Enterobacteria~phage~ES18	Caudovirales	Siphoviridae	Unassigned		Outlier
Enterobacteria~phage~EcoDS1	Caudovirales	Podoviridae	Teseptimavirus	preVC_207	Clustered	VC_207_0	60	0.9838	1	6.09602	0.9838	1	1	1	4
Enterobacteria~phage~G4	Unassigned	Microviridae	G4microvirus	preVC_241	Clustered	VC_241_0	8	0.9665	0.999993	1.39971	0.9665	1	0	1	4
Enterobacteria~phage~GEC-3S	Caudovirales	Myoviridae	Krischvirus	preVC_39	Clustered	VC_39_0	5	0.1198	1	4.86771	0.1198	1	1	1	2
Enterobacteria~phage~HK106	Caudovirales	Siphoviridae	Hk97virus	preVC_173	Clustered	VC_173_0	13	0.4179	1	6.77129	0.4179	1	1	1	2
Enterobacteria~phage~HK140	Caudovirales	Siphoviridae	Hendrixvirus	preVC_173	Clustered	VC_173_0	13	0.4179	1	6.77129	0.4179	1	1	1	2
Enterobacteria~phage~HK225	Caudovirales	Siphoviridae	Unassigned		Overlap (VC_182/VC_189/VC_230)
Enterobacteria~phage~Hgal1	Unassigned	Leviviridae	Levivirus	preVC_194	Clustered	VC_194_0	4	0.6404	0.999997	0	0.6404	1	0	1	1
Enterobacteria~phage~ID18~sensu~lato	Unassigned	Microviridae	G4microvirus	preVC_241	Clustered	VC_241_0	8	0.9665	0.999993	1.39971	0.9665	1	0	1	4
Enterobacteria~phage~ID2~Moscow/ID/2001	Unassigned	Microviridae	G4microvirus	preVC_241	Clustered	VC_241_0	8	0.9665	0.999993	1.39971	0.9665	1	0	1	4
Enterobacteria~phage~IME08	Caudovirales	Myoviridae	Js98virus	preVC_35	Clustered	VC_35_1	8	0.0715	1	7.34709	0.0715	1	1	1	2
Enterobacteria~phage~IME10	Caudovirales	Podoviridae	Lederbergvirus		Outlier
Enterobacteria~phage~If1	Unassigned	Inoviridae	Unassigned	preVC_247	Clustered	VC_247_0	3	0.7187	0.963901	1.49071	0.6928	1	0	1	1
Enterobacteria~phage~Ike	Unassigned	Inoviridae	Lineavirus		Overlap (VC_247/VC_248)
Enterobacteria~phage~J8-65	Caudovirales	Podoviridae	Phikmvvirus		Outlier
Enterobacteria~phage~JS10	Caudovirales	Myoviridae	Js98virus	preVC_35	Clustered	VC_35_1	8	0.0715	1	7.34709	0.0715	1	1	1	2
Enterobacteria~phage~JenK1	Caudovirales	Siphoviridae	Nonagvirus	preVC_14	Clustered	VC_14_1	6	0.5159	1	5.18757	0.5159	1	1	1	2
Enterobacteria~phage~JenP1	Caudovirales	Siphoviridae	Nonagvirus	preVC_14	Clustered	VC_14_1	6	0.5159	1	5.18757	0.5159	1	1	1	2
Enterobacteria~phage~JenP2	Caudovirales	Siphoviridae	Nonagvirus	preVC_14	Clustered	VC_14_1	6	0.5159	1	5.18757	0.5159	1	1	1	2
Enterobacteria~phage~K1F	Caudovirales	Podoviridae	Teseptimavirus	preVC_207	Clustered	VC_207_0	60	0.9838	1	6.09602	0.9838	1	1	1	4
Enterobacteria~phage~M	Unassigned	Leviviridae	Levivirus	preVC_194	Clustered	VC_194_0	4	0.6404	0.999997	0	0.6404	1	0	1	1
Enterobacteria~phage~MS2	Unassigned	Leviviridae	Levivirus		Overlap (VC_195/VC_196)
Enterobacteria~phage~P4	Caudovirales	Unassigned	Unassigned		Singleton
Enterobacteria~phage~P88	Caudovirales	Myoviridae	Peduovirus	preVC_66	Clustered	VC_66_0	29	0.8426	1	6.14937	0.8426	1	1	1	2
Enterobacteria~phage~PR4	Unassigned	Tectiviridae	Alphatectivirus	preVC_248	Clustered	VC_248_0	2	0.9117	0.76025	0	0.6931	1	0	1	1
Enterobacteria~phage~PRD1	Unassigned	Tectiviridae	Alphatectivirus	preVC_248	Clustered	VC_248_0	2	0.9117	0.76025	0	0.6931	1	0	1	1
Enterobacteria~phage~Phi1	Caudovirales	Myoviridae	Rb49virus	preVC_39	Clustered	VC_39_0	5	0.1198	1	4.86771	0.1198	1	1	1	2
Enterobacteria~phage~RB27	Caudovirales	Myoviridae	Tequatrovirus	preVC_35	Clustered	VC_35_5	32	0.3538	1	7.10432	0.3538	0.994	1	1	2
Enterobacteria~phage~RB49	Caudovirales	Myoviridae	Rb49virus	preVC_39	Clustered	VC_39_0	5	0.1198	1	4.86771	0.1198	1	1	1	2
Enterobacteria~phage~RB51	Caudovirales	Myoviridae	Tequatrovirus	preVC_35	Clustered	VC_35_5	32	0.3538	1	7.10432	0.3538	0.994	1	1	2
Enterobacteria~phage~RB68	Caudovirales	Myoviridae	Tequatrovirus	preVC_35	Clustered	VC_35_5	32	0.3538	1	7.10432	0.3538	0.994	1	1	2
Enterobacteria~phage~RB69	Caudovirales	Myoviridae	Rb69virus	preVC_35	Clustered	VC_35_0	9	0.0687	1	5.98097	0.0687	1	1	1	2
Enterobacteria~phage~SP	Unassigned	Leviviridae	Allolevivirus	preVC_34	Clustered	VC_34_0	3	0.826	0.976573	0	0.8067	1	0	1	1
Enterobacteria~phage~ST104	Caudovirales	Podoviridae	Lederbergvirus	preVC_159	Clustered	VC_159_0	16	0.5206	1	7.85349	0.5206	0.8667	1	1	2
Enterobacteria~phage~Sf101	Caudovirales	Podoviridae	Lederbergvirus	preVC_159	Clustered	VC_159_0	16	0.5206	1	7.85349	0.5206	0.8667	1	1	2
Enterobacteria~phage~SfI	Caudovirales	Myoviridae	Unassigned		Outlier
Enterobacteria~phage~SfV	Caudovirales	Myoviridae	Unassigned	preVC_161	Clustered	VC_161_0	6	0.6201	1	6.4409	0.6201	1	1	1	0
Enterobacteria~phage~St-1	Unassigned	Microviridae	Alpha3microvirus	preVC_241	Clustered	VC_241_0	8	0.9665	0.999993	1.39971	0.9665	1	0	1	4
Enterobacteria~phage~T3	Caudovirales	Podoviridae	Teseptimavirus	preVC_207	Clustered	VC_207_0	60	0.9838	1	6.09602	0.9838	1	1	1	4
Enterobacteria~phage~T7	Caudovirales	Podoviridae	T7virus	preVC_207	Clustered	VC_207_0	60	0.9838	1	6.09602	0.9838	1	1	1	4
Enterobacteria~phage~UAB_Phi20	Caudovirales	Podoviridae	Lederbergvirus	preVC_159	Clustered	VC_159_0	16	0.5206	1	7.85349	0.5206	0.8667	1	1	2
Enterobacteria~phage~UAB_Phi78	Caudovirales	Podoviridae	Zindervirus	preVC_249	Clustered	VC_249_0	15	1	1	5.67095	1	1	1	1	2
Enterobacteria~phage~VT2-Sakai	Caudovirales	Podoviridae	Traversvirus	preVC_180	Clustered	VC_180_1	14	0.5761	1	7.70724	0.5761	0.8901	1	1	5
Enterobacteria~phage~VT2phi_272	Caudovirales	Podoviridae	Oslovirus	preVC_180	Clustered	VC_180_1	14	0.5761	1	7.70724	0.5761	0.8901	1	1	5
Enterobacteria~phage~WA13~sensu~lato	Unassigned	Microviridae	Alphatrevirus	preVC_241	Clustered	VC_241_0	8	0.9665	0.999993	1.39971	0.9665	1	0	1	4
Enterobacteria~phage~YYZ-2008	Caudovirales	Siphoviridae	Unassigned		Outlier
Enterobacteria~phage~alpha3	Unassigned	Microviridae	Alpha3microvirus	preVC_241	Clustered	VC_241_0	8	0.9665	0.999993	1.39971	0.9665	1	0	1	4
Enterobacteria~phage~cdtI	Caudovirales	Siphoviridae	Unassigned		Overlap (VC_60/VC_182/VC_189/VC_230)
Enterobacteria~phage~fd	Unassigned	Inoviridae	Inovirus	preVC_247	Clustered	VC_247_0	3	0.7187	0.963901	1.49071	0.6928	1	0	1	1
Enterobacteria~phage~fiAA91-ss	Caudovirales	Myoviridae	Peduovirus	preVC_66	Clustered	VC_66_0	29	0.8426	1	6.14937	0.8426	1	1	1	2
Enterobacteria~phage~mEp043~c-1	Caudovirales	Siphoviridae	Unassigned		Overlap (VC_174/VC_189)
Enterobacteria~phage~mEp235	Caudovirales	Siphoviridae	Hendrixvirus	preVC_173	Clustered	VC_173_0	13	0.4179	1	6.77129	0.4179	1	1	1	2
Enterobacteria~phage~mEp237	Caudovirales	Siphoviridae	Unassigned		Overlap (VC_182/VC_189/VC_230)
Enterobacteria~phage~mEp460	Caudovirales	Siphoviridae	Unassigned		Overlap (VC_60/VC_182/VC_189/VC_230)
Enterobacteria~phage~phi80	Caudovirales	Siphoviridae	Unassigned		Overlap (VC_182/VC_189/VC_230)
Enterobacteria~phage~phi92	Caudovirales	Myoviridae	Unassigned	preVC_48	Clustered	VC_48_0	2	0.1719	0.954059	8.12404	0.164	1	1	1	0
Enterobacteria~phage~phiEcoM-GJ1	Caudovirales	Myoviridae	Unassigned	preVC_56	Clustered	VC_56_0	5	1	1	6.15107	1	1	1	1	0
Enterobacteria~phage~phiP27	Caudovirales	Myoviridae	Unassigned	preVC_161	Clustered	VC_161_0	6	0.6201	1	6.4409	0.6201	1	1	1	0
Enterobacteria~phage~vB_EcoM_VR5	Caudovirales	Myoviridae	Js98virus	preVC_35	Clustered	VC_35_1	8	0.0715	1	7.34709	0.0715	1	1	1	2
Enterobacteria~phage~vB_EcoP_ACG-C91	Caudovirales	Podoviridae	Zindervirus	preVC_249	Clustered	VC_249_0	15	1	1	5.67095	1	1	1	1	2
Enterobacteria~phage~vB_EcoS_NBD2	Caudovirales	Siphoviridae	Eclunavirus	preVC_60	Clustered	VC_60_0	32	0.9795	1	7.33965	0.9795	0.9415	1	1	9
Enterobacteria~phage~vB_EcoS_Rogue1	Caudovirales	Siphoviridae	Rogue1virus	preVC_60	Clustered	VC_60_0	32	0.9795	1	7.33965	0.9795	0.9415	1	1	9
Enterobacteria~phage~vB_KleM-RaK2	Caudovirales	Myoviridae	Alcyoneusvirus	preVC_69	Clustered/Singleton	VC_69_5	1	0	1	0	0	1	1	1	1
Enterobacter~phage~Arya	Caudovirales	Myoviridae	Jilinvirus		Overlap (VC_59/VC_67)
Enterobacter~phage~CC31	Caudovirales	Myoviridae	Cc31virus	preVC_35	Clustered	VC_35_8	2	0.0103	0.945042	6.55744	0.0097	1	1	1	1
Enterobacter~phage~E-2	Caudovirales	Podoviridae	Teseptimavirus	preVC_207	Clustered	VC_207_0	60	0.9838	1	6.09602	0.9838	1	1	1	4
Enterobacter~phage~E-3	Caudovirales	Podoviridae	Teseptimavirus	preVC_207	Clustered	VC_207_0	60	0.9838	1	6.09602	0.9838	1	1	1	4
Enterobacter~phage~EcP1	Caudovirales	Podoviridae	Unassigned		Outlier
Enterobacter~phage~Ec_L1	Caudovirales	Siphoviridae	Eclunavirus	preVC_60	Clustered	VC_60_0	32	0.9795	1	7.33965	0.9795	0.9415	1	1	9
Enterobacter~phage~Enc34	Caudovirales	Siphoviridae	Chivirus	preVC_15	Clustered	VC_15_0	11	0.7896	1	4.41831	0.7896	1	1	1	1
Enterobacter~phage~PG7	Caudovirales	Myoviridae	Cc31virus	preVC_35	Clustered	VC_35_8	2	0.0103	0.945042	6.55744	0.0097	1	1	1	1
Enterobacter~phage~Tyrion	Caudovirales	Podoviridae	Uetakevirus	preVC_157	Clustered	VC_157_0	5	0.6698	1	5.24318	0.6698	1	1	1	2
Enterobacter~phage~phiEap-1	Caudovirales	Podoviridae	Przondovirus	preVC_207	Clustered	VC_207_0	60	0.9838	1	6.09602	0.9838	1	1	1	4
Enterobacter~phage~phiEap-2	Caudovirales	Siphoviridae	Cornellvirus	preVC_49	Clustered	VC_49_0	23	0.8357	1	5.27151	0.8357	1	1	1	5
Enterobacter~phage~phiEap-3	Caudovirales	Myoviridae	Kp15virus	preVC_38	Clustered	VC_38_0	6	0.1514	1	5.09236	0.1514	1	1	1	2
Enterococcus~phage~AUEF3	Caudovirales	Siphoviridae	Efquatrovirus	preVC_238	Clustered	VC_238_0	14	0.778	1	4.58644	0.778	1	1	1	1
Enterococcus~phage~BC611	Caudovirales	Siphoviridae	Sap6virus	preVC_134	Clustered	VC_134_0	6	0.8723	1	5.96157	0.8723	1	1	1	2
Enterococcus~phage~ECP3	Caudovirales	Herelleviridae	Kochikohdavirus		Overlap (VC_109/VC_110)
Enterococcus~phage~EF62phi	Caudovirales	Podoviridae	Unassigned		Singleton
Enterococcus~phage~EFAP-1	Caudovirales	Siphoviridae	Efquatrovirus		Outlier
Enterococcus~phage~EFC-1	Caudovirales	Siphoviridae	Unassigned		Overlap (VC_114/VC_172)
Enterococcus~phage~EFDG1	Caudovirales	Herelleviridae	Unassigned		Overlap (VC_109/VC_110)
Enterococcus~phage~EFLK1	Caudovirales	Herelleviridae	Kochikohdavirus		Overlap (VC_109/VC_110)
Enterococcus~phage~EFRM31	Caudovirales	Siphoviridae	Efquatrovirus		Outlier
Enterococcus~phage~Ec-ZZ2	Caudovirales	Siphoviridae	Efquatrovirus	preVC_238	Clustered	VC_238_0	14	0.778	1	4.58644	0.778	1	1	1	1
Enterococcus~phage~EfaCPT1	Caudovirales	Siphoviridae	Efquatrovirus	preVC_238	Clustered	VC_238_0	14	0.778	1	4.58644	0.778	1	1	1	1
Enterococcus~phage~IME-EF4	Caudovirales	Siphoviridae	Efquatrovirus	preVC_238	Clustered	VC_238_0	14	0.778	1	4.58644	0.778	1	1	1	1
Enterococcus~phage~IME-EFm1	Caudovirales	Siphoviridae	Efquatrovirus		Outlier
Enterococcus~phage~IME-EFm5	Caudovirales	Siphoviridae	Efquatrovirus		Outlier
Enterococcus~phage~IMEEF1	Caudovirales	Siphoviridae	Sap6virus	preVC_134	Clustered	VC_134_0	6	0.8723	1	5.96157	0.8723	1	1	1	2
Enterococcus~phage~IME_EF3	Caudovirales	Siphoviridae	Efquatrovirus	preVC_238	Clustered	VC_238_0	14	0.778	1	4.58644	0.778	1	1	1	1
Enterococcus~phage~LY0322	Caudovirales	Siphoviridae	Efquatrovirus	preVC_238	Clustered	VC_238_0	14	0.778	1	4.58644	0.778	1	1	1	1
Enterococcus~phage~PMBT2	Caudovirales	Siphoviridae	Efquatrovirus	preVC_238	Clustered	VC_238_0	14	0.778	1	4.58644	0.778	1	1	1	1
Enterococcus~phage~SANTOR1	Caudovirales	Siphoviridae	Efquatrovirus	preVC_238	Clustered	VC_238_0	14	0.778	1	4.58644	0.778	1	1	1	1
Enterococcus~phage~SAP6	Caudovirales	Siphoviridae	Sap6virus	preVC_134	Clustered	VC_134_0	6	0.8723	1	5.96157	0.8723	1	1	1	2
Enterococcus~phage~VD13	Caudovirales	Siphoviridae	Sap6virus	preVC_134	Clustered	VC_134_0	6	0.8723	1	5.96157	0.8723	1	1	1	2
Enterococcus~phage~phiEF24C	Caudovirales	Herelleviridae	Kochikohdavirus		Overlap (VC_109/VC_110)
Enterococcus~phage~phiEf11	Caudovirales	Siphoviridae	Unassigned		Overlap (VC_114/VC_172)
Enterococcus~phage~phiFL1A	Caudovirales	Siphoviridae	Phifelvirus	preVC_167	Clustered	VC_167_0	3	0.4472	0.997633	6.30165	0.4461	1	1	1	1
Enterococcus~phage~phiFL2A	Caudovirales	Siphoviridae	Phifelvirus	preVC_167	Clustered	VC_167_0	3	0.4472	0.997633	6.30165	0.4461	1	1	1	1
Enterococcus~phage~phiFL3A	Caudovirales	Siphoviridae	Phifelvirus	preVC_167	Clustered	VC_167_0	3	0.4472	0.997633	6.30165	0.4461	1	1	1	1
Enterococcus~phage~phiFL4A	Caudovirales	Siphoviridae	Unassigned		Outlier
Enterococcus~phage~phiSHEF2	Caudovirales	Siphoviridae	Efquatrovirus	preVC_238	Clustered	VC_238_0	14	0.778	1	4.58644	0.778	1	1	1	1
Enterococcus~phage~phiSHEF4	Caudovirales	Siphoviridae	Efquatrovirus	preVC_238	Clustered	VC_238_0	14	0.778	1	4.58644	0.778	1	1	1	1
Enterococcus~phage~phiSHEF5	Caudovirales	Siphoviridae	Efquatrovirus	preVC_238	Clustered	VC_238_0	14	0.778	1	4.58644	0.778	1	1	1	1
Enterococcus~phage~vB_EfaP_IME195	Caudovirales	Podoviridae	Unassigned	preVC_251	Clustered	VC_251_0	2	0.2534	0.942612	0	0.2388	1	1	1	0
Enterococcus~phage~vB_EfaS_AL2	Caudovirales	Siphoviridae	Efquatrovirus	preVC_238	Clustered	VC_238_0	14	0.778	1	4.58644	0.778	1	1	1	1
Enterococcus~phage~vB_EfaS_IME196	Caudovirales	Siphoviridae	Efquatrovirus	preVC_238	Clustered	VC_238_0	14	0.778	1	4.58644	0.778	1	1	1	1
Enterococcus~phage~vB_EfaS_IME197	Caudovirales	Siphoviridae	Unassigned		Overlap (VC_114/VC_172)
Enterococcus~phage~vB_EfaS_IME198	Caudovirales	Siphoviridae	Saphexavirus	preVC_134	Clustered	VC_134_0	6	0.8723	1	5.96157	0.8723	1	1	1	2
Enterococcus~phage~vB_Efae230P-4	Caudovirales	Podoviridae	Unassigned	preVC_251	Clustered	VC_251_0	2	0.2534	0.942612	0	0.2388	1	1	1	0
Erwinia~amylovora~phage~Era103	Caudovirales	Podoviridae	Sp6virus	preVC_249	Clustered	VC_249_0	15	1	1	5.67095	1	1	1	1	2
Erwinia~phage~ENT90	Caudovirales	Myoviridae	Peduovirus	preVC_66	Clustered	VC_66_0	29	0.8426	1	6.14937	0.8426	1	1	1	2
Erwinia~phage~Ea35-70	Caudovirales	Myoviridae	Agrican357virus	preVC_225	Clustered	VC_225_0	6	0.4867	1	2.71985	0.4867	1	1	1	2
Erwinia~phage~Ea9-2	Caudovirales	Podoviridae	Ea92virus	preVC_7	Clustered	VC_7_0	2	0.072	0.954344	1.41421	0.0687	1	1	1	1
Erwinia~phage~FE44	Caudovirales	Podoviridae	Teseptimavirus	preVC_207	Clustered	VC_207_0	60	0.9838	1	6.09602	0.9838	1	1	1	4
Erwinia~phage~PEp14	Caudovirales	Podoviridae	Unassigned		Outlier
Erwinia~phage~PhiEaH1	Caudovirales	Myoviridae	Iapetusvirus		Outlier
Erwinia~phage~phiEa100	Caudovirales	Podoviridae	Zindervirus	preVC_249	Clustered	VC_249_0	15	1	1	5.67095	1	1	1	1	2
Erwinia~phage~phiEa104	Caudovirales	Myoviridae	Ea214virus	preVC_210	Clustered	VC_210_0	3	0.0933	0.998235	2.03175	0.0931	1	1	1	1
Erwinia~phage~phiEa21-4	Caudovirales	Myoviridae	Ea214virus	preVC_210	Clustered	VC_210_0	3	0.0933	0.998235	2.03175	0.0931	1	1	1	1
Erwinia~phage~phiEa2809	Caudovirales	Ackermannviridae	Unassigned	preVC_26	Clustered	VC_26_0	2	0.0235	0.861495	7.4162	0.0202	1	1	1	0
Erwinia~phage~phiEaH2	Caudovirales	Myoviridae	Eah2virus	preVC_226	Clustered	VC_226_1	3	0.1035	0.993078	6.46839	0.1027	1	1	1	2
Erwinia~phage~phiEt88	Caudovirales	Myoviridae	Unassigned	preVC_212	Clustered	VC_212_0	2	0.0403	0.954775	7.14143	0.0385	1	1	1	0
Erwinia~phage~vB_Eam-MM7	Caudovirales	Myoviridae	Ea214virus	preVC_210	Clustered	VC_210_0	3	0.0933	0.998235	2.03175	0.0931	1	1	1	1
Erwinia~phage~vB_EamM-Y2	Caudovirales	Myoviridae	Unassigned	preVC_56	Clustered	VC_56_0	5	1	1	6.15107	1	1	1	1	0
Erwinia~phage~vB_EamM_Asesino	Caudovirales	Myoviridae	Eah2virus	preVC_226	Clustered	VC_226_1	3	0.1035	0.993078	6.46839	0.1027	1	1	1	2
Erwinia~phage~vB_EamM_Caitlin	Caudovirales	Myoviridae	Machinavirus	preVC_226	Clustered	VC_226_3	2	0.0491	0.913814	5.09902	0.0448	1	1	1	1
Erwinia~phage~vB_EamM_ChrisDB	Caudovirales	Myoviridae	Machinavirus	preVC_226	Clustered	VC_226_3	2	0.0491	0.913814	5.09902	0.0448	1	1	1	1
Erwinia~phage~vB_EamM_Deimos-Minion	Caudovirales	Myoviridae	Agrican357virus	preVC_225	Clustered	VC_225_0	6	0.4867	1	2.71985	0.4867	1	1	1	2
Erwinia~phage~vB_EamM_Desertfox	Caudovirales	Myoviridae	Agricanvirus	preVC_225	Clustered	VC_225_0	6	0.4867	1	2.71985	0.4867	1	1	1	2
Erwinia~phage~vB_EamM_EarlPhillipIV	Caudovirales	Myoviridae	Unassigned	preVC_226	Clustered	VC_226_0	3	0.1101	0.998289	3.91258	0.1099	1	1	1	0
Erwinia~phage~vB_EamM_Huxley	Caudovirales	Myoviridae	Machinavirus	preVC_226	Clustered	VC_226_2	2	0.0489	0.913814	2.44949	0.0447	1	1	1	1
Erwinia~phage~vB_EamM_Kwan	Caudovirales	Myoviridae	Unassigned	preVC_226	Clustered/Singleton	VC_226_4	1	0	1	0	0	1	1	1	0
Erwinia~phage~vB_EamM_Machina	Caudovirales	Myoviridae	Machinavirus	preVC_226	Clustered	VC_226_2	2	0.0489	0.913814	2.44949	0.0447	1	1	1	1
Erwinia~phage~vB_EamM_Phobos	Caudovirales	Myoviridae	Unassigned	preVC_226	Clustered	VC_226_0	3	0.1101	0.998289	3.91258	0.1099	1	1	1	0
Erwinia~phage~vB_EamM_RAY	Caudovirales	Myoviridae	Agrican357virus	preVC_225	Clustered	VC_225_0	6	0.4867	1	2.71985	0.4867	1	1	1	2
Erwinia~phage~vB_EamM_RisingSun	Caudovirales	Myoviridae	Risingsunvirus	preVC_228	Clustered	VC_228_1	3	0.1397	0.996701	8.57637	0.1392	0.6667	1	1	2
Erwinia~phage~vB_EamM_Simmy50	Caudovirales	Myoviridae	Agrican357virus	preVC_225	Clustered	VC_225_0	6	0.4867	1	2.71985	0.4867	1	1	1	2
Erwinia~phage~vB_EamM_Special~G	Caudovirales	Myoviridae	Agrican357virus	preVC_225	Clustered	VC_225_0	6	0.4867	1	2.71985	0.4867	1	1	1	2
Erwinia~phage~vB_EamP-L1	Caudovirales	Podoviridae	Przondovirus	preVC_207	Clustered	VC_207_0	60	0.9838	1	6.09602	0.9838	1	1	1	4
Erwinia~phage~vB_EamP-S6	Caudovirales	Podoviridae	Unassigned		Outlier
Erwinia~phage~vB_EamP_Frozen	Caudovirales	Podoviridae	Ea92virus	preVC_7	Clustered	VC_7_0	2	0.072	0.954344	1.41421	0.0687	1	1	1	1
Erysipelothrix~phage~SE-1	Caudovirales	Siphoviridae	Unassigned		Outlier
Escherichia~Stx1~converting~phage	Caudovirales	Podoviridae	Traversvirus	preVC_180	Clustered	VC_180_0	2	0.0715	0.955099	2.44949	0.0683	1	1	1	2
Escherichia~coli~O157~typing~phage~1	Caudovirales	Myoviridae	Felixo1virus	preVC_16	Clustered	VC_16_0	25	0.9054	1	5.44829	0.9054	0.9967	1	1	4
Escherichia~coli~O157~typing~phage~3	Caudovirales	Myoviridae	Mosigvirus	preVC_35	Clustered	VC_35_0	9	0.0687	1	5.98097	0.0687	1	1	1	2
Escherichia~coli~O157~typing~phage~6	Caudovirales	Myoviridae	Mosigvirus	preVC_35	Clustered	VC_35_0	9	0.0687	1	5.98097	0.0687	1	1	1	2
Escherichia~phage~121Q	Caudovirales	Myoviridae	Asteriusvirus	preVC_69	Clustered	VC_69_4	2	0.0979	0.908253	4.89898	0.089	1	1	1	1
Escherichia~phage~172-1	Caudovirales	Podoviridae	Phieco32virus	preVC_233	Clustered	VC_233_0	6	0.8558	1	6.07172	0.8558	1	1	1	1
Escherichia~phage~4MG	Caudovirales	Myoviridae	Se1virus	preVC_222	Clustered	VC_222_1	2	0.0536	0.933515	6.48074	0.05	1	1	1	1
Escherichia~phage~64795_ec1	Caudovirales	Podoviridae	Teseptimavirus	preVC_207	Clustered	VC_207_0	60	0.9838	1	6.09602	0.9838	1	1	1	4
Escherichia~phage~ADB-2	Caudovirales	Siphoviridae	T1virus	preVC_60	Clustered	VC_60_0	32	0.9795	1	7.33965	0.9795	0.9415	1	1	9
Escherichia~phage~APCEc01	Caudovirales	Myoviridae	Mosigvirus	preVC_35	Clustered	VC_35_0	9	0.0687	1	5.98097	0.0687	1	1	1	2
Escherichia~phage~APCEc02	Caudovirales	Myoviridae	Vequintavirus	preVC_223	Clustered	VC_223_0	8	0.4936	1	4.6181	0.4936	1	1	1	2
Escherichia~phage~AR1	Caudovirales	Myoviridae	T4virus	preVC_35	Clustered	VC_35_5	32	0.3538	1	7.10432	0.3538	0.994	1	1	2
Escherichia~phage~Av-05	Caudovirales	Myoviridae	Avunavirus	preVC_222	Clustered/Singleton	VC_222_3	1	0	1	0	0	1	1	1	1
Escherichia~phage~Bp4	Caudovirales	Podoviridae	G7cvirus	preVC_7	Clustered	VC_7_1	12	0.4984	1	6.58441	0.4984	0.9848	1	1	3
Escherichia~phage~C119	Caudovirales	Siphoviridae	Rogue1virus	preVC_60	Clustered	VC_60_0	32	0.9795	1	7.33965	0.9795	0.9415	1	1	9
Escherichia~phage~CAjan	Caudovirales	Siphoviridae	Seuratvirus	preVC_14	Clustered	VC_14_0	3	0.2612	0.998194	3.55461	0.2607	1	1	1	1
Escherichia~phage~CICC~80001	Caudovirales	Podoviridae	Teseptimavirus	preVC_207	Clustered	VC_207_0	60	0.9838	1	6.09602	0.9838	1	1	1	4
Escherichia~phage~D108	Caudovirales	Myoviridae	Muvirus	preVC_185	Clustered	VC_185_0	3	0.5551	0.998233	1.60948	0.5541	1	1	1	1
Escherichia~phage~EB49	Caudovirales	Siphoviridae	Rogue1virus	preVC_60	Clustered	VC_60_0	32	0.9795	1	7.33965	0.9795	0.9415	1	1	9
Escherichia~phage~EC1-UPM	Caudovirales	Podoviridae	G7cvirus	preVC_7	Clustered	VC_7_1	12	0.4984	1	6.58441	0.4984	0.9848	1	1	3
Escherichia~phage~EC6	Caudovirales	Myoviridae	Felixo1virus	preVC_16	Clustered	VC_16_0	25	0.9054	1	5.44829	0.9054	0.9967	1	1	4
Escherichia~phage~ECBP1	Caudovirales	Podoviridae	G7cvirus	preVC_7	Clustered	VC_7_1	12	0.4984	1	6.58441	0.4984	0.9848	1	1	3
Escherichia~phage~ECBP2	Caudovirales	Podoviridae	Phieco32virus	preVC_233	Clustered	VC_233_0	6	0.8558	1	6.07172	0.8558	1	1	1	1
Escherichia~phage~ECBP5	Caudovirales	Podoviridae	Zindervirus	preVC_249	Clustered	VC_249_0	15	1	1	5.67095	1	1	1	1	2
Escherichia~phage~ECD7	Caudovirales	Myoviridae	Krischvirus	preVC_39	Clustered	VC_39_0	5	0.1198	1	4.86771	0.1198	1	1	1	2
Escherichia~phage~ECML-117	Caudovirales	Myoviridae	Unassigned		Outlier
Escherichia~phage~ECML-134	Caudovirales	Myoviridae	T4virus	preVC_35	Clustered	VC_35_5	32	0.3538	1	7.10432	0.3538	0.994	1	1	2
Escherichia~phage~ECML-4	Caudovirales	Ackermannviridae	Vi1virus	preVC_26	Clustered	VC_26_1	21	0.812	1	7.51935	0.812	0.8286	1	1	4
Escherichia~phage~EK99P-1	Caudovirales	Siphoviridae	Hk578virus	preVC_230	Clustered	VC_230_0	10	0.6604	1	3.74023	0.6604	1	1	1	2
Escherichia~phage~Envy	Caudovirales	Siphoviridae	Dhillonvirus	preVC_230	Clustered	VC_230_0	10	0.6604	1	3.74023	0.6604	1	1	1	2
Escherichia~phage~FFH2	Caudovirales	Myoviridae	V5virus	preVC_223	Clustered	VC_223_0	8	0.4936	1	4.6181	0.4936	1	1	1	2
Escherichia~phage~FV3	Caudovirales	Myoviridae	V5virus	preVC_223	Clustered	VC_223_0	8	0.4936	1	4.6181	0.4936	1	1	1	2
Escherichia~phage~Gluttony	Caudovirales	Siphoviridae	Dhillonvirus	preVC_230	Clustered	VC_230_0	10	0.6604	1	3.74023	0.6604	1	1	1	2
Escherichia~phage~HK446	Caudovirales	Siphoviridae	Hk97virus	preVC_173	Clustered	VC_173_0	13	0.4179	1	6.77129	0.4179	1	1	1	2
Escherichia~phage~HK542	Caudovirales	Siphoviridae	Hk97virus	preVC_173	Clustered	VC_173_0	13	0.4179	1	6.77129	0.4179	1	1	1	2
Escherichia~phage~HK544	Caudovirales	Siphoviridae	Hk97virus	preVC_173	Clustered	VC_173_0	13	0.4179	1	6.77129	0.4179	1	1	1	2
Escherichia~phage~HK578	Caudovirales	Siphoviridae	Hk578virus	preVC_230	Clustered	VC_230_0	10	0.6604	1	3.74023	0.6604	1	1	1	2
Escherichia~phage~HK629	Caudovirales	Siphoviridae	Lambdavirus		Overlap (VC_189/VC_230)
Escherichia~phage~HK630	Caudovirales	Siphoviridae	Lambdavirus		Overlap (VC_189/VC_230)
Escherichia~phage~HK633	Caudovirales	Siphoviridae	Hk97virus	preVC_173	Clustered	VC_173_0	13	0.4179	1	6.77129	0.4179	1	1	1	2
Escherichia~phage~HK639	Caudovirales	Siphoviridae	Unassigned		Outlier
Escherichia~phage~HK75	Caudovirales	Siphoviridae	Hk97virus	preVC_173	Clustered	VC_173_0	13	0.4179	1	6.77129	0.4179	1	1	1	2
Escherichia~phage~HX01	Caudovirales	Myoviridae	Rb69virus		Outlier
Escherichia~phage~HY01	Caudovirales	Myoviridae	T4virus	preVC_35	Clustered	VC_35_5	32	0.3538	1	7.10432	0.3538	0.994	1	1	2
Escherichia~phage~HY02	Caudovirales	Myoviridae	Felixo1virus	preVC_16	Clustered	VC_16_0	25	0.9054	1	5.44829	0.9054	0.9967	1	1	4
Escherichia~phage~HY03	Caudovirales	Myoviridae	Tequatrovirus	preVC_35	Clustered	VC_35_5	32	0.3538	1	7.10432	0.3538	0.994	1	1	2
Escherichia~phage~IME11	Caudovirales	Podoviridae	G7cvirus	preVC_7	Clustered	VC_7_1	12	0.4984	1	6.58441	0.4984	0.9848	1	1	3
Escherichia~phage~JES2013	Caudovirales	Myoviridae	V5virus	preVC_223	Clustered	VC_223_0	8	0.4936	1	4.6181	0.4936	1	1	1	2
Escherichia~phage~JH2	Caudovirales	Myoviridae	Felixo1virus	preVC_16	Clustered	VC_16_0	25	0.9054	1	5.44829	0.9054	0.9967	1	1	4
Escherichia~phage~JMPW1	Caudovirales	Siphoviridae	T1virus	preVC_60	Clustered	VC_60_0	32	0.9795	1	7.33965	0.9795	0.9415	1	1	9
Escherichia~phage~JMPW2	Caudovirales	Siphoviridae	T1virus	preVC_60	Clustered	VC_60_0	32	0.9795	1	7.33965	0.9795	0.9415	1	1	9
Escherichia~phage~JS98	Caudovirales	Myoviridae	Js98virus	preVC_35	Clustered	VC_35_1	8	0.0715	1	7.34709	0.0715	1	1	1	2
Escherichia~phage~JSE	Caudovirales	Myoviridae	Rb49virus	preVC_39	Clustered	VC_39_0	5	0.1198	1	4.86771	0.1198	1	1	1	2
Escherichia~phage~K1-dep(1)	Caudovirales	Siphoviridae	K1gvirus	preVC_49	Clustered	VC_49_0	23	0.8357	1	5.27151	0.8357	1	1	1	5
Escherichia~phage~K1-dep(4)	Caudovirales	Siphoviridae	K1gvirus	preVC_49	Clustered	VC_49_0	23	0.8357	1	5.27151	0.8357	1	1	1	5
Escherichia~phage~K1-ind(2)	Caudovirales	Siphoviridae	K1gvirus	preVC_49	Clustered	VC_49_0	23	0.8357	1	5.27151	0.8357	1	1	1	5
Escherichia~phage~K1ind1	Caudovirales	Siphoviridae	K1gvirus	preVC_49	Clustered	VC_49_0	23	0.8357	1	5.27151	0.8357	1	1	1	5
Escherichia~phage~K30	Caudovirales	Podoviridae	Kp32virus	preVC_207	Clustered	VC_207_0	60	0.9838	1	6.09602	0.9838	1	1	1	4
Escherichia~phage~KBNP1711	Caudovirales	Podoviridae	Phieco32virus	preVC_233	Clustered	VC_233_0	6	0.8558	1	6.07172	0.8558	1	1	1	1
Escherichia~phage~LM33_P1	Caudovirales	Podoviridae	Teseptimavirus	preVC_207	Clustered	VC_207_0	60	0.9838	1	6.09602	0.9838	1	1	1	4
Escherichia~phage~Lw1	Caudovirales	Myoviridae	Unassigned	preVC_38	Clustered	VC_38_1	8	0.2295	1	6.43557	0.2295	1	1	1	0
Escherichia~phage~MX01	Caudovirales	Myoviridae	Dhakavirus	preVC_35	Clustered	VC_35_1	8	0.0715	1	7.34709	0.0715	1	1	1	2
Escherichia~phage~Min27	Caudovirales	Podoviridae	Nona33virus	preVC_180	Clustered	VC_180_1	14	0.5761	1	7.70724	0.5761	0.8901	1	1	5
Escherichia~phage~Murica	Caudovirales	Myoviridae	Vequintavirus	preVC_223	Clustered	VC_223_0	8	0.4936	1	4.6181	0.4936	1	1	1	2
Escherichia~phage~NJ01	Caudovirales	Podoviridae	Phieco32virus	preVC_233	Clustered	VC_233_0	6	0.8558	1	6.07172	0.8558	1	1	1	1
Escherichia~phage~P13374	Caudovirales	Podoviridae	Oslovirus	preVC_180	Clustered	VC_180_1	14	0.5761	1	7.70724	0.5761	0.8901	1	1	5
Escherichia~phage~P483	Caudovirales	Podoviridae	Teseptimavirus	preVC_207	Clustered	VC_207_0	60	0.9838	1	6.09602	0.9838	1	1	1	4
Escherichia~phage~P694	Caudovirales	Podoviridae	Teseptimavirus	preVC_207	Clustered	VC_207_0	60	0.9838	1	6.09602	0.9838	1	1	1	4
Escherichia~phage~PA2	Caudovirales	Podoviridae	Tl2011virus	preVC_180	Clustered	VC_180_1	14	0.5761	1	7.70724	0.5761	0.8901	1	1	5
Escherichia~phage~PA28	Caudovirales	Podoviridae	Nona33virus	preVC_180	Clustered	VC_180_1	14	0.5761	1	7.70724	0.5761	0.8901	1	1	5
Escherichia~phage~PBECO~4	Caudovirales	Myoviridae	Asteriusvirus	preVC_69	Clustered	VC_69_4	2	0.0979	0.908253	4.89898	0.089	1	1	1	1
Escherichia~phage~PE3-1	Caudovirales	Podoviridae	Teseptimavirus	preVC_207	Clustered	VC_207_0	60	0.9838	1	6.09602	0.9838	1	1	1	4
Escherichia~phage~PhaxI	Caudovirales	Ackermannviridae	Cba120virus	preVC_26	Clustered	VC_26_1	21	0.812	1	7.51935	0.812	0.8286	1	1	4
Escherichia~phage~Pollock	Caudovirales	Podoviridae	Sp58virus		Overlap (VC_8/VC_11)
Escherichia~phage~QL01	Caudovirales	Myoviridae	Js98virus	preVC_35	Clustered	VC_35_1	8	0.0715	1	7.34709	0.0715	1	1	1	2
Escherichia~phage~RB3	Caudovirales	Myoviridae	T4virus	preVC_35	Clustered	VC_35_5	32	0.3538	1	7.10432	0.3538	0.994	1	1	2
Escherichia~phage~RCS47	Caudovirales	Myoviridae	Punavirus	preVC_254	Clustered	VC_254_0	3	0.992	0.975127	5.34237	0.9674	1	1	1	2
Escherichia~phage~SRT8	Caudovirales	Siphoviridae	Sertoctavirus	preVC_60	Clustered	VC_60_0	32	0.9795	1	7.33965	0.9795	0.9415	1	1	9
Escherichia~phage~ST0	Caudovirales	Myoviridae	Mosigvirus	preVC_35	Clustered	VC_35_0	9	0.0687	1	5.98097	0.0687	1	1	1	2
Escherichia~phage~SUSP1	Caudovirales	Myoviridae	Suspvirus	preVC_16	Clustered	VC_16_0	25	0.9054	1	5.44829	0.9054	0.9967	1	1	4
Escherichia~phage~SUSP2	Caudovirales	Myoviridae	Suspvirus	preVC_16	Clustered	VC_16_0	25	0.9054	1	5.44829	0.9054	0.9967	1	1	4
Escherichia~phage~Seurat	Caudovirales	Siphoviridae	Seuratvirus	preVC_14	Clustered	VC_14_0	3	0.2612	0.998194	3.55461	0.2607	1	1	1	1
Escherichia~phage~Stx2~II	Caudovirales	Podoviridae	Nona33virus	preVC_180	Clustered	VC_180_0	2	0.0715	0.955099	2.44949	0.0683	1	1	1	2
Escherichia~phage~TL-2011b	Caudovirales	Podoviridae	Uetakevirus	preVC_157	Clustered	VC_157_0	5	0.6698	1	5.24318	0.6698	1	1	1	2
Escherichia~phage~TL-2011c	Caudovirales	Podoviridae	Tl2011virus	preVC_180	Clustered	VC_180_1	14	0.5761	1	7.70724	0.5761	0.8901	1	1	5
Escherichia~phage~UFV-AREG1	Caudovirales	Myoviridae	Tequatrovirus	preVC_35	Clustered	VC_35_5	32	0.3538	1	7.10432	0.3538	0.994	1	1	2
Escherichia~phage~V18	Caudovirales	Myoviridae	Vequintavirus	preVC_223	Clustered	VC_223_0	8	0.4936	1	4.6181	0.4936	1	1	1	2
Escherichia~phage~V5	Caudovirales	Myoviridae	V5virus	preVC_223	Clustered	VC_223_0	8	0.4936	1	4.6181	0.4936	1	1	1	2
Escherichia~phage~VB_EcoS-Golestan	Caudovirales	Siphoviridae	Kagunavirus	preVC_49	Clustered	VC_49_0	23	0.8357	1	5.27151	0.8357	1	1	1	5
Escherichia~phage~WG01	Caudovirales	Myoviridae	Dhakavirus	preVC_35	Clustered	VC_35_1	8	0.0715	1	7.34709	0.0715	1	1	1	2
Escherichia~phage~YD-2008.s	Caudovirales	Siphoviridae	Hk578virus	preVC_230	Clustered	VC_230_0	10	0.6604	1	3.74023	0.6604	1	1	1	2
Escherichia~phage~e4/1c	Caudovirales	Siphoviridae	Rogue1virus	preVC_60	Clustered	VC_60_0	32	0.9795	1	7.33965	0.9795	0.9415	1	1	9
Escherichia~phage~ime09	Caudovirales	Myoviridae	T4virus	preVC_35	Clustered	VC_35_5	32	0.3538	1	7.10432	0.3538	0.994	1	1	2
Escherichia~phage~mEp234	Caudovirales	Siphoviridae	Hk97virus	preVC_173	Clustered	VC_173_0	13	0.4179	1	6.77129	0.4179	1	1	1	2
Escherichia~phage~mEpX1	Caudovirales	Siphoviridae	Hk97virus	preVC_173	Clustered	VC_173_0	13	0.4179	1	6.77129	0.4179	1	1	1	2
Escherichia~phage~mEpX2	Caudovirales	Siphoviridae	Hk97virus	preVC_173	Clustered	VC_173_0	13	0.4179	1	6.77129	0.4179	1	1	1	2
Escherichia~phage~phAPEC8	Caudovirales	Myoviridae	Unassigned	preVC_48	Clustered	VC_48_0	2	0.1719	0.954059	8.12404	0.164	1	1	1	0
Escherichia~phage~phi191	Caudovirales	Podoviridae	Tl2011virus	preVC_180	Clustered	VC_180_1	14	0.5761	1	7.70724	0.5761	0.8901	1	1	5
Escherichia~phage~phiK	Unassigned	Microviridae	Alpha3microvirus	preVC_241	Clustered	VC_241_0	8	0.9665	0.999993	1.39971	0.9665	1	0	1	4
Escherichia~phage~phiKT	Caudovirales	Podoviridae	Unassigned	preVC_64	Clustered	VC_64_0	15	0.7249	1	6.19828	0.7249	1	1	1	5
Escherichia~phage~phiV10	Caudovirales	Podoviridae	Epsilon15virus	preVC_157	Clustered	VC_157_0	5	0.6698	1	5.24318	0.6698	1	1	1	2
Escherichia~phage~pro147	Caudovirales	Myoviridae	Peduovirus	preVC_66	Clustered	VC_66_0	29	0.8426	1	6.14937	0.8426	1	1	1	2
Escherichia~phage~pro483	Caudovirales	Myoviridae	Peduovirus	preVC_66	Clustered	VC_66_0	29	0.8426	1	6.14937	0.8426	1	1	1	2
Escherichia~phage~slur01	Caudovirales	Siphoviridae	Seuratvirus	preVC_14	Clustered	VC_14_0	3	0.2612	0.998194	3.55461	0.2607	1	1	1	1
Escherichia~phage~slur02	Caudovirales	Myoviridae	Tequatrovirus	preVC_35	Clustered	VC_35_5	32	0.3538	1	7.10432	0.3538	0.994	1	1	2
Escherichia~phage~slur03	Caudovirales	Myoviridae	Tequatrovirus	preVC_35	Clustered	VC_35_5	32	0.3538	1	7.10432	0.3538	0.994	1	1	2
Escherichia~phage~slur04	Caudovirales	Myoviridae	Tequatrovirus	preVC_35	Clustered	VC_35_5	32	0.3538	1	7.10432	0.3538	0.994	1	1	2
Escherichia~phage~slur05	Caudovirales	Siphoviridae	Dhillonvirus	preVC_230	Clustered	VC_230_0	10	0.6604	1	3.74023	0.6604	1	1	1	2
Escherichia~phage~slur07	Caudovirales	Myoviridae	Tequatrovirus	preVC_35	Clustered	VC_35_5	32	0.3538	1	7.10432	0.3538	0.994	1	1	2
Escherichia~phage~slur09	Caudovirales	Siphoviridae	T5virus	preVC_255	Clustered	VC_255_1	14	0.6414	1	7.33716	0.6414	1	1	1	2
Escherichia~phage~slur14	Caudovirales	Myoviridae	Tequatrovirus	preVC_35	Clustered	VC_35_5	32	0.3538	1	7.10432	0.3538	0.994	1	1	2
Escherichia~phage~slur16	Caudovirales	Myoviridae	Vequintavirus	preVC_223	Clustered	VC_223_0	8	0.4936	1	4.6181	0.4936	1	1	1	2
Escherichia~phage~vB_EcoM-UFV13	Caudovirales	Myoviridae	Tequatrovirus	preVC_35	Clustered	VC_35_5	32	0.3538	1	7.10432	0.3538	0.994	1	1	2
Escherichia~phage~vB_EcoM-VpaE1	Caudovirales	Myoviridae	Felixo1virus	preVC_16	Clustered	VC_16_0	25	0.9054	1	5.44829	0.9054	0.9967	1	1	4
Escherichia~phage~vB_EcoM-ep3	Caudovirales	Myoviridae	Cvm10virus		Overlap (VC_59/VC_67)
Escherichia~phage~vB_EcoM_112	Caudovirales	Myoviridae	T4virus	preVC_35	Clustered	VC_35_5	32	0.3538	1	7.10432	0.3538	0.994	1	1	2
Escherichia~phage~vB_EcoM_ACG-C40	Caudovirales	Myoviridae	T4virus	preVC_35	Clustered	VC_35_5	32	0.3538	1	7.10432	0.3538	0.994	1	1	2
Escherichia~phage~vB_EcoM_AYO145A	Caudovirales	Myoviridae	Felixo1virus	preVC_16	Clustered	VC_16_0	25	0.9054	1	5.44829	0.9054	0.9967	1	1	4
Escherichia~phage~vB_EcoM_Alf5	Caudovirales	Myoviridae	Felixounavirus	preVC_16	Clustered	VC_16_0	25	0.9054	1	5.44829	0.9054	0.9967	1	1	4
Escherichia~phage~vB_EcoM_ECO1230-10	Caudovirales	Myoviridae	Cvm10virus		Overlap (VC_59/VC_67)
Escherichia~phage~vB_EcoM_ECOO78	Caudovirales	Myoviridae	Jilinvirus		Overlap (VC_59/VC_67)
Escherichia~phage~vB_EcoM_JS09	Caudovirales	Myoviridae	Rb69virus	preVC_35	Clustered	VC_35_0	9	0.0687	1	5.98097	0.0687	1	1	1	2
Escherichia~phage~vB_EcoM_PhAPEC2	Caudovirales	Myoviridae	Mosigvirus	preVC_35	Clustered	VC_35_0	9	0.0687	1	5.98097	0.0687	1	1	1	2
Escherichia~phage~vB_EcoM_VR20	Caudovirales	Myoviridae	Sp18virus	preVC_35	Clustered	VC_35_12	5	0.0405	1	7.43799	0.0405	1	1	1	1
Escherichia~phage~vB_EcoM_VR25	Caudovirales	Myoviridae	Sp18virus	preVC_35	Clustered	VC_35_12	5	0.0405	1	7.43799	0.0405	1	1	1	1
Escherichia~phage~vB_EcoM_VR26	Caudovirales	Myoviridae	Sp18virus	preVC_35	Clustered	VC_35_12	5	0.0405	1	7.43799	0.0405	1	1	1	1
Escherichia~phage~vB_EcoM_VR7	Caudovirales	Myoviridae	Sp18virus	preVC_35	Clustered	VC_35_12	5	0.0405	1	7.43799	0.0405	1	1	1	1
Escherichia~phage~vB_EcoP_24B	Caudovirales	Podoviridae	Nona33virus	preVC_180	Clustered	VC_180_1	14	0.5761	1	7.70724	0.5761	0.8901	1	1	5
Escherichia~phage~vB_EcoP_G7C	Caudovirales	Podoviridae	G7cvirus	preVC_7	Clustered	VC_7_1	12	0.4984	1	6.58441	0.4984	0.9848	1	1	3
Escherichia~phage~vB_EcoP_GA2A	Caudovirales	Podoviridae	Teseptimavirus	preVC_207	Clustered	VC_207_0	60	0.9838	1	6.09602	0.9838	1	1	1	4
Escherichia~phage~vB_EcoP_PhAPEC5	Caudovirales	Podoviridae	G7cvirus	preVC_7	Clustered	VC_7_1	12	0.4984	1	6.58441	0.4984	0.9848	1	1	3
Escherichia~phage~vB_EcoP_PhAPEC7	Caudovirales	Podoviridae	G7cvirus	preVC_7	Clustered	VC_7_1	12	0.4984	1	6.58441	0.4984	0.9848	1	1	3
Escherichia~phage~vB_EcoP_SU10	Caudovirales	Podoviridae	Phieco32virus	preVC_233	Clustered	VC_233_0	6	0.8558	1	6.07172	0.8558	1	1	1	1
Escherichia~phage~vB_EcoS_AHP42	Caudovirales	Siphoviridae	Rogue1virus	preVC_60	Clustered	VC_60_0	32	0.9795	1	7.33965	0.9795	0.9415	1	1	9
Escherichia~phage~vB_EcoS_AHS24	Caudovirales	Siphoviridae	Rogue1virus	preVC_60	Clustered	VC_60_0	32	0.9795	1	7.33965	0.9795	0.9415	1	1	9
Escherichia~phage~vB_EcoS_AKS96	Caudovirales	Siphoviridae	Rogue1virus	preVC_60	Clustered	VC_60_0	32	0.9795	1	7.33965	0.9795	0.9415	1	1	9
Escherichia~phage~vB_EcoS_FFH1	Caudovirales	Siphoviridae	T5virus	preVC_255	Clustered	VC_255_1	14	0.6414	1	7.33716	0.6414	1	1	1	2
Escherichia~phage~vB_Eco_ACG-M12	Caudovirales	Siphoviridae	Rtpvirus	preVC_60	Clustered	VC_60_0	32	0.9795	1	7.33965	0.9795	0.9415	1	1	9
Escherichia~phage~wV7	Caudovirales	Myoviridae	Tequatrovirus	preVC_35	Clustered	VC_35_5	32	0.3538	1	7.10432	0.3538	0.994	1	1	2
Escherichia~phage~wV8	Caudovirales	Myoviridae	Felixo1virus	preVC_16	Clustered	VC_16_0	25	0.9054	1	5.44829	0.9054	0.9967	1	1	4
Escherichia~virus~186	Caudovirales	Myoviridae	P2virus	preVC_66	Clustered	VC_66_0	29	0.8426	1	6.14937	0.8426	1	1	1	2
Escherichia~virus~AKFV33	Caudovirales	Siphoviridae	T5virus	preVC_255	Clustered	VC_255_1	14	0.6414	1	7.33716	0.6414	1	1	1	2
Escherichia~virus~BZ13	Unassigned	Leviviridae	Levivirus		Overlap (VC_195/VC_196)
Escherichia~virus~CBA120	Caudovirales	Ackermannviridae	Cba120virus	preVC_26	Clustered	VC_26_1	21	0.812	1	7.51935	0.812	0.8286	1	1	4
Escherichia~virus~DT57C	Caudovirales	Siphoviridae	T5virus	preVC_255	Clustered	VC_255_1	14	0.6414	1	7.33716	0.6414	1	1	1	2
Escherichia~virus~EPS7	Caudovirales	Siphoviridae	T5virus	preVC_255	Clustered	VC_255_1	14	0.6414	1	7.33716	0.6414	1	1	1	2
Escherichia~virus~FI	Unassigned	Leviviridae	Allolevivirus	preVC_34	Clustered	VC_34_0	3	0.826	0.976573	0	0.8067	1	0	1	1
Escherichia~virus~HK022	Caudovirales	Siphoviridae	Hk97virus	preVC_173	Clustered	VC_173_0	13	0.4179	1	6.77129	0.4179	1	1	1	2
Escherichia~virus~HK97	Caudovirales	Siphoviridae	Hk97virus	preVC_173	Clustered	VC_173_0	13	0.4179	1	6.77129	0.4179	1	1	1	2
Escherichia~virus~I22	Unassigned	Inoviridae	Lineavirus	preVC_246	Clustered/Singleton	VC_246_0	1	0	1	0	0	1	0	1	1
Escherichia~virus~JL1	Caudovirales	Siphoviridae	Hk578virus	preVC_230	Clustered	VC_230_0	10	0.6604	1	3.74023	0.6604	1	1	1	2
Escherichia~virus~K1-5	Caudovirales	Podoviridae	Sp6virus	preVC_249	Clustered	VC_249_0	15	1	1	5.67095	1	1	1	1	2
Escherichia~virus~K1E	Caudovirales	Podoviridae	Sp6virus	preVC_249	Clustered	VC_249_0	15	1	1	5.67095	1	1	1	1	2
Escherichia~virus~KP26	Caudovirales	Siphoviridae	Rogue1virus	preVC_60	Clustered	VC_60_0	32	0.9795	1	7.33965	0.9795	0.9415	1	1	9
Escherichia~virus~Lambda	Caudovirales	Siphoviridae	Lambdavirus		Overlap (VC_189/VC_230)
Escherichia~virus~M13	Unassigned	Inoviridae	Inovirus	preVC_247	Clustered	VC_247_0	3	0.7187	0.963901	1.49071	0.6928	1	0	1	1
Escherichia~virus~Mu	Caudovirales	Myoviridae	Muvirus	preVC_185	Clustered	VC_185_0	3	0.5551	0.998233	1.60948	0.5541	1	1	1	1
Escherichia~virus~N15	Caudovirales	Siphoviridae	N15virus		Overlap (VC_182/VC_189/VC_230)
Escherichia~virus~N4	Caudovirales	Podoviridae	N4virus	preVC_7	Clustered	VC_7_1	12	0.4984	1	6.58441	0.4984	0.9848	1	1	3
Escherichia~virus~P1	Caudovirales	Myoviridae	P1virus	preVC_254	Clustered	VC_254_0	3	0.992	0.975127	5.34237	0.9674	1	1	1	2
Escherichia~virus~P2	Caudovirales	Myoviridae	P2virus	preVC_66	Clustered	VC_66_0	29	0.8426	1	6.14937	0.8426	1	1	1	2
Escherichia~virus~Qbeta	Unassigned	Leviviridae	Allolevivirus	preVC_34	Clustered	VC_34_0	3	0.826	0.976573	0	0.8067	1	0	1	1
Escherichia~virus~RB14	Caudovirales	Myoviridae	T4virus	preVC_35	Clustered	VC_35_5	32	0.3538	1	7.10432	0.3538	0.994	1	1	2
Escherichia~virus~RB16	Caudovirales	Myoviridae	Unassigned	preVC_38	Clustered	VC_38_1	8	0.2295	1	6.43557	0.2295	1	1	1	0
Escherichia~virus~RB32	Caudovirales	Myoviridae	Tequatrovirus	preVC_35	Clustered	VC_35_5	32	0.3538	1	7.10432	0.3538	0.994	1	1	2
Escherichia~virus~RB43	Caudovirales	Myoviridae	Unassigned	preVC_38	Clustered	VC_38_1	8	0.2295	1	6.43557	0.2295	1	1	1	0
Escherichia~virus~Rtp	Caudovirales	Siphoviridae	Rtpvirus	preVC_60	Clustered	VC_60_0	32	0.9795	1	7.33965	0.9795	0.9415	1	1	9
Escherichia~virus~SSL2009a	Caudovirales	Siphoviridae	Hk578virus	preVC_230	Clustered	VC_230_0	10	0.6604	1	3.74023	0.6604	1	1	1	2
Escherichia~virus~T1	Caudovirales	Siphoviridae	T1virus	preVC_60	Clustered	VC_60_0	32	0.9795	1	7.33965	0.9795	0.9415	1	1	9
Escherichia~virus~T4	Caudovirales	Myoviridae	T4virus	preVC_35	Clustered	VC_35_5	32	0.3538	1	7.10432	0.3538	0.994	1	1	2
Escherichia~virus~T5	Caudovirales	Siphoviridae	T5virus	preVC_255	Clustered	VC_255_1	14	0.6414	1	7.33716	0.6414	1	1	1	2
Escherichia~virus~TLS	Caudovirales	Siphoviridae	Tlsvirus	preVC_60	Clustered	VC_60_0	32	0.9795	1	7.33965	0.9795	0.9415	1	1	9
Escherichia~virus~Wphi	Caudovirales	Myoviridae	P2virus	preVC_66	Clustered	VC_66_0	29	0.8426	1	6.14937	0.8426	1	1	1	2
Escherichia~virus~phiEco32	Caudovirales	Podoviridae	Phieco32virus	preVC_233	Clustered	VC_233_0	6	0.8558	1	6.07172	0.8558	1	1	1	1
Escherichia~virus~phiX174	Unassigned	Microviridae	Phix174microvirus	preVC_241	Clustered	VC_241_0	8	0.9665	0.999993	1.39971	0.9665	1	0	1	4
Flavobacterium~phage~11b	Caudovirales	Siphoviridae	Unassigned		Outlier
Flavobacterium~phage~1H	Caudovirales	Siphoviridae	Unahavirus	preVC_257	Clustered	VC_257_0	4	1	1	3.0306	1	1	1	1	1
Flavobacterium~phage~23T	Caudovirales	Siphoviridae	Unahavirus	preVC_257	Clustered	VC_257_0	4	1	1	3.0306	1	1	1	1	1
Flavobacterium~phage~2A	Caudovirales	Siphoviridae	Unahavirus	preVC_257	Clustered	VC_257_0	4	1	1	3.0306	1	1	1	1	1
Flavobacterium~phage~6H	Caudovirales	Siphoviridae	Unahavirus	preVC_257	Clustered	VC_257_0	4	1	1	3.0306	1	1	1	1	1
Flavobacterium~phage~FCL-2	Caudovirales	Myoviridae	Ficleduovirus	preVC_206	Clustered	VC_206_0	2	0.7118	0.76025	2.82843	0.5411	1	1	1	1
Flavobacterium~phage~FCV-1	Caudovirales	Myoviridae	Ficleduovirus	preVC_206	Clustered	VC_206_0	2	0.7118	0.76025	2.82843	0.5411	1	1	1	1
Flavobacterium~phage~FpV4	Caudovirales	Podoviridae	Fipvunavirus	preVC_205	Clustered	VC_205_0	5	0.9856	0.9987	2.27118	0.9843	1	1	1	1
Flavobacterium~phage~Fpv1	Caudovirales	Podoviridae	Fipvunavirus	preVC_205	Clustered	VC_205_0	5	0.9856	0.9987	2.27118	0.9843	1	1	1	1
Flavobacterium~phage~Fpv10	Unassigned	Unassigned	Unassigned	preVC_163	Clustered	VC_163_0	6	0.9695	1	0	0.9695	1	0	0	0
Flavobacterium~phage~Fpv11	Unassigned	Unassigned	Unassigned	preVC_163	Clustered	VC_163_0	6	0.9695	1	0	0.9695	1	0	0	0
Flavobacterium~phage~Fpv2	Caudovirales	Podoviridae	Fipvunavirus	preVC_205	Clustered	VC_205_0	5	0.9856	0.9987	2.27118	0.9843	1	1	1	1
Flavobacterium~phage~Fpv20	Caudovirales	Podoviridae	Fipvunavirus	preVC_205	Clustered	VC_205_0	5	0.9856	0.9987	2.27118	0.9843	1	1	1	1
Flavobacterium~phage~Fpv3	Caudovirales	Podoviridae	Fipvunavirus	preVC_205	Clustered	VC_205_0	5	0.9856	0.9987	2.27118	0.9843	1	1	1	1
Flavobacterium~phage~Fpv5	Unassigned	Unassigned	Unassigned	preVC_163	Clustered	VC_163_0	6	0.9695	1	0	0.9695	1	0	0	0
Flavobacterium~phage~Fpv6	Unassigned	Unassigned	Unassigned	preVC_163	Clustered	VC_163_0	6	0.9695	1	0	0.9695	1	0	0	0
Flavobacterium~phage~Fpv7	Unassigned	Unassigned	Unassigned	preVC_163	Clustered	VC_163_0	6	0.9695	1	0	0.9695	1	0	0	0
Flavobacterium~phage~Fpv8	Unassigned	Unassigned	Unassigned	preVC_163	Clustered	VC_163_0	6	0.9695	1	0	0.9695	1	0	0	0
Geobacillus~phage~GBK2	Caudovirales	Siphoviridae	Unassigned		Outlier
Geobacillus~phage~GBSV1	Caudovirales	Myoviridae	Svunavirus	preVC_132	Clustered	VC_132_0	2	0.4682	0.940144	4.24264	0.4402	1	1	1	1
Geobacillus~phage~TP-84	Caudovirales	Siphoviridae	Tp84virus	preVC_139	Clustered	VC_139_0	2	0.257	0.924519	8.18535	0.2376	1	1	1	1
Geobacillus~virus~E2	Caudovirales	Siphoviridae	Unassigned	preVC_131	Clustered	VC_131_0	2	0.29	0.942018	7.61577	0.2732	1	1	1	0
Geobacillus~virus~E3	Caudovirales	Siphoviridae	Unassigned	preVC_107	Clustered/Singleton	VC_107_2	1	0	1	0	0	1	1	1	0
Gluconobacter~phage~GC1	Unassigned	Tectiviridae	Gammatectivirus		Outlier
Gokushovirinae~Bog1183_53	Unassigned	Microviridae	Unassigned	preVC_70	Clustered	VC_70_0	13	0.8261	1	1.49517	0.8261	1	0	1	2
Gokushovirinae~Bog5712_52	Unassigned	Microviridae	Unassigned	preVC_70	Clustered	VC_70_0	13	0.8261	1	1.49517	0.8261	1	0	1	2
Gokushovirinae~Bog8989_22	Unassigned	Microviridae	Unassigned	preVC_70	Clustered	VC_70_0	13	0.8261	1	1.49517	0.8261	1	0	1	2
Gokushovirinae~Fen672_31	Unassigned	Microviridae	Unassigned	preVC_70	Clustered	VC_70_0	13	0.8261	1	1.49517	0.8261	1	0	1	2
Gokushovirinae~Fen7875_21	Unassigned	Microviridae	Unassigned	preVC_70	Clustered	VC_70_0	13	0.8261	1	1.49517	0.8261	1	0	1	2
Gokushovirinae~GAIR4	Unassigned	Microviridae	Unassigned		Singleton
Gokushovirinae~GNX3R	Unassigned	Microviridae	Unassigned		Singleton
Gordonia~phage~Attis	Caudovirales	Siphoviridae	Attisvirus	preVC_258	Clustered	VC_258_0	2	0.1713	0.954037	0	0.1634	1	1	1	1
Gordonia~phage~Bachita	Caudovirales	Siphoviridae	Smoothievirus	preVC_265	Clustered	VC_265_0	4	0.5192	0.999649	4.26415	0.519	1	1	1	1
Gordonia~phage~Bantam	Caudovirales	Siphoviridae	Bantamvirus		Outlier
Gordonia~phage~BaxterFox	Caudovirales	Siphoviridae	Baxtervirus	preVC_258	Clustered	VC_258_1	5	0.4799	1	7.16227	0.4799	1	1	1	2
Gordonia~phage~BetterKatz	Caudovirales	Siphoviridae	Betterkatzvirus	preVC_259	Clustered	VC_259_0	3	0.1033	0.997578	8.41978	0.1031	1	1	1	3
Gordonia~phage~Blueberry	Caudovirales	Siphoviridae	Unassigned	preVC_260	Clustered	VC_260_0	7	0.7412	1	5.91235	0.7412	1	1	1	0
Gordonia~phage~Bowser	Caudovirales	Siphoviridae	Bowservirus	preVC_261	Clustered	VC_261_0	3	0.2761	0.998188	6.28417	0.2756	1	1	1	2
Gordonia~phage~Brandonk123	Caudovirales	Siphoviridae	Vividuovirus	preVC_268	Clustered	VC_268_0	5	0.8105	0.999909	6.88292	0.8104	1	1	1	1
Gordonia~phage~BritBrat	Caudovirales	Siphoviridae	Britbratvirus	preVC_97	Clustered	VC_97_0	2	0.191	0.95013	8.94427	0.1815	1	1	1	2
Gordonia~phage~CaptainKirk2	Caudovirales	Siphoviridae	Unassigned	preVC_260	Clustered	VC_260_0	7	0.7412	1	5.91235	0.7412	1	1	1	0
Gordonia~phage~CarolAnn	Caudovirales	Siphoviridae	Unassigned	preVC_260	Clustered	VC_260_0	7	0.7412	1	5.91235	0.7412	1	1	1	0
Gordonia~phage~ClubL	Caudovirales	Siphoviridae	Smoothievirus	preVC_265	Clustered	VC_265_0	4	0.5192	0.999649	4.26415	0.519	1	1	1	1
Gordonia~phage~Cozz	Caudovirales	Siphoviridae	Emalynvirus	preVC_272	Clustered	VC_272_0	4	0.7531	0.999558	4.01681	0.7527	1	1	1	1
Gordonia~phage~Cucurbita	Caudovirales	Siphoviridae	Smoothievirus	preVC_265	Clustered	VC_265_0	4	0.5192	0.999649	4.26415	0.519	1	1	1	1
Gordonia~phage~Demosthenes	Caudovirales	Siphoviridae	Demosthenesvirus	preVC_275	Clustered	VC_275_0	3	0.2113	0.997852	2.27614	0.2109	1	1	1	1
Gordonia~phage~Emalyn	Caudovirales	Siphoviridae	Emalynvirus	preVC_272	Clustered	VC_272_0	4	0.7531	0.999558	4.01681	0.7527	1	1	1	1
Gordonia~phage~Eyre	Caudovirales	Siphoviridae	Eyrevirus		Outlier
Gordonia~phage~GAL1	Caudovirales	Siphoviridae	Galunavirus	preVC_97	Clustered	VC_97_0	2	0.191	0.95013	8.94427	0.1815	1	1	1	2
Gordonia~phage~GMA1	Caudovirales	Siphoviridae	Unassigned	preVC_262	Clustered	VC_262_0	3	0.2709	0.786774	7.01183	0.2131	1	1	1	0
Gordonia~phage~GMA3	Caudovirales	Siphoviridae	Gamtrevirus	preVC_274	Clustered	VC_274_0	5	0.4563	1	5.97666	0.4563	1	1	1	3
Gordonia~phage~GMA4	Caudovirales	Siphoviridae	Unassigned	preVC_220	Clustered	VC_220_0	2	0.3116	0.89435	7.74597	0.2787	1	1	1	1
Gordonia~phage~GMA5	Caudovirales	Siphoviridae	Unassigned	preVC_95	Clustered	VC_95_0	4	0.7906	0.992893	3.6623	0.785	1	1	1	0
Gordonia~phage~GMA6	Caudovirales	Siphoviridae	Bendigovirus		Singleton
Gordonia~phage~GMA7	Caudovirales	Siphoviridae	Getseptimavirus	preVC_275	Clustered	VC_275_2	2	0.1012	0.948277	1.41421	0.096	1	1	1	1
Gordonia~phage~GRU1	Caudovirales	Siphoviridae	Unassigned	preVC_219	Clustered	VC_219_0	3	0.7742	0.997611	4.64206	0.7723	1	1	1	0
Gordonia~phage~GRU3	Caudovirales	Siphoviridae	Unassigned	preVC_95	Clustered	VC_95_0	4	0.7906	0.992893	3.6623	0.785	1	1	1	0
Gordonia~phage~GTE2	Caudovirales	Siphoviridae	Emalynvirus	preVC_272	Clustered	VC_272_0	4	0.7531	0.999558	4.01681	0.7527	1	1	1	1
Gordonia~phage~GTE5	Caudovirales	Siphoviridae	Unassigned	preVC_219	Clustered	VC_219_0	3	0.7742	0.997611	4.64206	0.7723	1	1	1	0
Gordonia~phage~GTE6	Caudovirales	Siphoviridae	Unassigned	preVC_268	Clustered	VC_268_0	5	0.8105	0.999909	6.88292	0.8104	1	1	1	1
Gordonia~phage~GTE7	Caudovirales	Siphoviridae	Getseptimavirus	preVC_275	Clustered	VC_275_2	2	0.1012	0.948277	1.41421	0.096	1	1	1	1
Gordonia~phage~GTE8	Caudovirales	Siphoviridae	Unassigned	preVC_219	Clustered	VC_219_0	3	0.7742	0.997611	4.64206	0.7723	1	1	1	0
Gordonia~phage~Ghobes	Caudovirales	Siphoviridae	Ghobesvirus		Outlier
Gordonia~phage~Gmala1	Caudovirales	Siphoviridae	Gordtnkvirus	preVC_274	Clustered	VC_274_0	5	0.4563	1	5.97666	0.4563	1	1	1	3
Gordonia~phage~GordDuk1	Caudovirales	Siphoviridae	Gordtnkvirus	preVC_274	Clustered	VC_274_0	5	0.4563	1	5.97666	0.4563	1	1	1	3
Gordonia~phage~GordTnk2	Caudovirales	Siphoviridae	Gordtnkvirus	preVC_274	Clustered	VC_274_0	5	0.4563	1	5.97666	0.4563	1	1	1	3
Gordonia~phage~Gsput1	Caudovirales	Siphoviridae	Gesputvirus	preVC_82	Clustered	VC_82_0	3	0.7902	0.997305	4.37163	0.788	1	1	1	2
Gordonia~phage~Guacamole	Caudovirales	Siphoviridae	Unassigned	preVC_260	Clustered	VC_260_0	7	0.7412	1	5.91235	0.7412	1	1	1	0
Gordonia~phage~Gustav	Caudovirales	Siphoviridae	Gustavvirus	preVC_81	Clustered	VC_81_0	2	0.4426	0.953598	3.31662	0.4221	1	1	1	1
Gordonia~phage~Hedwig	Caudovirales	Siphoviridae	Hedwigvirus	preVC_261	Clustered	VC_261_0	3	0.2761	0.998188	6.28417	0.2756	1	1	1	2
Gordonia~phage~Hotorobo	Caudovirales	Siphoviridae	Woesvirus	preVC_275	Clustered	VC_275_3	3	0.1603	0.997842	5.0245	0.1599	1	1	1	1
Gordonia~phage~JSwag	Caudovirales	Siphoviridae	Soupsvirus		Overlap (VC_280/VC_281)
Gordonia~phage~Jumbo	Caudovirales	Siphoviridae	Gorjumvirus	preVC_274	Clustered	VC_274_0	5	0.4563	1	5.97666	0.4563	1	1	1	3
Gordonia~phage~KatherineG	Caudovirales	Siphoviridae	Soupsvirus		Overlap (VC_280/VC_281)
Gordonia~phage~Katyusha	Caudovirales	Siphoviridae	Demosthenesvirus	preVC_275	Clustered	VC_275_0	3	0.2113	0.997852	2.27614	0.2109	1	1	1	1
Gordonia~phage~Kita	Caudovirales	Siphoviridae	Nymphadoravirus	preVC_258	Clustered	VC_258_1	5	0.4799	1	7.16227	0.4799	1	1	1	2
Gordonia~phage~Kvothe	Caudovirales	Siphoviridae	Demosthenesvirus	preVC_275	Clustered	VC_275_0	3	0.2113	0.997852	2.27614	0.2109	1	1	1	1
Gordonia~phage~Lennon	Caudovirales	Siphoviridae	Vividuovirus	preVC_268	Clustered	VC_268_0	5	0.8105	0.999909	6.88292	0.8104	1	1	1	1
Gordonia~phage~Lucky10	Caudovirales	Siphoviridae	Unassigned	preVC_97	Clustered/Singleton	VC_97_1	1	0	1	0	0	1	1	1	0
Gordonia~phage~Mahdia	Caudovirales	Siphoviridae	Gustavvirus	preVC_81	Clustered	VC_81_0	2	0.4426	0.953598	3.31662	0.4221	1	1	1	1
Gordonia~phage~McGonagall	Caudovirales	Siphoviridae	Unassigned	preVC_95	Clustered	VC_95_0	4	0.7906	0.992893	3.6623	0.785	1	1	1	0
Gordonia~phage~Monty	Caudovirales	Siphoviridae	Woesvirus	preVC_275	Clustered	VC_275_3	3	0.1603	0.997842	5.0245	0.1599	1	1	1	1
Gordonia~phage~Nyceirae	Caudovirales	Siphoviridae	Nyceiraevirus		Outlier
Gordonia~phage~Nymphadora	Caudovirales	Siphoviridae	Nymphadoravirus	preVC_258	Clustered	VC_258_1	5	0.4799	1	7.16227	0.4799	1	1	1	2
Gordonia~phage~Obliviate	Caudovirales	Siphoviridae	Unassigned	preVC_260	Clustered	VC_260_0	7	0.7412	1	5.91235	0.7412	1	1	1	0
Gordonia~phage~OneUp	Caudovirales	Siphoviridae	Smoothievirus	preVC_265	Clustered/Singleton	VC_265_1	1	0	1	0	0	1	1	1	1
Gordonia~phage~Orchid	Caudovirales	Siphoviridae	Orchidvirus		Outlier
Gordonia~phage~Phinally	Caudovirales	Siphoviridae	Unassigned	preVC_268	Clustered	VC_268_0	5	0.8105	0.999909	6.88292	0.8104	1	1	1	1
Gordonia~phage~Remus	Caudovirales	Siphoviridae	Soupsvirus		Overlap (VC_280/VC_281)
Gordonia~phage~Rosalind	Caudovirales	Siphoviridae	Soupsvirus		Overlap (VC_280/VC_281)
Gordonia~phage~Schwabeltier	Caudovirales	Siphoviridae	Bowservirus	preVC_261	Clustered	VC_261_0	3	0.2761	0.998188	6.28417	0.2756	1	1	1	2
Gordonia~phage~Smoothie	Caudovirales	Siphoviridae	Smoothievirus	preVC_265	Clustered	VC_265_0	4	0.5192	0.999649	4.26415	0.519	1	1	1	1
Gordonia~phage~SoilAssassin	Caudovirales	Siphoviridae	Attisvirus	preVC_258	Clustered	VC_258_0	2	0.1713	0.954037	0	0.1634	1	1	1	1
Gordonia~phage~Soups	Caudovirales	Siphoviridae	Soupsvirus		Overlap (VC_280/VC_281)
Gordonia~phage~Sour	Caudovirales	Siphoviridae	Sourvirus		Overlap (VC_55/VC_56)
Gordonia~phage~Splinter	Caudovirales	Siphoviridae	Vendettavirus	preVC_82	Clustered	VC_82_0	3	0.7902	0.997305	4.37163	0.788	1	1	1	2
Gordonia~phage~Strosahl	Caudovirales	Siphoviridae	Soupsvirus		Overlap (VC_280/VC_281)
Gordonia~phage~Terapin	Caudovirales	Siphoviridae	Unassigned		Outlier
Gordonia~phage~Troje	Caudovirales	Siphoviridae	Emalynvirus	preVC_272	Clustered	VC_272_0	4	0.7531	0.999558	4.01681	0.7527	1	1	1	1
Gordonia~phage~Twister6	Caudovirales	Siphoviridae	Wizardvirus	preVC_263	Clustered	VC_263_0	2	0.3754	0.947542	3.87298	0.3558	1	1	1	1
Gordonia~phage~UmaThurman	Caudovirales	Siphoviridae	Unassigned	preVC_260	Clustered	VC_260_0	7	0.7412	1	5.91235	0.7412	1	1	1	0
Gordonia~phage~Utz	Caudovirales	Siphoviridae	Unassigned	preVC_260	Clustered	VC_260_0	7	0.7412	1	5.91235	0.7412	1	1	1	0
Gordonia~phage~Vendetta	Caudovirales	Siphoviridae	Vendettavirus	preVC_82	Clustered	VC_82_0	3	0.7902	0.997305	4.37163	0.788	1	1	1	2
Gordonia~phage~Vivi2	Caudovirales	Siphoviridae	Vividuovirus	preVC_268	Clustered	VC_268_0	5	0.8105	0.999909	6.88292	0.8104	1	1	1	1
Gordonia~phage~Waits	Caudovirales	Siphoviridae	Soupsvirus		Overlap (VC_280/VC_281)
Gordonia~phage~Wizard	Caudovirales	Siphoviridae	Wizardvirus	preVC_263	Clustered	VC_263_0	2	0.3754	0.947542	3.87298	0.3558	1	1	1	1
Gordonia~phage~Woes	Caudovirales	Siphoviridae	Woesvirus	preVC_275	Clustered	VC_275_3	3	0.1603	0.997842	5.0245	0.1599	1	1	1	1
Gordonia~phage~Yeezy	Caudovirales	Siphoviridae	Baxtervirus	preVC_258	Clustered	VC_258_1	5	0.4799	1	7.16227	0.4799	1	1	1	2
Gordonia~phage~Yvonnetastic	Caudovirales	Siphoviridae	Yvonnevirus		Outlier
Gordonia~phage~Zirinka	Caudovirales	Siphoviridae	Nymphadoravirus	preVC_258	Clustered	VC_258_1	5	0.4799	1	7.16227	0.4799	1	1	1	2
Guinea~pig~Chlamydia~phage	Unassigned	Microviridae	Chlamydiamicrovirus	preVC_70	Clustered	VC_70_0	13	0.8261	1	1.49517	0.8261	1	0	1	2
Haemophilus~phage~Aaphi23	Caudovirales	Myoviridae	Unassigned	preVC_6	Clustered	VC_6_0	2	0.6541	0.93598	4	0.6122	1	1	1	0
Haemophilus~phage~SuMu	Caudovirales	Myoviridae	Unassigned		Outlier
Haemophilus~virus~HP1	Caudovirales	Myoviridae	Hp1virus	preVC_67	Clustered	VC_67_0	7	0.5662	1	5.20886	0.5662	1	1	1	2
Haemophilus~virus~HP2	Caudovirales	Myoviridae	Hp1virus	preVC_67	Clustered	VC_67_0	7	0.5662	1	5.20886	0.5662	1	1	1	2
Haloarcula~californiae~icosahedral~virus~1	Unassigned	Sphaerolipoviridae	Alphasphaerolipovirus	preVC_284	Clustered	VC_284_0	4	1	1	3.7551	1	1	0	1	1
Haloarcula~hispanica~icosahedral~virus~2	Unassigned	Sphaerolipoviridae	Alphasphaerolipovirus	preVC_284	Clustered	VC_284_0	4	1	1	3.7551	1	1	0	1	1
Haloarcula~hispanica~pleomorphic~virus~1	Unassigned	Pleolipoviridae	Alphapleolipovirus	preVC_285	Clustered	VC_285_0	2	0.5094	0.89435	0	0.4556	1	0	1	1
Haloarcula~hispanica~pleomorphic~virus~2	Unassigned	Pleolipoviridae	Alphapleolipovirus	preVC_285	Clustered	VC_285_0	2	0.5094	0.89435	0	0.4556	1	0	1	1
Haloarcula~hispanica~virus~PH1	Unassigned	Sphaerolipoviridae	Alphasphaerolipovirus	preVC_284	Clustered	VC_284_0	4	1	1	3.7551	1	1	0	1	1
Haloarcula~hispanica~virus~SH1	Unassigned	Sphaerolipoviridae	Alphasphaerolipovirus	preVC_284	Clustered	VC_284_0	4	1	1	3.7551	1	1	0	1	1
Halobacterium~phage~phiH	Caudovirales	Myoviridae	Myohalovirus		Singleton
Halocynthia~phage~JM-2012	Caudovirales	Myoviridae	Unassigned		Outlier
Halogeometricum~pleomorphic~virus~1	Unassigned	Pleolipoviridae	Betapleolipovirus		Singleton
Halomonas~virus~HAP1	Caudovirales	Myoviridae	Hapunavirus	preVC_242	Clustered	VC_242_0	2	0.2092	0.950649	4.24264	0.1988	1	1	1	1
Halorubrum~phage~CGphi46	Unassigned	Unassigned	Unassigned	preVC_78	Clustered	VC_78_0	2	0.8495	0.729854	4.12311	0.62	1	1	1	0
Halorubrum~phage~HF2	Unassigned	Unassigned	Unassigned	preVC_288	Clustered	VC_288_0	4	0.7369	0.999769	4.35782	0.7367	1	0	0	0
Halorubrum~pleomorphic~virus~1	Unassigned	Pleolipoviridae	Alphapleolipovirus		Overlap (VC_286/VC_287)
Halorubrum~pleomorphic~virus~2	Unassigned	Pleolipoviridae	Alphapleolipovirus		Overlap (VC_286/VC_287)
Halorubrum~pleomorphic~virus~3	Unassigned	Pleolipoviridae	Betapleolipovirus		Singleton
Halorubrum~pleomorphic~virus~6	Unassigned	Pleolipoviridae	Alphapleolipovirus		Overlap (VC_286/VC_287)
Halovirus~HCTV-1	Unassigned	Unassigned	Unassigned	preVC_287	Clustered	VC_287_0	3	0.8858	0.992876	6.58043	0.8795	1	0	0	0
Halovirus~HCTV-2	Unassigned	Unassigned	Unassigned	preVC_290	Clustered	VC_290_0	2	0.4698	0.855578	4.3589	0.402	1	0	0	0
Halovirus~HCTV-5	Unassigned	Unassigned	Unassigned	preVC_287	Clustered	VC_287_0	3	0.8858	0.992876	6.58043	0.8795	1	0	0	0
Halovirus~HF1	Unassigned	Unassigned	Unassigned	preVC_288	Clustered	VC_288_0	4	0.7369	0.999769	4.35782	0.7367	1	0	0	0
Halovirus~HGTV-1	Unassigned	Unassigned	Unassigned		Outlier
Halovirus~HHTV-1	Unassigned	Unassigned	Unassigned		Singleton
Halovirus~HHTV-2	Unassigned	Unassigned	Unassigned	preVC_290	Clustered	VC_290_0	2	0.4698	0.855578	4.3589	0.402	1	0	0	0
Halovirus~HRTV-4	Unassigned	Unassigned	Unassigned		Singleton
Halovirus~HRTV-5	Unassigned	Unassigned	Unassigned	preVC_288	Clustered	VC_288_0	4	0.7369	0.999769	4.35782	0.7367	1	0	0	0
Halovirus~HRTV-7	Unassigned	Unassigned	Unassigned		Overlap (VC_289/VC_290)
Halovirus~HRTV-8	Unassigned	Unassigned	Unassigned	preVC_288	Clustered	VC_288_0	4	0.7369	0.999769	4.35782	0.7367	1	0	0	0
Halovirus~HSTV-1	Unassigned	Unassigned	Unassigned		Singleton
Halovirus~HSTV-2	Unassigned	Unassigned	Unassigned		Overlap (VC_289/VC_290)
Halovirus~HVTV-1	Unassigned	Unassigned	Unassigned	preVC_287	Clustered	VC_287_0	3	0.8858	0.992876	6.58043	0.8795	1	0	0	0
Halovirus~VNH-1	Unassigned	Unassigned	Unassigned		Singleton
Hamiltonella~virus~APSE1	Caudovirales	Podoviridae	Unassigned	preVC_158	Clustered	VC_158_0	2	0.1368	0.951424	2.82843	0.1301	1	1	1	0
Helicobacter~phage~1961P	Caudovirales	Podoviridae	Una961virus	preVC_291	Clustered	VC_291_0	4	1	1	2.29791	1	1	1	1	2
Helicobacter~phage~KHP30	Caudovirales	Podoviridae	Una961virus	preVC_291	Clustered	VC_291_0	4	1	1	2.29791	1	1	1	1	2
Helicobacter~phage~KHP40	Caudovirales	Podoviridae	Una961virus	preVC_291	Clustered	VC_291_0	4	1	1	2.29791	1	1	1	1	2
Helicobacter~phage~phiHP33	Caudovirales	Podoviridae	Schmidvirus	preVC_291	Clustered	VC_291_0	4	1	1	2.29791	1	1	1	1	2
His2~virus	Unassigned	Pleolipoviridae	Gammapleolipovirus		Singleton
His~1~virus	Unassigned	Unassigned	Salterprovirus		Singleton
Hydrogenobaculum~phage~1	Unassigned	Unassigned	Unassigned		Singleton
Hyperthermophilic~Archaeal~Virus~1	Unassigned	Unassigned	Unassigned		Singleton
Hyperthermophilic~Archaeal~Virus~2	Unassigned	Unassigned	Unassigned		Singleton
Idiomarinaceae~phage~1N2-2	Caudovirales	Siphoviridae	Unassigned		Overlap (VC_177/VC_244)
Idiomarinaceae~phage~Phi1M2-2	Caudovirales	Siphoviridae	Unassigned	preVC_63	Clustered	VC_63_0	3	0.1933	0.99363	7.56228	0.1921	1	1	1	0
Iodobacteriophage~phiPLPE	Caudovirales	Myoviridae	Unassigned	preVC_61	Clustered	VC_61_0	8	0.8355	1	7.76983	0.8355	0.8571	1	1	2
Klebsiella~phage~1513	Caudovirales	Siphoviridae	Kp36virus	preVC_60	Clustered	VC_60_0	32	0.9795	1	7.33965	0.9795	0.9415	1	1	9
Klebsiella~phage~F19	Caudovirales	Podoviridae	Kp34virus	preVC_32	Clustered	VC_32_0	9	0.4623	1	4.12865	0.4623	1	1	1	1
Klebsiella~phage~JD001	Caudovirales	Myoviridae	Jedunavirus	preVC_61	Clustered	VC_61_0	8	0.8355	1	7.76983	0.8355	0.8571	1	1	2
Klebsiella~phage~JD18	Caudovirales	Myoviridae	Jd18virus	preVC_35	Clustered	VC_35_9	2	0.0107	0.954244	5.56776	0.0103	1	1	1	2
Klebsiella~phage~K11	Caudovirales	Podoviridae	Kp32virus	preVC_207	Clustered	VC_207_0	60	0.9838	1	6.09602	0.9838	1	1	1	4
Klebsiella~phage~K5	Caudovirales	Podoviridae	Kp32virus	preVC_207	Clustered	VC_207_0	60	0.9838	1	6.09602	0.9838	1	1	1	4
Klebsiella~phage~K64-1	Caudovirales	Myoviridae	Alcyoneusvirus		Outlier
Klebsiella~phage~KLPN1	Caudovirales	Siphoviridae	Kp36virus	preVC_60	Clustered	VC_60_0	32	0.9795	1	7.33965	0.9795	0.9415	1	1	9
Klebsiella~phage~KP15	Caudovirales	Myoviridae	Kp15virus	preVC_38	Clustered	VC_38_0	6	0.1514	1	5.09236	0.1514	1	1	1	2
Klebsiella~phage~KP27	Caudovirales	Myoviridae	Kp15virus	preVC_38	Clustered	VC_38_0	6	0.1514	1	5.09236	0.1514	1	1	1	2
Klebsiella~phage~KP32	Caudovirales	Podoviridae	Kp32virus	preVC_207	Clustered	VC_207_0	60	0.9838	1	6.09602	0.9838	1	1	1	4
Klebsiella~phage~KP34	Caudovirales	Podoviridae	Kp34virus	preVC_32	Clustered	VC_32_0	9	0.4623	1	4.12865	0.4623	1	1	1	1
Klebsiella~phage~KP36	Caudovirales	Siphoviridae	Kp36virus	preVC_60	Clustered	VC_60_0	32	0.9795	1	7.33965	0.9795	0.9415	1	1	9
Klebsiella~phage~Kp2	Caudovirales	Podoviridae	Kp34virus	preVC_32	Clustered	VC_32_0	9	0.4623	1	4.12865	0.4623	1	1	1	1
Klebsiella~phage~KpV41	Caudovirales	Podoviridae	Kp34virus	preVC_32	Clustered	VC_32_0	9	0.4623	1	4.12865	0.4623	1	1	1	1
Klebsiella~phage~KpV475	Caudovirales	Podoviridae	Kp34virus	preVC_32	Clustered	VC_32_0	9	0.4623	1	4.12865	0.4623	1	1	1	1
Klebsiella~phage~KpV71	Caudovirales	Podoviridae	Kp34virus	preVC_32	Clustered	VC_32_0	9	0.4623	1	4.12865	0.4623	1	1	1	1
Klebsiella~phage~Matisse	Caudovirales	Myoviridae	Kp15virus	preVC_38	Clustered	VC_38_0	6	0.1514	1	5.09236	0.1514	1	1	1	2
Klebsiella~phage~Miro	Caudovirales	Myoviridae	Kp15virus	preVC_38	Clustered	VC_38_0	6	0.1514	1	5.09236	0.1514	1	1	1	2
Klebsiella~phage~NTUH-K2044-K1-1	Caudovirales	Podoviridae	Kp34virus	preVC_32	Clustered	VC_32_0	9	0.4623	1	4.12865	0.4623	1	1	1	1
Klebsiella~phage~PKO111	Caudovirales	Myoviridae	Jd18virus	preVC_35	Clustered/Singleton	VC_35_10	1	0	1	0	0	1	1	1	1
Klebsiella~phage~PKP126	Caudovirales	Siphoviridae	Kp36virus	preVC_60	Clustered	VC_60_0	32	0.9795	1	7.33965	0.9795	0.9415	1	1	9
Klebsiella~phage~PMBT1	Caudovirales	Myoviridae	Slopekvirus	preVC_38	Clustered	VC_38_0	6	0.1514	1	5.09236	0.1514	1	1	1	2
Klebsiella~phage~Sugarland	Caudovirales	Siphoviridae	Sugarlandvirus	preVC_255	Clustered	VC_255_0	2	0.0488	0.951086	5.09902	0.0464	1	1	1	1
Klebsiella~phage~Sushi	Caudovirales	Siphoviridae	Kp36virus	preVC_60	Clustered	VC_60_0	32	0.9795	1	7.33965	0.9795	0.9415	1	1	9
Klebsiella~phage~phiKO2	Caudovirales	Siphoviridae	Unassigned	preVC_189	Clustered	VC_189_0	2	0.2214	0.938915	6.78233	0.2078	1	1	1	0
Klebsiella~phage~vB_Kp1	Caudovirales	Podoviridae	Kp32virus	preVC_207	Clustered	VC_207_0	60	0.9838	1	6.09602	0.9838	1	1	1	4
Klebsiella~phage~vB_KpnM_KB57	Caudovirales	Myoviridae	Unassigned	preVC_222	Clustered/Singleton	VC_222_2	1	0	1	0	0	1	1	1	0
Klebsiella~phage~vB_KpnM_KpV477	Caudovirales	Myoviridae	Jiaodavirus	preVC_35	Clustered	VC_35_9	2	0.0107	0.954244	5.56776	0.0103	1	1	1	2
Klebsiella~phage~vB_KpnM_KpV52	Caudovirales	Myoviridae	Jedunavirus	preVC_61	Clustered	VC_61_0	8	0.8355	1	7.76983	0.8355	0.8571	1	1	2
Klebsiella~phage~vB_KpnM_KpV79	Caudovirales	Myoviridae	Jedunavirus	preVC_61	Clustered	VC_61_0	8	0.8355	1	7.76983	0.8355	0.8571	1	1	2
Klebsiella~phage~vB_KpnP_KpV289	Caudovirales	Podoviridae	Kp32virus	preVC_207	Clustered	VC_207_0	60	0.9838	1	6.09602	0.9838	1	1	1	4
Klebsiella~phage~vB_KpnP_SU503	Caudovirales	Podoviridae	Kp34virus	preVC_32	Clustered	VC_32_0	9	0.4623	1	4.12865	0.4623	1	1	1	1
Klebsiella~phage~vB_KpnP_SU552A	Caudovirales	Podoviridae	Kp34virus	preVC_32	Clustered	VC_32_0	9	0.4623	1	4.12865	0.4623	1	1	1	1
Klebsiella~phage~vB_Kpn_IME260	Caudovirales	Siphoviridae	Sugarlandvirus	preVC_255	Clustered	VC_255_0	2	0.0488	0.951086	5.09902	0.0464	1	1	1	1
Klebsiella~virus~0507KN21	Caudovirales	Ackermannviridae	Unassigned	preVC_26	Clustered	VC_26_1	21	0.812	1	7.51935	0.812	0.8286	1	1	4
Kluyvera~phage~Kvp1	Caudovirales	Podoviridae	T7virus	preVC_207	Clustered	VC_207_0	60	0.9838	1	6.09602	0.9838	1	1	1	4
Lactobacillus~phage~A2	Caudovirales	Siphoviridae	Unassigned	preVC_145	Clustered	VC_145_0	6	0.3262	1	7.44349	0.3262	0.8667	1	1	0
Lactobacillus~phage~CL1	Caudovirales	Siphoviridae	Unassigned		Overlap (VC_146/VC_170)
Lactobacillus~phage~CL2	Caudovirales	Siphoviridae	Unassigned		Overlap (VC_146/VC_170)
Lactobacillus~phage~J-1	Caudovirales	Siphoviridae	Unassigned	preVC_145	Clustered	VC_145_0	6	0.3262	1	7.44349	0.3262	0.8667	1	1	0
Lactobacillus~phage~JCL1032	Caudovirales	Siphoviridae	Unassigned	preVC_112	Clustered	VC_112_0	3	0.2363	0.997991	6.78725	0.2359	1	1	1	0
Lactobacillus~phage~KC5a	Caudovirales	Myoviridae	Unassigned	preVC_166	Clustered	VC_166_0	4	0.7361	0.999962	5.68141	0.7361	1	1	1	0
Lactobacillus~phage~LBR48	Caudovirales	Myoviridae	Unassigned	preVC_237	Clustered	VC_237_0	2	0.4164	0.904785	8	0.3768	1	1	2	0
Lactobacillus~phage~LF1	Caudovirales	Siphoviridae	Unassigned	preVC_250	Clustered	VC_250_0	2	0.1716	0.94398	6.40312	0.162	1	1	1	0
Lactobacillus~phage~LL-H	Caudovirales	Siphoviridae	Unassigned	preVC_112	Clustered	VC_112_0	3	0.2363	0.997991	6.78725	0.2359	1	1	1	0
Lactobacillus~phage~Lc-Nu	Caudovirales	Siphoviridae	Unassigned	preVC_145	Clustered	VC_145_0	6	0.3262	1	7.44349	0.3262	0.8667	1	1	0
Lactobacillus~phage~Ld17	Caudovirales	Siphoviridae	C5virus	preVC_294	Clustered	VC_294_0	6	0.9926	0.999878	3.31562	0.9925	1	1	1	1
Lactobacillus~phage~Ld25A	Caudovirales	Siphoviridae	C5virus	preVC_294	Clustered	VC_294_0	6	0.9926	0.999878	3.31562	0.9925	1	1	1	1
Lactobacillus~phage~Ld3	Caudovirales	Siphoviridae	C5virus	preVC_294	Clustered	VC_294_0	6	0.9926	0.999878	3.31562	0.9925	1	1	1	1
Lactobacillus~phage~Ldl1	Caudovirales	Siphoviridae	Unassigned		Outlier
Lactobacillus~phage~LfeInf	Caudovirales	Herelleviridae	Unassigned		Outlier
Lactobacillus~phage~LfeSau	Caudovirales	Siphoviridae	Unassigned		Outlier
Lactobacillus~phage~Lrm1	Caudovirales	Siphoviridae	Unassigned	preVC_145	Clustered	VC_145_0	6	0.3262	1	7.44349	0.3262	0.8667	1	1	0
Lactobacillus~phage~Lv-1	Caudovirales	Siphoviridae	Unassigned		Outlier
Lactobacillus~phage~PL-1	Caudovirales	Siphoviridae	Unassigned	preVC_145	Clustered	VC_145_0	6	0.3262	1	7.44349	0.3262	0.8667	1	1	0
Lactobacillus~phage~PLE2	Caudovirales	Siphoviridae	Unassigned	preVC_126	Clustered	VC_126_0	2	0.3842	0.933768	6.16441	0.3588	1	1	1	0
Lactobacillus~phage~PLE3	Caudovirales	Siphoviridae	Unassigned		Overlap (VC_146/VC_170)
Lactobacillus~phage~Sha1	Caudovirales	Siphoviridae	Unassigned		Outlier
Lactobacillus~phage~iA2	Caudovirales	Siphoviridae	Unassigned	preVC_126	Clustered	VC_126_0	2	0.3842	0.933768	6.16441	0.3588	1	1	1	0
Lactobacillus~phage~iLp1308	Caudovirales	Siphoviridae	Unassigned		Overlap (VC_146/VC_170)
Lactobacillus~phage~iLp84	Caudovirales	Siphoviridae	Unassigned		Overlap (VC_146/VC_170)
Lactobacillus~phage~phiAQ113	Caudovirales	Myoviridae	Unassigned	preVC_166	Clustered	VC_166_0	4	0.7361	0.999962	5.68141	0.7361	1	1	1	0
Lactobacillus~phage~phiAT3	Caudovirales	Siphoviridae	Unassigned	preVC_145	Clustered	VC_145_0	6	0.3262	1	7.44349	0.3262	0.8667	1	1	0
Lactobacillus~phage~phiJB	Caudovirales	Siphoviridae	Unassigned	preVC_112	Clustered	VC_112_0	3	0.2363	0.997991	6.78725	0.2359	1	1	1	0
Lactobacillus~phage~phiLdb	Caudovirales	Siphoviridae	C5virus	preVC_294	Clustered	VC_294_0	6	0.9926	0.999878	3.31562	0.9925	1	1	1	1
Lactobacillus~phage~phiPYB5	Caudovirales	Siphoviridae	Unassigned	preVC_250	Clustered	VC_250_0	2	0.1716	0.94398	6.40312	0.162	1	1	1	0
Lactobacillus~phage~phiadh	Caudovirales	Siphoviridae	Unassigned		Outlier
Lactobacillus~phage~phig1e	Caudovirales	Siphoviridae	Unassigned		Outlier
Lactobacillus~phage~phi~jlb1	Caudovirales	Myoviridae	Unassigned	preVC_166	Clustered	VC_166_0	4	0.7361	0.999962	5.68141	0.7361	1	1	1	0
Lactobacillus~prophage~Lj771	Caudovirales	Myoviridae	Unassigned	preVC_166	Clustered	VC_166_0	4	0.7361	0.999962	5.68141	0.7361	1	1	1	0
Lactobacillus~prophage~Lj928	Caudovirales	Siphoviridae	Unassigned		Outlier
Lactobacillus~prophage~Lj965	Caudovirales	Siphoviridae	Unassigned		Outlier
Lactobacillus~virus~ATCC8014	Caudovirales	Siphoviridae	Phijl1virus	preVC_172	Clustered	VC_172_0	3	0.8807	0.992876	4.4714	0.8744	1	1	1	1
Lactobacillus~virus~LLKu	Caudovirales	Siphoviridae	C5virus	preVC_294	Clustered	VC_294_0	6	0.9926	0.999878	3.31562	0.9925	1	1	1	1
Lactobacillus~virus~LP65	Caudovirales	Myoviridae	Unassigned		Outlier
Lactobacillus~virus~Lb338-1	Caudovirales	Myoviridae	Unassigned		Outlier
Lactobacillus~virus~c5	Caudovirales	Siphoviridae	C5virus	preVC_294	Clustered	VC_294_0	6	0.9926	0.999878	3.31562	0.9925	1	1	1	1
Lactobacillus~virus~phiJL1	Caudovirales	Siphoviridae	Phijl1virus	preVC_172	Clustered	VC_172_0	3	0.8807	0.992876	4.4714	0.8744	1	1	1	1
Lactoccocus~phage~WP-2	Caudovirales	Podoviridae	Unassigned		Outlier
Lactococcus~phage~1358	Caudovirales	Siphoviridae	Unassigned	preVC_138	Clustered	VC_138_0	3	0.4966	0.99496	5.11307	0.4941	1	1	1	0
Lactococcus~phage~1706	Caudovirales	Siphoviridae	Unassigned		Outlier
Lactococcus~phage~28201	Caudovirales	Siphoviridae	Unassigned		Overlap (VC_154/VC_293)
Lactococcus~phage~340	Caudovirales	Siphoviridae	Skunavirus	preVC_296	Clustered	VC_296_0	18	0.9987	1	4.154	0.9987	1	1	1	2
Lactococcus~phage~50101	Caudovirales	Siphoviridae	Unassigned		Overlap (VC_154/VC_171)
Lactococcus~phage~63301	Caudovirales	Siphoviridae	Unassigned		Overlap (VC_154/VC_171)
Lactococcus~phage~949	Caudovirales	Siphoviridae	Unassigned	preVC_150	Clustered	VC_150_0	3	0.7086	0.996314	6.60927	0.7059	1	1	1	0
Lactococcus~phage~98201	Caudovirales	Siphoviridae	Unassigned		Overlap (VC_154/VC_293)
Lactococcus~phage~BK5-T	Caudovirales	Siphoviridae	Unassigned	preVC_153	Clustered	VC_153_0	6	0.2123	0.999905	8.29539	0.2123	0.8	1	1	0
Lactococcus~phage~BM13	Caudovirales	Siphoviridae	Unassigned	preVC_153	Clustered	VC_153_0	6	0.2123	0.999905	8.29539	0.2123	0.8	1	1	0
Lactococcus~phage~D4410	Caudovirales	Siphoviridae	Ceduovirus	preVC_297	Clustered	VC_297_0	7	0.9541	0.999999	1.84443	0.9541	1	1	1	2
Lactococcus~phage~D4412	Caudovirales	Siphoviridae	Ceduovirus	preVC_297	Clustered	VC_297_0	7	0.9541	0.999999	1.84443	0.9541	1	1	1	2
Lactococcus~phage~GE1	Caudovirales	Siphoviridae	Unassigned		Outlier
Lactococcus~phage~M5938	Caudovirales	Siphoviridae	Ceduovirus	preVC_297	Clustered	VC_297_0	7	0.9541	0.999999	1.84443	0.9541	1	1	1	2
Lactococcus~phage~M6162	Caudovirales	Siphoviridae	Ceduovirus	preVC_297	Clustered	VC_297_0	7	0.9541	0.999999	1.84443	0.9541	1	1	1	2
Lactococcus~phage~M6165	Caudovirales	Siphoviridae	Ceduovirus	preVC_297	Clustered	VC_297_0	7	0.9541	0.999999	1.84443	0.9541	1	1	1	2
Lactococcus~phage~P078	Caudovirales	Siphoviridae	Unassigned	preVC_92	Clustered	VC_92_0	4	0.6045	0.999957	1.90537	0.6045	1	1	1	0
Lactococcus~phage~P087	Caudovirales	Siphoviridae	Unassigned		Singleton
Lactococcus~phage~P092	Caudovirales	Siphoviridae	Unassigned	preVC_92	Clustered	VC_92_0	4	0.6045	0.999957	1.90537	0.6045	1	1	1	0
Lactococcus~phage~P118	Caudovirales	Siphoviridae	Unassigned	preVC_92	Clustered	VC_92_0	4	0.6045	0.999957	1.90537	0.6045	1	1	1	0
Lactococcus~phage~P162	Caudovirales	Siphoviridae	Unassigned	preVC_92	Clustered	VC_92_0	4	0.6045	0.999957	1.90537	0.6045	1	1	1	0
Lactococcus~phage~P335~sensu~lato	Caudovirales	Siphoviridae	Unassigned	preVC_153	Clustered	VC_153_0	6	0.2123	0.999905	8.29539	0.2123	0.8	1	1	0
Lactococcus~phage~P680	Caudovirales	Siphoviridae	Skunavirus	preVC_296	Clustered	VC_296_0	18	0.9987	1	4.154	0.9987	1	1	1	2
Lactococcus~phage~PLgT-1	Caudovirales	Siphoviridae	Unassigned		Outlier
Lactococcus~phage~Q54	Caudovirales	Siphoviridae	Unassigned		Outlier
Lactococcus~phage~TP901-1	Caudovirales	Siphoviridae	Unassigned		Overlap (VC_154/VC_172)
Lactococcus~phage~Tuc2009	Caudovirales	Siphoviridae	Unassigned		Overlap (VC_154/VC_172)
Lactococcus~phage~WRP3	Caudovirales	Siphoviridae	Unassigned	preVC_150	Clustered	VC_150_0	3	0.7086	0.996314	6.60927	0.7059	1	1	1	0
Lactococcus~phage~asccphi28	Caudovirales	Podoviridae	Unassigned		Outlier
Lactococcus~phage~bIL285	Caudovirales	Siphoviridae	Unassigned	preVC_153	Clustered	VC_153_0	6	0.2123	0.999905	8.29539	0.2123	0.8	1	1	0
Lactococcus~phage~bIL286	Caudovirales	Siphoviridae	Unassigned	preVC_153	Clustered	VC_153_0	6	0.2123	0.999905	8.29539	0.2123	0.8	1	1	0
Lactococcus~phage~bIL309	Caudovirales	Siphoviridae	Unassigned	preVC_153	Clustered	VC_153_0	6	0.2123	0.999905	8.29539	0.2123	0.8	1	1	0
Lactococcus~phage~bIL310	Caudovirales	Siphoviridae	Unassigned	preVC_298	Clustered	VC_298_0	2	0.9082	0.5	4.12311	0.4541	1	1	1	0
Lactococcus~phage~bIL311	Caudovirales	Siphoviridae	Unassigned		Singleton
Lactococcus~phage~bIL312	Caudovirales	Siphoviridae	Unassigned	preVC_298	Clustered	VC_298_0	2	0.9082	0.5	4.12311	0.4541	1	1	1	0
Lactococcus~phage~jm2	Caudovirales	Siphoviridae	Skunavirus	preVC_296	Clustered	VC_296_0	18	0.9987	1	4.154	0.9987	1	1	1	2
Lactococcus~phage~jm3	Caudovirales	Siphoviridae	Skunavirus	preVC_296	Clustered	VC_296_0	18	0.9987	1	4.154	0.9987	1	1	1	2
Lactococcus~phage~phi7	Caudovirales	Siphoviridae	Skunavirus	preVC_296	Clustered	VC_296_0	18	0.9987	1	4.154	0.9987	1	1	1	2
Lactococcus~phage~phiL47	Caudovirales	Siphoviridae	Unassigned	preVC_150	Clustered	VC_150_0	3	0.7086	0.996314	6.60927	0.7059	1	1	1	0
Lactococcus~phage~phiLC3	Caudovirales	Siphoviridae	Unassigned		Overlap (VC_154/VC_171)
Lactococcus~phage~r1t	Caudovirales	Siphoviridae	Unassigned		Overlap (VC_154/VC_171)
Lactococcus~phage~ul36	Caudovirales	Siphoviridae	Unassigned		Overlap (VC_154/VC_172)
Lactococcus~virus~712	Caudovirales	Siphoviridae	Sk1virus	preVC_296	Clustered	VC_296_0	18	0.9987	1	4.154	0.9987	1	1	1	2
Lactococcus~virus~ASCC191	Caudovirales	Siphoviridae	Sk1virus	preVC_296	Clustered	VC_296_0	18	0.9987	1	4.154	0.9987	1	1	1	2
Lactococcus~virus~Bibb29	Caudovirales	Siphoviridae	Sk1virus	preVC_296	Clustered	VC_296_0	18	0.9987	1	4.154	0.9987	1	1	1	2
Lactococcus~virus~CB13	Caudovirales	Siphoviridae	Sk1virus	preVC_296	Clustered	VC_296_0	18	0.9987	1	4.154	0.9987	1	1	1	2
Lactococcus~virus~CB14	Caudovirales	Siphoviridae	Sk1virus	preVC_296	Clustered	VC_296_0	18	0.9987	1	4.154	0.9987	1	1	1	2
Lactococcus~virus~CB19	Caudovirales	Siphoviridae	Sk1virus	preVC_296	Clustered	VC_296_0	18	0.9987	1	4.154	0.9987	1	1	1	2
Lactococcus~virus~CB20	Caudovirales	Siphoviridae	Sk1virus	preVC_296	Clustered	VC_296_0	18	0.9987	1	4.154	0.9987	1	1	1	2
Lactococcus~virus~KSY1	Caudovirales	Podoviridae	Unassigned		Singleton
Lactococcus~virus~P008	Caudovirales	Siphoviridae	Sk1virus	preVC_296	Clustered	VC_296_0	18	0.9987	1	4.154	0.9987	1	1	1	2
Lactococcus~virus~P2	Caudovirales	Siphoviridae	Sk1virus	preVC_296	Clustered	VC_296_0	18	0.9987	1	4.154	0.9987	1	1	1	2
Lactococcus~virus~Sl4	Caudovirales	Siphoviridae	Sk1virus	preVC_296	Clustered	VC_296_0	18	0.9987	1	4.154	0.9987	1	1	1	2
Lactococcus~virus~bIL170	Caudovirales	Siphoviridae	Sk1virus	preVC_296	Clustered	VC_296_0	18	0.9987	1	4.154	0.9987	1	1	1	2
Lactococcus~virus~bIL67	Caudovirales	Siphoviridae	C2virus	preVC_297	Clustered	VC_297_0	7	0.9541	0.999999	1.84443	0.9541	1	1	1	2
Lactococcus~virus~c2	Caudovirales	Siphoviridae	C2virus	preVC_297	Clustered	VC_297_0	7	0.9541	0.999999	1.84443	0.9541	1	1	1	2
Lactococcus~virus~jj50	Caudovirales	Siphoviridae	Sk1virus	preVC_296	Clustered	VC_296_0	18	0.9987	1	4.154	0.9987	1	1	1	2
Lactococcus~virus~sk1	Caudovirales	Siphoviridae	Sk1virus	preVC_296	Clustered	VC_296_0	18	0.9987	1	4.154	0.9987	1	1	1	2
Lelliottia~phage~phD2B	Caudovirales	Podoviridae	Zindervirus	preVC_249	Clustered	VC_249_0	15	1	1	5.67095	1	1	1	1	2
Lepus~americanus~faeces~associated~microvirus~SHP1~6472	Unassigned	Microviridae	Unassigned	preVC_72	Clustered	VC_72_0	5	0.4571	1	0.965685	0.4571	1	0	1	0
Leuconostoc~phage~1-A4	Caudovirales	Siphoviridae	Una4virus	preVC_300	Clustered	VC_300_0	7	0.65	1	2.94683	0.65	1	1	1	2
Leuconostoc~phage~Lmd1	Caudovirales	Siphoviridae	Lmd1virus	preVC_299	Clustered	VC_299_0	6	0.5961	1	1.58165	0.5961	1	1	1	1
Leuconostoc~phage~Ln-8	Caudovirales	Siphoviridae	Una4virus	preVC_300	Clustered	VC_300_0	7	0.65	1	2.94683	0.65	1	1	1	2
Leuconostoc~phage~Ln-9	Caudovirales	Siphoviridae	Una4virus	preVC_300	Clustered	VC_300_0	7	0.65	1	2.94683	0.65	1	1	1	2
Leuconostoc~phage~P793	Caudovirales	Siphoviridae	Lmd1virus	preVC_299	Clustered	VC_299_0	6	0.5961	1	1.58165	0.5961	1	1	1	1
Leuconostoc~phage~phiLN03	Caudovirales	Siphoviridae	Lmd1virus	preVC_299	Clustered	VC_299_0	6	0.5961	1	1.58165	0.5961	1	1	1	1
Leuconostoc~phage~phiLN04	Caudovirales	Siphoviridae	Lmd1virus	preVC_299	Clustered	VC_299_0	6	0.5961	1	1.58165	0.5961	1	1	1	1
Leuconostoc~phage~phiLN12	Caudovirales	Siphoviridae	Lmd1virus	preVC_299	Clustered	VC_299_0	6	0.5961	1	1.58165	0.5961	1	1	1	1
Leuconostoc~phage~phiLN25	Caudovirales	Siphoviridae	Una4virus	preVC_300	Clustered	VC_300_0	7	0.65	1	2.94683	0.65	1	1	1	2
Leuconostoc~phage~phiLN34	Caudovirales	Siphoviridae	Una4virus	preVC_300	Clustered	VC_300_0	7	0.65	1	2.94683	0.65	1	1	1	2
Leuconostoc~phage~phiLN6B	Caudovirales	Siphoviridae	Lmd1virus	preVC_299	Clustered	VC_299_0	6	0.5961	1	1.58165	0.5961	1	1	1	1
Leuconostoc~phage~phiLNTR2	Caudovirales	Siphoviridae	Unaquatrovirus	preVC_300	Clustered	VC_300_0	7	0.65	1	2.94683	0.65	1	1	1	2
Leuconostoc~phage~phiLNTR3	Caudovirales	Siphoviridae	Una4virus	preVC_300	Clustered	VC_300_0	7	0.65	1	2.94683	0.65	1	1	1	2
Liberibacter~phage~SC1	Caudovirales	Podoviridae	Unassigned	preVC_164	Clustered	VC_164_0	2	0.7257	0.931679	1	0.6761	1	1	1	0
Liberibacter~phage~SC2	Caudovirales	Podoviridae	Unassigned	preVC_164	Clustered	VC_164_0	2	0.7257	0.931679	1	0.6761	1	1	1	0
Listeria~phage~A006	Caudovirales	Siphoviridae	Unassigned		Outlier
Listeria~phage~A118	Caudovirales	Siphoviridae	Unassigned	preVC_114	Clustered	VC_114_0	5	0.6241	1	7.63804	0.6241	0.8	1	1	0
Listeria~phage~A500	Caudovirales	Siphoviridae	Unassigned	preVC_114	Clustered	VC_114_0	5	0.6241	1	7.63804	0.6241	0.8	1	1	0
Listeria~phage~B025	Caudovirales	Siphoviridae	Psavirus	preVC_151	Clustered	VC_151_0	4	0.5051	0.999978	6.95913	0.5051	1	1	1	1
Listeria~phage~B054	Caudovirales	Siphoviridae	Unassigned	preVC_237	Clustered	VC_237_0	2	0.4164	0.904785	8	0.3768	1	1	2	0
Listeria~phage~LMSP-25	Caudovirales	Herelleviridae	Pecentumvirus	preVC_109	Clustered	VC_109_0	11	0.5362	1	4.88593	0.5362	1	1	2	2
Listeria~phage~LMTA-148	Caudovirales	Herelleviridae	Pecentumvirus	preVC_109	Clustered	VC_109_0	11	0.5362	1	4.88593	0.5362	1	1	2	2
Listeria~phage~LMTA-34	Caudovirales	Herelleviridae	Pecentumvirus	preVC_109	Clustered	VC_109_0	11	0.5362	1	4.88593	0.5362	1	1	2	2
Listeria~phage~LP-026	Caudovirales	Siphoviridae	P70virus	preVC_135	Clustered	VC_135_0	5	0.8871	0.999999	3.79107	0.8871	1	1	1	1
Listeria~phage~LP-030-2	Caudovirales	Siphoviridae	Psavirus	preVC_151	Clustered	VC_151_0	4	0.5051	0.999978	6.95913	0.5051	1	1	1	1
Listeria~phage~LP-030-3	Caudovirales	Siphoviridae	Unassigned	preVC_114	Clustered	VC_114_0	5	0.6241	1	7.63804	0.6241	0.8	1	1	0
Listeria~phage~LP-037	Caudovirales	Siphoviridae	P70virus	preVC_135	Clustered	VC_135_0	5	0.8871	0.999999	3.79107	0.8871	1	1	1	1
Listeria~phage~LP-048	Caudovirales	Herelleviridae	Pecentumvirus	preVC_109	Clustered	VC_109_0	11	0.5362	1	4.88593	0.5362	1	1	2	2
Listeria~phage~LP-064	Caudovirales	Herelleviridae	Pecentumvirus	preVC_109	Clustered	VC_109_0	11	0.5362	1	4.88593	0.5362	1	1	2	2
Listeria~phage~LP-083-2	Caudovirales	Herelleviridae	Pecentumvirus	preVC_109	Clustered	VC_109_0	11	0.5362	1	4.88593	0.5362	1	1	2	2
Listeria~phage~LP-101	Caudovirales	Siphoviridae	Psavirus	preVC_151	Clustered	VC_151_0	4	0.5051	0.999978	6.95913	0.5051	1	1	1	1
Listeria~phage~LP-110	Caudovirales	Siphoviridae	P70virus	preVC_135	Clustered	VC_135_0	5	0.8871	0.999999	3.79107	0.8871	1	1	1	1
Listeria~phage~LP-114	Caudovirales	Siphoviridae	P70virus	preVC_135	Clustered	VC_135_0	5	0.8871	0.999999	3.79107	0.8871	1	1	1	1
Listeria~phage~LP-125	Caudovirales	Myoviridae	P100virus	preVC_109	Clustered	VC_109_0	11	0.5362	1	4.88593	0.5362	1	1	2	2
Listeria~phage~List-36	Caudovirales	Herelleviridae	Pecentumvirus	preVC_109	Clustered	VC_109_0	11	0.5362	1	4.88593	0.5362	1	1	2	2
Listeria~phage~P35	Caudovirales	Siphoviridae	Unassigned	preVC_138	Clustered	VC_138_0	3	0.4966	0.99496	5.11307	0.4941	1	1	1	0
Listeria~phage~P40	Caudovirales	Siphoviridae	Unassigned	preVC_138	Clustered	VC_138_0	3	0.4966	0.99496	5.11307	0.4941	1	1	1	0
Listeria~phage~P70	Caudovirales	Siphoviridae	P70virus	preVC_135	Clustered	VC_135_0	5	0.8871	0.999999	3.79107	0.8871	1	1	1	1
Listeria~phage~PSA	Caudovirales	Siphoviridae	Psavirus	preVC_151	Clustered	VC_151_0	4	0.5051	0.999978	6.95913	0.5051	1	1	1	1
Listeria~phage~WIL-1	Caudovirales	Herelleviridae	Pecentumvirus		Outlier
Listeria~phage~vB_LmoM_AG20	Caudovirales	Herelleviridae	Pecentumvirus	preVC_109	Clustered	VC_109_0	11	0.5362	1	4.88593	0.5362	1	1	2	2
Listeria~phage~vB_LmoS_188	Caudovirales	Siphoviridae	Unassigned	preVC_114	Clustered	VC_114_0	5	0.6241	1	7.63804	0.6241	0.8	1	1	0
Listeria~phage~vB_LmoS_293	Caudovirales	Siphoviridae	Unassigned	preVC_114	Clustered	VC_114_0	5	0.6241	1	7.63804	0.6241	0.8	1	1	0
Listeria~virus~A511	Caudovirales	Myoviridae	P100virus	preVC_109	Clustered	VC_109_0	11	0.5362	1	4.88593	0.5362	1	1	2	2
Listeria~virus~P100	Caudovirales	Myoviridae	P100virus	preVC_109	Clustered	VC_109_0	11	0.5362	1	4.88593	0.5362	1	1	2	2
Listonella~phage~phiHSIC	Caudovirales	Siphoviridae	Unassigned		Overlap (VC_64/VC_178)
Loktanella~phage~pCB2051-A	Unassigned	Unassigned	Unassigned		Outlier
Lynx~canadensis~associated~microvirus~CLP~9413	Unassigned	Microviridae	Unassigned	preVC_71	Clustered	VC_71_0	5	0.4355	0.999997	1.38995	0.4355	1	0	1	0
Mannheimia~phage~vB_MhM_3927AP2	Caudovirales	Myoviridae	Unassigned		Outlier
Mannheimia~phage~vB_MhM_587AP1	Caudovirales	Myoviridae	Peduovirus	preVC_66	Clustered	VC_66_0	29	0.8426	1	6.14937	0.8426	1	1	1	2
Mannheimia~phage~vB_MhS_1152AP2	Caudovirales	Siphoviridae	Unassigned	preVC_62	Clustered	VC_62_0	3	0.4696	0.998152	7.619	0.4687	0.6667	1	1	0
Mannheimia~phage~vB_MhS_535AP2	Caudovirales	Siphoviridae	Unassigned	preVC_62	Clustered	VC_62_0	3	0.4696	0.998152	7.619	0.4687	0.6667	1	1	0
Mannheimia~phage~vB_MhS_587AP2	Caudovirales	Siphoviridae	Unassigned	preVC_62	Clustered	VC_62_0	3	0.4696	0.998152	7.619	0.4687	0.6667	1	1	0
Mannheimia~virus~PHL101	Caudovirales	Myoviridae	P2virus	preVC_66	Clustered	VC_66_0	29	0.8426	1	6.14937	0.8426	1	1	1	2
Marine~gokushovirus	Unassigned	Microviridae	Unassigned	preVC_70	Clustered	VC_70_0	13	0.8261	1	1.49517	0.8261	1	0	1	2
Marinomonas~phage~P12026	Caudovirales	Siphoviridae	Unassigned		Overlap (VC_177/VC_244)
Mesorhizobium~phage~vB_MloP_Lo5R7ANS	Caudovirales	Podoviridae	Unassigned		Outlier
Metallosphaera~turreted~icosahedral~virus	Unassigned	Unassigned	Unassigned		Singleton
Methanobacterium~phage~psiM2	Caudovirales	Siphoviridae	Unassigned	preVC_301	Clustered	VC_301_0	2	1	1	1.41421	1	1	1	1	0
Methanothermobacter~phage~psiM100	Caudovirales	Siphoviridae	Unassigned	preVC_301	Clustered	VC_301_0	2	1	1	1.41421	1	1	1	1	0
Microbacterium~phage~Dismas	Caudovirales	Siphoviridae	Dismasvirus		Outlier
Microbacterium~phage~Eleri	Caudovirales	Siphoviridae	Elerivirus	preVC_302	Clustered	VC_302_0	6	1	1	4.56106	1	1	1	1	4
Microbacterium~phage~Golden	Caudovirales	Siphoviridae	Kojivirus	preVC_302	Clustered	VC_302_0	6	1	1	4.56106	1	1	1	1	4
Microbacterium~phage~Hamlet	Caudovirales	Siphoviridae	Ilzatvirus	preVC_302	Clustered	VC_302_0	6	1	1	4.56106	1	1	1	1	4
Microbacterium~phage~Ilzat	Caudovirales	Siphoviridae	Ilzatvirus	preVC_302	Clustered	VC_302_0	6	1	1	4.56106	1	1	1	1	4
Microbacterium~phage~Koji	Caudovirales	Siphoviridae	Kojivirus	preVC_302	Clustered	VC_302_0	6	1	1	4.56106	1	1	1	1	4
Microbacterium~phage~Min1	Caudovirales	Siphoviridae	Minunavirus		Outlier
Microbacterium~phage~Pikmin	Caudovirales	Siphoviridae	Pikminvirus	preVC_302	Clustered	VC_302_0	6	1	1	4.56106	1	1	1	1	4
Microbacterium~phage~vB_MoxS-ISF9	Caudovirales	Siphoviridae	Unassigned	preVC_87	Clustered	VC_87_0	3	0.6414	0.985907	5.28642	0.6323	1	1	1	2
Microcystis~phage~MaMV-DC	Caudovirales	Myoviridae	Unassigned	preVC_303	Clustered	VC_303_0	2	1	1	3.16228	1	1	1	1	0
Microcystis~virus~Ma-LMM01	Caudovirales	Myoviridae	Unassigned	preVC_303	Clustered	VC_303_0	2	1	1	3.16228	1	1	1	1	0
Microviridae~Bog1249_12	Unassigned	Microviridae	Unassigned	preVC_72	Clustered	VC_72_0	5	0.4571	1	0.965685	0.4571	1	0	1	0
Microviridae~Bog5275_51	Unassigned	Microviridae	Unassigned	preVC_73	Clustered	VC_73_0	8	0.7107	1	1.09308	0.7107	1	0	1	0
Microviridae~Bog9017_22	Unassigned	Microviridae	Unassigned	preVC_73	Clustered	VC_73_0	8	0.7107	1	1.09308	0.7107	1	0	1	0
Microviridae~Fen2266_11	Unassigned	Microviridae	Unassigned	preVC_73	Clustered	VC_73_0	8	0.7107	1	1.09308	0.7107	1	0	1	0
Microviridae~Fen418_41	Unassigned	Microviridae	Unassigned	preVC_73	Clustered	VC_73_0	8	0.7107	1	1.09308	0.7107	1	0	1	0
Microviridae~Fen4707_41	Unassigned	Microviridae	Unassigned	preVC_73	Clustered	VC_73_0	8	0.7107	1	1.09308	0.7107	1	0	1	0
Microviridae~Fen685_11	Unassigned	Microviridae	Unassigned	preVC_73	Clustered	VC_73_0	8	0.7107	1	1.09308	0.7107	1	0	1	0
Microviridae~Fen7786_21	Unassigned	Microviridae	Unassigned	preVC_73	Clustered	VC_73_0	8	0.7107	1	1.09308	0.7107	1	0	1	0
Microviridae~Fen7895_21	Unassigned	Microviridae	Unassigned	preVC_73	Clustered	VC_73_0	8	0.7107	1	1.09308	0.7107	1	0	1	0
Microviridae~Fen7918_21	Unassigned	Microviridae	Unassigned	preVC_72	Clustered	VC_72_0	5	0.4571	1	0.965685	0.4571	1	0	1	0
Microviridae~Fen7940_21	Unassigned	Microviridae	Unassigned		Outlier
Microviridae~IME-16	Unassigned	Microviridae	Unassigned		Outlier
Microviridae~phi-CA82	Unassigned	Microviridae	Unassigned		Outlier
Morganella~phage~MmP1	Caudovirales	Podoviridae	Teseptimavirus	preVC_207	Clustered	VC_207_0	60	0.9838	1	6.09602	0.9838	1	1	1	4
Morganella~phage~vB_MmoM_MP1	Caudovirales	Myoviridae	Unassigned		Outlier
Morganella~phage~vB_MmoP_MP2	Caudovirales	Podoviridae	Teseptimavirus	preVC_207	Clustered	VC_207_0	60	0.9838	1	6.09602	0.9838	1	1	1	4
Mycobacterium~phage~20ES	Caudovirales	Siphoviridae	Fromanvirus	preVC_280	Clustered	VC_280_2	31	0.5522	1	7.69788	0.5522	0.8946	1	1	2
Mycobacterium~phage~32HC	Caudovirales	Siphoviridae	Trigintaduovirus	preVC_259	Clustered	VC_259_0	3	0.1033	0.997578	8.41978	0.1031	1	1	1	3
Mycobacterium~phage~39HC	Caudovirales	Siphoviridae	Unassigned		Overlap (VC_55/VC_56)
Mycobacterium~phage~40AC	Caudovirales	Siphoviridae	Fromanvirus	preVC_280	Clustered	VC_280_2	31	0.5522	1	7.69788	0.5522	0.8946	1	1	2
Mycobacterium~phage~Abrogate	Caudovirales	Siphoviridae	Fromanvirus	preVC_304	Clustered	VC_304_0	49	0.9973	1	6.38672	0.9973	1	1	1	2
Mycobacterium~phage~Adawi	Caudovirales	Siphoviridae	Coopervirus		Overlap (VC_55/VC_56)
Mycobacterium~phage~Adler	Caudovirales	Siphoviridae	Unassigned		Singleton
Mycobacterium~phage~Adzzy	Caudovirales	Siphoviridae	Fromanvirus	preVC_280	Clustered	VC_280_2	31	0.5522	1	7.69788	0.5522	0.8946	1	1	2
Mycobacterium~phage~Aeneas	Caudovirales	Siphoviridae	Fromanvirus	preVC_304	Clustered	VC_304_0	49	0.9973	1	6.38672	0.9973	1	1	1	2
Mycobacterium~phage~Akoma	Caudovirales	Siphoviridae	Pipefishvirus		Overlap (VC_54/VC_55/VC_56/VC_218)
Mycobacterium~phage~Alice	Caudovirales	Myoviridae	Bxz1virus	preVC_305	Clustered	VC_305_0	21	0.9282	1	5.80864	0.9282	1	1	1	2
Mycobacterium~phage~Alsfro	Caudovirales	Siphoviridae	Fromanvirus	preVC_304	Clustered	VC_304_0	49	0.9973	1	6.38672	0.9973	1	1	1	2
Mycobacterium~phage~Alvin	Caudovirales	Siphoviridae	Fromanvirus	preVC_304	Clustered	VC_304_0	49	0.9973	1	6.38672	0.9973	1	1	1	2
Mycobacterium~phage~Angel	Caudovirales	Siphoviridae	Liefievirus	preVC_98	Clustered	VC_98_0	9	0.5407	1	5.34815	0.5407	1	1	1	1
Mycobacterium~phage~AnnaL29	Caudovirales	Siphoviridae	Fromanvirus	preVC_280	Clustered	VC_280_2	31	0.5522	1	7.69788	0.5522	0.8946	1	1	2
Mycobacterium~phage~Anubis	Caudovirales	Siphoviridae	Fromanvirus	preVC_281	Clustered	VC_281_0	9	0.2148	1	5.51489	0.2148	1	1	1	2
Mycobacterium~phage~Apizium	Caudovirales	Siphoviridae	Pg1virus	preVC_55	Clustered	VC_55_0	21	0.5574	1	2.86323	0.5574	1	1	1	2
Mycobacterium~phage~ArcherNM	Caudovirales	Siphoviridae	Fromanvirus	preVC_280	Clustered	VC_280_2	31	0.5522	1	7.69788	0.5522	0.8946	1	1	2
Mycobacterium~phage~ArcherS7	Caudovirales	Myoviridae	Bxz1virus	preVC_305	Clustered	VC_305_0	21	0.9282	1	5.80864	0.9282	1	1	1	2
Mycobacterium~phage~Archie	Caudovirales	Siphoviridae	Bronvirus	preVC_306	Clustered	VC_306_0	9	0.8037	1	6.80668	0.8037	0.9444	1	1	1
Mycobacterium~phage~Ariel	Caudovirales	Siphoviridae	Omegavirus	preVC_269	Clustered	VC_269_0	3	0.1143	0.997469	6.86539	0.114	1	1	1	1
Mycobacterium~phage~Artemis2UCLA	Caudovirales	Siphoviridae	Fromanvirus	preVC_280	Clustered	VC_280_1	5	0.1067	1	3.40524	0.1067	1	1	1	1
Mycobacterium~phage~Astraea	Caudovirales	Myoviridae	Bxz1virus	preVC_305	Clustered	VC_305_0	21	0.9282	1	5.80864	0.9282	1	1	1	2
Mycobacterium~phage~Athena	Caudovirales	Siphoviridae	Pipefishvirus		Overlap (VC_54/VC_55/VC_56/VC_218)
Mycobacterium~phage~BTCU-1	Caudovirales	Siphoviridae	Fromanvirus	preVC_281	Clustered	VC_281_0	9	0.2148	1	5.51489	0.2148	1	1	1	2
Mycobacterium~phage~Bactobuster	Caudovirales	Siphoviridae	Fromanvirus	preVC_280	Clustered	VC_280_2	31	0.5522	1	7.69788	0.5522	0.8946	1	1	2
Mycobacterium~phage~Badfish	Caudovirales	Siphoviridae	Pg1virus	preVC_55	Clustered	VC_55_0	21	0.5574	1	2.86323	0.5574	1	1	1	2
Mycobacterium~phage~Baee	Caudovirales	Siphoviridae	Acadianvirus		Overlap (VC_55/VC_56)
Mycobacterium~phage~Bane1	Caudovirales	Siphoviridae	Coopervirus		Overlap (VC_55/VC_56)
Mycobacterium~phage~Barnyard	Caudovirales	Siphoviridae	Barnyardvirus	preVC_277	Clustered	VC_277_0	6	0.6578	1	6.38904	0.6578	1	1	1	2
Mycobacterium~phage~BarrelRoll	Caudovirales	Siphoviridae	Timquatrovirus	preVC_99	Clustered	VC_99_2	13	0.5312	1	7.03533	0.5312	0.7692	1	1	2
Mycobacterium~phage~Barriga	Caudovirales	Siphoviridae	Fromanvirus	preVC_304	Clustered	VC_304_0	49	0.9973	1	6.38672	0.9973	1	1	1	2
Mycobacterium~phage~BellusTerra	Caudovirales	Siphoviridae	Fromanvirus	preVC_281	Clustered	VC_281_1	14	0.3124	1	6.77228	0.3124	0.9231	1	1	2
Mycobacterium~phage~Bernal13	Caudovirales	Siphoviridae	Bernal13virus	preVC_266	Clustered/Singleton	VC_266_0	1	0	1	0	0	1	1	1	1
Mycobacterium~phage~Bernardo	Caudovirales	Siphoviridae	Pipefishvirus		Overlap (VC_54/VC_55/VC_56/VC_218)
Mycobacterium~phage~BigNuz	Caudovirales	Siphoviridae	Bignuzvirus	preVC_264	Clustered	VC_264_0	8	0.4972	1	4.86963	0.4972	1	1	1	3
Mycobacterium~phage~Bipolar	Caudovirales	Siphoviridae	Cheoctovirus	preVC_271	Clustered	VC_271_0	40	0.6758	1	8.38555	0.6758	0.7513	1	1	2
Mycobacterium~phage~Bipper	Caudovirales	Siphoviridae	Unassigned		Outlier
Mycobacterium~phage~Blue7	Caudovirales	Siphoviridae	Fromanvirus	preVC_280	Clustered	VC_280_1	5	0.1067	1	3.40524	0.1067	1	1	1	1
Mycobacterium~phage~Bobi	Caudovirales	Siphoviridae	Cheoctovirus	preVC_271	Clustered	VC_271_1	2	0.0101	0.825294	8.77496	0.0083	1	1	1	1
Mycobacterium~phage~Bongo	Caudovirales	Siphoviridae	Bongovirus	preVC_307	Clustered	VC_307_0	3	0.5849	0.997444	5.69989	0.5834	1	1	1	2
Mycobacterium~phage~Breeniome	Caudovirales	Myoviridae	Bxz1virus	preVC_305	Clustered	VC_305_0	21	0.9282	1	5.80864	0.9282	1	1	1	2
Mycobacterium~phage~Brocalys	Caudovirales	Siphoviridae	Cheoctovirus	preVC_271	Clustered	VC_271_0	40	0.6758	1	8.38555	0.6758	0.7513	1	1	2
Mycobacterium~phage~BrownCNA	Caudovirales	Siphoviridae	Coopervirus		Overlap (VC_55/VC_56)
Mycobacterium~phage~Bruin	Caudovirales	Siphoviridae	Kostyavirus	preVC_308	Clustered	VC_308_0	25	0.9679	1	5.52091	0.9679	1	1	1	2
Mycobacterium~phage~Brusacoram	Caudovirales	Siphoviridae	Fishburnevirus	preVC_264	Clustered	VC_264_0	8	0.4972	1	4.86963	0.4972	1	1	1	3
Mycobacterium~phage~Butters	Caudovirales	Siphoviridae	Buttersvirus	preVC_83	Clustered	VC_83_0	10	0.4407	1	6.21691	0.4407	1	1	1	3
Mycobacterium~phage~BuzzLyseyear	Caudovirales	Siphoviridae	Cheoctovirus	preVC_271	Clustered	VC_271_3	3	0.0285	0.998428	7.25333	0.0284	1	1	1	2
Mycobacterium~phage~Bxz1	Caudovirales	Myoviridae	Bxz1virus	preVC_305	Clustered	VC_305_0	21	0.9282	1	5.80864	0.9282	1	1	1	2
Mycobacterium~phage~CASbig	Caudovirales	Siphoviridae	Fromanvirus	preVC_304	Clustered	VC_304_0	49	0.9973	1	6.38672	0.9973	1	1	1	2
Mycobacterium~phage~CRB1	Caudovirales	Siphoviridae	Fromanvirus	preVC_280	Clustered	VC_280_2	31	0.5522	1	7.69788	0.5522	0.8946	1	1	2
Mycobacterium~phage~Cabrinians	Caudovirales	Siphoviridae	Cheoctovirus	preVC_271	Clustered	VC_271_0	40	0.6758	1	8.38555	0.6758	0.7513	1	1	2
Mycobacterium~phage~Cali	Caudovirales	Myoviridae	Bxz1virus	preVC_305	Clustered	VC_305_0	21	0.9282	1	5.80864	0.9282	1	1	1	2
Mycobacterium~phage~Cambiare	Caudovirales	Siphoviridae	Liefievirus	preVC_98	Clustered	VC_98_0	9	0.5407	1	5.34815	0.5407	1	1	1	1
Mycobacterium~phage~CaptainTrips	Caudovirales	Siphoviridae	Cheoctovirus	preVC_271	Clustered	VC_271_0	40	0.6758	1	8.38555	0.6758	0.7513	1	1	2
Mycobacterium~phage~Carcharodon	Caudovirales	Siphoviridae	Charlievirus	preVC_83	Clustered	VC_83_0	10	0.4407	1	6.21691	0.4407	1	1	1	3
Mycobacterium~phage~Catalina	Caudovirales	Siphoviridae	Fromanvirus	preVC_280	Clustered	VC_280_0	3	0.0524	0.998515	3.48186	0.0523	1	1	1	2
Mycobacterium~phage~Catdawg	Caudovirales	Siphoviridae	Corndogvirus	preVC_267	Clustered	VC_267_0	4	0.5531	0.999986	3.84866	0.5531	1	1	1	1
Mycobacterium~phage~Catera	Caudovirales	Myoviridae	Bxz1virus	preVC_305	Clustered	VC_305_0	21	0.9282	1	5.80864	0.9282	1	1	1	2
Mycobacterium~phage~Cerasum	Caudovirales	Siphoviridae	Cheoctovirus	preVC_271	Clustered	VC_271_2	2	0.0219	0.956469	3.31662	0.021	1	1	1	1
Mycobacterium~phage~Chadwick	Caudovirales	Siphoviridae	Fromanvirus		Overlap (VC_282/VC_283)
Mycobacterium~phage~Charlie	Caudovirales	Siphoviridae	Charlievirus	preVC_83	Clustered	VC_83_0	10	0.4407	1	6.21691	0.4407	1	1	1	3
Mycobacterium~phage~Cheetobro	Caudovirales	Siphoviridae	Timquatrovirus	preVC_99	Clustered	VC_99_0	2	0.0742	0.954296	1.41421	0.0708	1	1	1	2
Mycobacterium~phage~ChrisnMich	Caudovirales	Siphoviridae	Coopervirus		Overlap (VC_55/VC_56)
Mycobacterium~phage~Chy4	Caudovirales	Siphoviridae	Fromanvirus	preVC_280	Clustered	VC_280_2	31	0.5522	1	7.69788	0.5522	0.8946	1	1	2
Mycobacterium~phage~Chy5	Caudovirales	Siphoviridae	Fromanvirus	preVC_280	Clustered	VC_280_2	31	0.5522	1	7.69788	0.5522	0.8946	1	1	2
Mycobacterium~phage~CloudWang3	Caudovirales	Siphoviridae	Fromanvirus	preVC_280	Clustered	VC_280_1	5	0.1067	1	3.40524	0.1067	1	1	1	1
Mycobacterium~phage~Colbert	Caudovirales	Siphoviridae	Pg1virus	preVC_55	Clustered	VC_55_0	21	0.5574	1	2.86323	0.5574	1	1	1	2
Mycobacterium~phage~Conspiracy	Caudovirales	Siphoviridae	Fromanvirus		Overlap (VC_282/VC_283)
Mycobacterium~phage~Contagion	Caudovirales	Siphoviridae	Kostyavirus	preVC_308	Clustered	VC_308_0	25	0.9679	1	5.52091	0.9679	1	1	1	2
Mycobacterium~phage~Cooper	Caudovirales	Siphoviridae	Coopervirus		Overlap (VC_55/VC_56)
Mycobacterium~phage~Crossroads	Caudovirales	Siphoviridae	Bronvirus	preVC_306	Clustered	VC_306_0	9	0.8037	1	6.80668	0.8037	0.9444	1	1	1
Mycobacterium~phage~DD5	Caudovirales	Siphoviridae	Fromanvirus	preVC_304	Clustered	VC_304_0	49	0.9973	1	6.38672	0.9973	1	1	1	2
Mycobacterium~phage~DS6A	Caudovirales	Siphoviridae	Unassigned		Outlier
Mycobacterium~phage~Daenerys	Caudovirales	Siphoviridae	Cheoctovirus	preVC_271	Clustered	VC_271_0	40	0.6758	1	8.38555	0.6758	0.7513	1	1	2
Mycobacterium~phage~Damien	Caudovirales	Siphoviridae	Barnyardvirus	preVC_277	Clustered	VC_277_0	6	0.6578	1	6.38904	0.6578	1	1	1	2
Mycobacterium~phage~Dandelion	Caudovirales	Myoviridae	Bxz1virus	preVC_305	Clustered	VC_305_0	21	0.9282	1	5.80864	0.9282	1	1	1	2
Mycobacterium~phage~Dante	Caudovirales	Siphoviridae	Cheoctovirus	preVC_271	Clustered	VC_271_0	40	0.6758	1	8.38555	0.6758	0.7513	1	1	2
Mycobacterium~phage~Donovan	Caudovirales	Siphoviridae	Fishburnevirus	preVC_264	Clustered	VC_264_0	8	0.4972	1	4.86963	0.4972	1	1	1	3
Mycobacterium~phage~Dori	Caudovirales	Siphoviridae	Unassigned		Outlier
Mycobacterium~phage~DrDrey	Caudovirales	Siphoviridae	Kostyavirus	preVC_308	Clustered	VC_308_0	25	0.9679	1	5.52091	0.9679	1	1	1	2
Mycobacterium~phage~Dreamboat	Caudovirales	Siphoviridae	Fromanvirus	preVC_304	Clustered	VC_304_0	49	0.9973	1	6.38672	0.9973	1	1	1	2
Mycobacterium~phage~Dumbo	Caudovirales	Siphoviridae	Kostyavirus	preVC_308	Clustered	VC_308_0	25	0.9679	1	5.52091	0.9679	1	1	1	2
Mycobacterium~phage~Dusk	Caudovirales	Siphoviridae	Kostyavirus	preVC_308	Clustered	VC_308_0	25	0.9679	1	5.52091	0.9679	1	1	1	2
Mycobacterium~phage~Dylan	Caudovirales	Siphoviridae	Corndogvirus	preVC_267	Clustered	VC_267_0	4	0.5531	0.999986	3.84866	0.5531	1	1	1	1
Mycobacterium~phage~ET08	Caudovirales	Myoviridae	Bxz1virus	preVC_305	Clustered	VC_305_0	21	0.9282	1	5.80864	0.9282	1	1	1	2
Mycobacterium~phage~EagleEye	Caudovirales	Siphoviridae	Fromanvirus	preVC_280	Clustered	VC_280_2	31	0.5522	1	7.69788	0.5522	0.8946	1	1	2
Mycobacterium~phage~Echild	Caudovirales	Siphoviridae	Fromanvirus	preVC_280	Clustered	VC_280_2	31	0.5522	1	7.69788	0.5522	0.8946	1	1	2
Mycobacterium~phage~Edtherson	Caudovirales	Siphoviridae	Fromanvirus	preVC_304	Clustered	VC_304_0	49	0.9973	1	6.38672	0.9973	1	1	1	2
Mycobacterium~phage~Enkosi	Caudovirales	Siphoviridae	Timquatrovirus	preVC_99	Clustered	VC_99_2	13	0.5312	1	7.03533	0.5312	0.7692	1	1	2
Mycobacterium~phage~Equemioh13	Caudovirales	Siphoviridae	Fromanvirus	preVC_280	Clustered	VC_280_2	31	0.5522	1	7.69788	0.5522	0.8946	1	1	2
Mycobacterium~phage~Eremos	Caudovirales	Siphoviridae	Pg1virus	preVC_55	Clustered	VC_55_0	21	0.5574	1	2.86323	0.5574	1	1	1	2
Mycobacterium~phage~Estave1	Caudovirales	Siphoviridae	Cheoctovirus	preVC_271	Clustered/Singleton	VC_271_4	1	0	1	0	0	1	1	1	1
Mycobacterium~phage~EvilGenius	Caudovirales	Siphoviridae	Fromanvirus	preVC_280	Clustered	VC_280_2	31	0.5522	1	7.69788	0.5522	0.8946	1	1	2
Mycobacterium~phage~First	Caudovirales	Siphoviridae	Fromanvirus	preVC_280	Clustered	VC_280_2	31	0.5522	1	7.69788	0.5522	0.8946	1	1	2
Mycobacterium~phage~Fishburne	Caudovirales	Siphoviridae	Fishburnevirus	preVC_264	Clustered	VC_264_0	8	0.4972	1	4.86963	0.4972	1	1	1	3
Mycobacterium~phage~FlagStaff	Caudovirales	Siphoviridae	Liefievirus	preVC_98	Clustered	VC_98_0	9	0.5407	1	5.34815	0.5407	1	1	1	1
Mycobacterium~phage~Florinda	Caudovirales	Siphoviridae	Cheoctovirus	preVC_271	Clustered	VC_271_0	40	0.6758	1	8.38555	0.6758	0.7513	1	1	2
Mycobacterium~phage~Fredward	Caudovirales	Siphoviridae	Fromanvirus		Overlap (VC_282/VC_283)
Mycobacterium~phage~Gadjet	Caudovirales	Siphoviridae	Pipefishvirus		Overlap (VC_54/VC_55/VC_56/VC_218)
Mycobacterium~phage~Gaia	Caudovirales	Siphoviridae	Gaiavirus		Outlier
Mycobacterium~phage~Gardann	Caudovirales	Siphoviridae	Bronvirus	preVC_306	Clustered	VC_306_0	9	0.8037	1	6.80668	0.8037	0.9444	1	1	1
Mycobacterium~phage~Gengar	Caudovirales	Siphoviridae	Timquatrovirus	preVC_99	Clustered	VC_99_1	5	0.2263	1	4.68367	0.2263	1	1	1	2
Mycobacterium~phage~Giles	Caudovirales	Siphoviridae	Gilesvirus	preVC_259	Clustered	VC_259_0	3	0.1033	0.997578	8.41978	0.1031	1	1	1	3
Mycobacterium~phage~Gizmo	Caudovirales	Myoviridae	Bxz1virus	preVC_305	Clustered	VC_305_0	21	0.9282	1	5.80864	0.9282	1	1	1	2
Mycobacterium~phage~Godines	Caudovirales	Siphoviridae	Rosebushvirus		Overlap (VC_54/VC_55/VC_56)
Mycobacterium~phage~Goku	Caudovirales	Siphoviridae	Kostyavirus	preVC_308	Clustered	VC_308_0	25	0.9679	1	5.52091	0.9679	1	1	1	2
Mycobacterium~phage~Gompeii16	Caudovirales	Siphoviridae	Fromanvirus	preVC_304	Clustered	VC_304_0	49	0.9973	1	6.38672	0.9973	1	1	1	2
Mycobacterium~phage~Graduation	Caudovirales	Siphoviridae	Fromanvirus	preVC_304	Clustered	VC_304_0	49	0.9973	1	6.38672	0.9973	1	1	1	2
Mycobacterium~phage~Gumball	Caudovirales	Siphoviridae	Pbi1virus	preVC_276	Clustered	VC_276_0	5	0.62	1	4.03771	0.62	1	1	1	3
Mycobacterium~phage~HINdeR	Caudovirales	Siphoviridae	Fromanvirus	preVC_281	Clustered	VC_281_1	14	0.3124	1	6.77228	0.3124	0.9231	1	1	2
Mycobacterium~phage~Hades	Caudovirales	Siphoviridae	Cheoctovirus	preVC_271	Clustered	VC_271_0	40	0.6758	1	8.38555	0.6758	0.7513	1	1	2
Mycobacterium~phage~Hamulus	Caudovirales	Siphoviridae	Cheoctovirus	preVC_271	Clustered	VC_271_0	40	0.6758	1	8.38555	0.6758	0.7513	1	1	2
Mycobacterium~phage~HanShotFirst	Caudovirales	Siphoviridae	Fromanvirus	preVC_304	Clustered	VC_304_0	49	0.9973	1	6.38672	0.9973	1	1	1	2
Mycobacterium~phage~Hawkeye	Caudovirales	Siphoviridae	Hawkeyevirus	preVC_276	Clustered	VC_276_0	5	0.62	1	4.03771	0.62	1	1	1	3
Mycobacterium~phage~Hosp	Caudovirales	Siphoviridae	Unassigned		Overlap (VC_55/VC_56)
Mycobacterium~phage~HufflyPuff	Caudovirales	Siphoviridae	Kostyavirus	preVC_308	Clustered	VC_308_0	25	0.9679	1	5.52091	0.9679	1	1	1	2
Mycobacterium~phage~HyRo	Caudovirales	Myoviridae	Bxz1virus	preVC_305	Clustered	VC_305_0	21	0.9282	1	5.80864	0.9282	1	1	1	2
Mycobacterium~phage~Inventum	Caudovirales	Siphoviridae	Cheoctovirus	preVC_271	Clustered	VC_271_0	40	0.6758	1	8.38555	0.6758	0.7513	1	1	2
Mycobacterium~phage~Iracema64	Caudovirales	Siphoviridae	Fromanvirus	preVC_281	Clustered	VC_281_1	14	0.3124	1	6.77228	0.3124	0.9231	1	1	2
Mycobacterium~phage~JAMaL	Caudovirales	Siphoviridae	Coopervirus		Overlap (VC_55/VC_56)
Mycobacterium~phage~Jabbawokkie	Caudovirales	Siphoviridae	Cheoctovirus	preVC_270	Clustered	VC_270_0	4	0.0832	0.999985	8.48485	0.0831	0.8333	1	1	2
Mycobacterium~phage~JacAttac	Caudovirales	Siphoviridae	Pg1virus	preVC_55	Clustered	VC_55_0	21	0.5574	1	2.86323	0.5574	1	1	1	2
Mycobacterium~phage~Jebeks	Caudovirales	Siphoviridae	Fishburnevirus	preVC_264	Clustered	VC_264_0	8	0.4972	1	4.86963	0.4972	1	1	1	3
Mycobacterium~phage~Job42	Caudovirales	Siphoviridae	Cheoctovirus	preVC_271	Clustered	VC_271_3	3	0.0285	0.998428	7.25333	0.0284	1	1	1	2
Mycobacterium~phage~Jobu08	Caudovirales	Siphoviridae	Fromanvirus	preVC_281	Clustered	VC_281_0	9	0.2148	1	5.51489	0.2148	1	1	1	2
Mycobacterium~phage~Jolie1	Caudovirales	Siphoviridae	Unassigned		Overlap (VC_55/VC_56)
Mycobacterium~phage~Jolie2	Caudovirales	Siphoviridae	Liefievirus	preVC_98	Clustered	VC_98_0	9	0.5407	1	5.34815	0.5407	1	1	1	1
Mycobacterium~phage~Jovo	Caudovirales	Siphoviridae	Fromanvirus		Overlap (VC_282/VC_283)
Mycobacterium~phage~Kampy	Caudovirales	Siphoviridae	Fromanvirus	preVC_281	Clustered	VC_281_1	14	0.3124	1	6.77228	0.3124	0.9231	1	1	2
Mycobacterium~phage~KayaCho	Caudovirales	Siphoviridae	Unassigned		Overlap (VC_55/VC_56)
Mycobacterium~phage~Keshu	Caudovirales	Siphoviridae	Timquatrovirus	preVC_99	Clustered	VC_99_2	13	0.5312	1	7.03533	0.5312	0.7692	1	1	2
Mycobacterium~phage~Kikipoo	Caudovirales	Siphoviridae	Pg1virus	preVC_55	Clustered	VC_55_0	21	0.5574	1	2.86323	0.5574	1	1	1	2
Mycobacterium~phage~Kimberlium	Caudovirales	Siphoviridae	Cheoctovirus	preVC_271	Clustered	VC_271_0	40	0.6758	1	8.38555	0.6758	0.7513	1	1	2
Mycobacterium~phage~Konstantine	Caudovirales	Siphoviridae	Barnyardvirus	preVC_277	Clustered	VC_277_0	6	0.6578	1	6.38904	0.6578	1	1	1	2
Mycobacterium~phage~Kratio	Caudovirales	Siphoviridae	Timquatrovirus	preVC_99	Clustered	VC_99_1	5	0.2263	1	4.68367	0.2263	1	1	1	2
Mycobacterium~phage~LadyBird	Caudovirales	Siphoviridae	Fromanvirus	preVC_280	Clustered	VC_280_2	31	0.5522	1	7.69788	0.5522	0.8946	1	1	2
Mycobacterium~phage~Lamina13	Caudovirales	Siphoviridae	Fromanvirus	preVC_304	Clustered	VC_304_0	49	0.9973	1	6.38672	0.9973	1	1	1	2
Mycobacterium~phage~Larenn	Caudovirales	Siphoviridae	Fromanvirus	preVC_280	Clustered	VC_280_2	31	0.5522	1	7.69788	0.5522	0.8946	1	1	2
Mycobacterium~phage~Leo	Caudovirales	Siphoviridae	Liefievirus	preVC_98	Clustered	VC_98_0	9	0.5407	1	5.34815	0.5407	1	1	1	1
Mycobacterium~phage~Lilac	Caudovirales	Siphoviridae	Kostyavirus	preVC_308	Clustered	VC_308_0	25	0.9679	1	5.52091	0.9679	1	1	1	2
Mycobacterium~phage~LinStu	Caudovirales	Myoviridae	Bxz1virus	preVC_305	Clustered	VC_305_0	21	0.9282	1	5.80864	0.9282	1	1	1	2
Mycobacterium~phage~LittleCherry	Caudovirales	Siphoviridae	Fromanvirus		Overlap (VC_282/VC_283)
Mycobacterium~phage~Llama	Caudovirales	Siphoviridae	Cheoctovirus	preVC_271	Clustered	VC_271_0	40	0.6758	1	8.38555	0.6758	0.7513	1	1	2
Mycobacterium~phage~Lolly9	Caudovirales	Siphoviridae	Bronvirus	preVC_306	Clustered	VC_306_0	9	0.8037	1	6.80668	0.8037	0.9444	1	1	1
Mycobacterium~phage~Loser	Caudovirales	Siphoviridae	Fromanvirus	preVC_280	Clustered	VC_280_2	31	0.5522	1	7.69788	0.5522	0.8946	1	1	2
Mycobacterium~phage~Luchador	Caudovirales	Siphoviridae	Fromanvirus	preVC_280	Clustered	VC_280_2	31	0.5522	1	7.69788	0.5522	0.8946	1	1	2
Mycobacterium~phage~Lukilu	Caudovirales	Myoviridae	Bixzunavirus	preVC_305	Clustered	VC_305_0	21	0.9282	1	5.80864	0.9282	1	1	1	2
Mycobacterium~phage~MOOREtheMARYer	Caudovirales	Siphoviridae	Liefievirus	preVC_98	Clustered	VC_98_0	9	0.5407	1	5.34815	0.5407	1	1	1	1
Mycobacterium~phage~Makemake	Caudovirales	Siphoviridae	Fromanvirus	preVC_304	Clustered	VC_304_0	49	0.9973	1	6.38672	0.9973	1	1	1	2
Mycobacterium~phage~Malithi	Caudovirales	Siphoviridae	Fishburnevirus	preVC_264	Clustered	VC_264_0	8	0.4972	1	4.86963	0.4972	1	1	1	3
Mycobacterium~phage~Manad	Caudovirales	Siphoviridae	Pg1virus	preVC_55	Clustered	VC_55_0	21	0.5574	1	2.86323	0.5574	1	1	1	2
Mycobacterium~phage~MarQuardt	Caudovirales	Siphoviridae	Fromanvirus	preVC_281	Clustered	VC_281_0	9	0.2148	1	5.51489	0.2148	1	1	1	2
Mycobacterium~phage~Marvin	Caudovirales	Siphoviridae	Marvinvirus	preVC_309	Clustered	VC_309_0	2	0.8751	0.929211	3.31662	0.8132	1	1	1	1
Mycobacterium~phage~MiaZeal	Caudovirales	Siphoviridae	Omegavirus	preVC_269	Clustered	VC_269_0	3	0.1143	0.997469	6.86539	0.114	1	1	1	1
Mycobacterium~phage~MichelleMyBell	Caudovirales	Siphoviridae	Buttersvirus	preVC_83	Clustered	VC_83_0	10	0.4407	1	6.21691	0.4407	1	1	1	3
Mycobacterium~phage~Milly	Caudovirales	Siphoviridae	Timquatrovirus	preVC_99	Clustered	VC_99_2	13	0.5312	1	7.03533	0.5312	0.7692	1	1	2
Mycobacterium~phage~Mindy	Caudovirales	Siphoviridae	Kostyavirus	preVC_308	Clustered	VC_308_0	25	0.9679	1	5.52091	0.9679	1	1	1	2
Mycobacterium~phage~Minerva	Caudovirales	Siphoviridae	Omegavirus	preVC_269	Clustered	VC_269_1	3	0.1137	0.997133	7.98802	0.1134	1	1	1	1
Mycobacterium~phage~MoMoMixon	Caudovirales	Myoviridae	Bxz1virus	preVC_305	Clustered	VC_305_0	21	0.9282	1	5.80864	0.9282	1	1	1	2
Mycobacterium~phage~MosMoris	Caudovirales	Siphoviridae	Marvinvirus	preVC_309	Clustered	VC_309_0	2	0.8751	0.929211	3.31662	0.8132	1	1	1	1
Mycobacterium~phage~Muddy	Caudovirales	Siphoviridae	Ff47virus	preVC_273	Clustered	VC_273_0	2	0.24	0.953906	1.73205	0.229	1	1	1	1
Mycobacterium~phage~Mufasa	Caudovirales	Siphoviridae	Timquatrovirus	preVC_99	Clustered	VC_99_2	13	0.5312	1	7.03533	0.5312	0.7692	1	1	2
Mycobacterium~phage~Mulciber	Caudovirales	Siphoviridae	Fromanvirus	preVC_280	Clustered	VC_280_2	31	0.5522	1	7.69788	0.5522	0.8946	1	1	2
Mycobacterium~phage~Murphy	Caudovirales	Siphoviridae	Kostyavirus	preVC_308	Clustered	VC_308_0	25	0.9679	1	5.52091	0.9679	1	1	1	2
Mycobacterium~phage~Murucutumbu	Caudovirales	Siphoviridae	Timquatrovirus	preVC_99	Clustered	VC_99_2	13	0.5312	1	7.03533	0.5312	0.7692	1	1	2
Mycobacterium~phage~Myrna	Caudovirales	Myoviridae	Unassigned		Outlier
Mycobacterium~phage~Nala	Caudovirales	Siphoviridae	Kostyavirus	preVC_308	Clustered	VC_308_0	25	0.9679	1	5.52091	0.9679	1	1	1	2
Mycobacterium~phage~Nappy	Caudovirales	Myoviridae	Bxz1virus	preVC_305	Clustered	VC_305_0	21	0.9282	1	5.80864	0.9282	1	1	1	2
Mycobacterium~phage~NelitzaMV	Caudovirales	Siphoviridae	Kostyavirus	preVC_308	Clustered	VC_308_0	25	0.9679	1	5.52091	0.9679	1	1	1	2
Mycobacterium~phage~Nerujay	Caudovirales	Siphoviridae	Fromanvirus	preVC_304	Clustered	VC_304_0	49	0.9973	1	6.38672	0.9973	1	1	1	2
Mycobacterium~phage~Newman	Caudovirales	Siphoviridae	Pg1virus	preVC_55	Clustered	VC_55_0	21	0.5574	1	2.86323	0.5574	1	1	1	2
Mycobacterium~phage~Nhonho	Caudovirales	Siphoviridae	Fromanvirus	preVC_304	Clustered	VC_304_0	49	0.9973	1	6.38672	0.9973	1	1	1	2
Mycobacterium~phage~Nigel	Caudovirales	Siphoviridae	Coopervirus		Overlap (VC_55/VC_56)
Mycobacterium~phage~Nyxis	Caudovirales	Siphoviridae	Fromanvirus	preVC_281	Clustered	VC_281_1	14	0.3124	1	6.77228	0.3124	0.9231	1	1	2
Mycobacterium~phage~OSmaximus	Caudovirales	Siphoviridae	Pg1virus	preVC_55	Clustered	VC_55_0	21	0.5574	1	2.86323	0.5574	1	1	1	2
Mycobacterium~phage~Oaker	Caudovirales	Siphoviridae	Barnyardvirus	preVC_277	Clustered	VC_277_0	6	0.6578	1	6.38904	0.6578	1	1	1	2
Mycobacterium~phage~Obama12	Caudovirales	Siphoviridae	L5virus	preVC_281	Clustered	VC_281_1	14	0.3124	1	6.77228	0.3124	0.9231	1	1	2
Mycobacterium~phage~OkiRoe	Caudovirales	Siphoviridae	Timquatrovirus	preVC_99	Clustered	VC_99_1	5	0.2263	1	4.68367	0.2263	1	1	1	2
Mycobacterium~phage~Oline	Caudovirales	Siphoviridae	Pg1virus	preVC_55	Clustered	VC_55_0	21	0.5574	1	2.86323	0.5574	1	1	1	2
Mycobacterium~phage~Omnicron	Caudovirales	Siphoviridae	Timquatrovirus	preVC_99	Clustered	VC_99_1	5	0.2263	1	4.68367	0.2263	1	1	1	2
Mycobacterium~phage~Orion	Caudovirales	Siphoviridae	Pg1virus	preVC_55	Clustered	VC_55_0	21	0.5574	1	2.86323	0.5574	1	1	1	2
Mycobacterium~phage~Ovechkin	Caudovirales	Siphoviridae	Cheoctovirus	preVC_271	Clustered	VC_271_0	40	0.6758	1	8.38555	0.6758	0.7513	1	1	2
Mycobacterium~phage~PBI1	Caudovirales	Siphoviridae	Pbi1virus	preVC_276	Clustered	VC_276_0	5	0.62	1	4.03771	0.62	1	1	1	3
Mycobacterium~phage~PG1	Caudovirales	Siphoviridae	Pg1virus	preVC_55	Clustered	VC_55_0	21	0.5574	1	2.86323	0.5574	1	1	1	2
Mycobacterium~phage~PLot	Caudovirales	Siphoviridae	Plotvirus	preVC_276	Clustered	VC_276_0	5	0.62	1	4.03771	0.62	1	1	1	3
Mycobacterium~phage~Panchino	Caudovirales	Siphoviridae	Redivirus	preVC_83	Clustered	VC_83_0	10	0.4407	1	6.21691	0.4407	1	1	1	3
Mycobacterium~phage~Papez	Caudovirales	Siphoviridae	Fromanvirus	preVC_304	Clustered	VC_304_0	49	0.9973	1	6.38672	0.9973	1	1	1	2
Mycobacterium~phage~Papyrus	Caudovirales	Siphoviridae	Send513virus	preVC_278	Clustered	VC_278_0	2	0.2832	0.94756	2	0.2684	1	1	1	1
Mycobacterium~phage~Pari	Caudovirales	Siphoviridae	Fromanvirus	preVC_304	Clustered	VC_304_0	49	0.9973	1	6.38672	0.9973	1	1	1	2
Mycobacterium~phage~Patience	Caudovirales	Siphoviridae	Patiencevirus	preVC_277	Clustered	VC_277_0	6	0.6578	1	6.38904	0.6578	1	1	1	2
Mycobacterium~phage~PattyP	Caudovirales	Siphoviridae	Fromanvirus	preVC_304	Clustered	VC_304_0	49	0.9973	1	6.38672	0.9973	1	1	1	2
Mycobacterium~phage~PegLeg	Caudovirales	Siphoviridae	Bongovirus	preVC_307	Clustered	VC_307_0	3	0.5849	0.997444	5.69989	0.5834	1	1	1	2
Mycobacterium~phage~Pepe	Caudovirales	Siphoviridae	Fromanvirus	preVC_304	Clustered	VC_304_0	49	0.9973	1	6.38672	0.9973	1	1	1	2
Mycobacterium~phage~Phaedrus	Caudovirales	Siphoviridae	Pipefishvirus		Overlap (VC_54/VC_55/VC_56/VC_218)
Mycobacterium~phage~Phantastic	Caudovirales	Siphoviridae	Fromanvirus	preVC_281	Clustered	VC_281_0	9	0.2148	1	5.51489	0.2148	1	1	1	2
Mycobacterium~phage~PhatBacter	Caudovirales	Siphoviridae	Kostyavirus	preVC_308	Clustered	VC_308_0	25	0.9679	1	5.52091	0.9679	1	1	1	2
Mycobacterium~phage~Phatniss	Caudovirales	Siphoviridae	Cheoctovirus	preVC_271	Clustered	VC_271_0	40	0.6758	1	8.38555	0.6758	0.7513	1	1	2
Mycobacterium~phage~Phaux	Caudovirales	Siphoviridae	Kostyavirus	preVC_308	Clustered	VC_308_0	25	0.9679	1	5.52091	0.9679	1	1	1	2
Mycobacterium~phage~Phayonce	Caudovirales	Siphoviridae	Phayoncevirus	preVC_264	Clustered	VC_264_0	8	0.4972	1	4.86963	0.4972	1	1	1	3
Mycobacterium~phage~Phelemich	Caudovirales	Siphoviridae	Acadianvirus		Overlap (VC_55/VC_56)
Mycobacterium~phage~Phipps	Caudovirales	Siphoviridae	Pg1virus	preVC_55	Clustered	VC_55_0	21	0.5574	1	2.86323	0.5574	1	1	1	2
Mycobacterium~phage~Phlei	Caudovirales	Siphoviridae	Fromanvirus	preVC_280	Clustered	VC_280_2	31	0.5522	1	7.69788	0.5522	0.8946	1	1	2
Mycobacterium~phage~Phlyer	Caudovirales	Siphoviridae	Pipefishvirus		Overlap (VC_54/VC_55/VC_56/VC_218)
Mycobacterium~phage~Phrann	Caudovirales	Siphoviridae	Redivirus	preVC_83	Clustered	VC_83_0	10	0.4407	1	6.21691	0.4407	1	1	1	3
Mycobacterium~phage~PhrostyMug	Caudovirales	Siphoviridae	Fromanvirus	preVC_304	Clustered	VC_304_0	49	0.9973	1	6.38672	0.9973	1	1	1	2
Mycobacterium~phage~Phrux	Caudovirales	Siphoviridae	Kostyavirus	preVC_308	Clustered	VC_308_0	25	0.9679	1	5.52091	0.9679	1	1	1	2
Mycobacterium~phage~Pinto	Caudovirales	Siphoviridae	Fromanvirus	preVC_304	Clustered	VC_304_0	49	0.9973	1	6.38672	0.9973	1	1	1	2
Mycobacterium~phage~Pioneer	Caudovirales	Siphoviridae	Fromanvirus	preVC_280	Clustered	VC_280_0	3	0.0524	0.998515	3.48186	0.0523	1	1	1	2
Mycobacterium~phage~Pipefish	Caudovirales	Siphoviridae	Pipefishvirus		Overlap (VC_54/VC_55/VC_56/VC_218)
Mycobacterium~phage~Pipsqueaks	Caudovirales	Siphoviridae	Charlievirus	preVC_83	Clustered	VC_83_0	10	0.4407	1	6.21691	0.4407	1	1	1	3
Mycobacterium~phage~Piro94	Caudovirales	Siphoviridae	Fromanvirus	preVC_280	Clustered	VC_280_2	31	0.5522	1	7.69788	0.5522	0.8946	1	1	2
Mycobacterium~phage~Pleione	Caudovirales	Myoviridae	Bxz1virus	preVC_305	Clustered	VC_305_0	21	0.9282	1	5.80864	0.9282	1	1	1	2
Mycobacterium~phage~PopTart	Caudovirales	Siphoviridae	Cheoctovirus	preVC_271	Clustered	VC_271_0	40	0.6758	1	8.38555	0.6758	0.7513	1	1	2
Mycobacterium~phage~Pops	Caudovirales	Siphoviridae	Pg1virus	preVC_55	Clustered	VC_55_0	21	0.5574	1	2.86323	0.5574	1	1	1	2
Mycobacterium~phage~Predator	Caudovirales	Siphoviridae	Barnyardvirus	preVC_277	Clustered	VC_277_0	6	0.6578	1	6.38904	0.6578	1	1	1	2
Mycobacterium~phage~Quico	Caudovirales	Siphoviridae	Cheoctovirus	preVC_271	Clustered	VC_271_0	40	0.6758	1	8.38555	0.6758	0.7513	1	1	2
Mycobacterium~phage~Quink	Caudovirales	Siphoviridae	Kostyavirus	preVC_308	Clustered	VC_308_0	25	0.9679	1	5.52091	0.9679	1	1	1	2
Mycobacterium~phage~Qyrzula	Caudovirales	Siphoviridae	Rosebushvirus		Overlap (VC_54/VC_55/VC_56)
Mycobacterium~phage~RedRock	Caudovirales	Siphoviridae	L5virus	preVC_280	Clustered	VC_280_2	31	0.5522	1	7.69788	0.5522	0.8946	1	1	2
Mycobacterium~phage~Redi	Caudovirales	Siphoviridae	Redivirus	preVC_83	Clustered	VC_83_0	10	0.4407	1	6.21691	0.4407	1	1	1	3
Mycobacterium~phage~Redno2	Caudovirales	Siphoviridae	Omegavirus	preVC_269	Clustered/Singleton	VC_269_2	1	0	1	0	0	1	1	1	1
Mycobacterium~phage~Reprobate	Caudovirales	Siphoviridae	Acadianvirus		Overlap (VC_55/VC_56)
Mycobacterium~phage~Rey	Caudovirales	Siphoviridae	Reyvirus	preVC_307	Clustered	VC_307_0	3	0.5849	0.997444	5.69989	0.5834	1	1	1	2
Mycobacterium~phage~RhynO	Caudovirales	Siphoviridae	Fromanvirus	preVC_281	Clustered	VC_281_1	14	0.3124	1	6.77228	0.3124	0.9231	1	1	2
Mycobacterium~phage~RidgeCB	Caudovirales	Siphoviridae	L5virus	preVC_304	Clustered	VC_304_0	49	0.9973	1	6.38672	0.9973	1	1	1	2
Mycobacterium~phage~Rizal	Caudovirales	Myoviridae	Bxz1virus	preVC_305	Clustered	VC_305_0	21	0.9282	1	5.80864	0.9282	1	1	1	2
Mycobacterium~phage~Rockstar	Caudovirales	Siphoviridae	L5virus	preVC_281	Clustered	VC_281_0	9	0.2148	1	5.51489	0.2148	1	1	1	2
Mycobacterium~phage~Rosebush	Caudovirales	Siphoviridae	Rosebushvirus		Overlap (VC_54/VC_55/VC_56)
Mycobacterium~phage~Rufus	Caudovirales	Siphoviridae	Fromanvirus	preVC_304	Clustered	VC_304_0	49	0.9973	1	6.38672	0.9973	1	1	1	2
Mycobacterium~phage~SWU1	Caudovirales	Siphoviridae	L5virus	preVC_280	Clustered	VC_280_2	31	0.5522	1	7.69788	0.5522	0.8946	1	1	2
Mycobacterium~phage~Saal	Caudovirales	Siphoviridae	Cheoctovirus	preVC_271	Clustered	VC_271_0	40	0.6758	1	8.38555	0.6758	0.7513	1	1	2
Mycobacterium~phage~SarFire	Caudovirales	Siphoviridae	Fromanvirus	preVC_304	Clustered	VC_304_0	49	0.9973	1	6.38672	0.9973	1	1	1	2
Mycobacterium~phage~Sbash	Caudovirales	Siphoviridae	Che9cvirus		Outlier
Mycobacterium~phage~ScottMcG	Caudovirales	Myoviridae	Bxz1virus	preVC_305	Clustered	VC_305_0	21	0.9282	1	5.80864	0.9282	1	1	1	2
Mycobacterium~phage~Seabiscuit	Caudovirales	Siphoviridae	Fromanvirus	preVC_304	Clustered	VC_304_0	49	0.9973	1	6.38672	0.9973	1	1	1	2
Mycobacterium~phage~Seagreen	Caudovirales	Siphoviridae	Cheoctovirus	preVC_271	Clustered	VC_271_0	40	0.6758	1	8.38555	0.6758	0.7513	1	1	2
Mycobacterium~phage~Sebata	Caudovirales	Myoviridae	Bxz1virus	preVC_305	Clustered	VC_305_0	21	0.9282	1	5.80864	0.9282	1	1	1	2
Mycobacterium~phage~Send513	Caudovirales	Siphoviridae	Send513virus	preVC_278	Clustered	VC_278_0	2	0.2832	0.94756	2	0.2684	1	1	1	1
Mycobacterium~phage~Serenity	Caudovirales	Siphoviridae	Fromanvirus	preVC_280	Clustered	VC_280_2	31	0.5522	1	7.69788	0.5522	0.8946	1	1	2
Mycobacterium~phage~Severus	Caudovirales	Siphoviridae	Fromanvirus	preVC_281	Clustered	VC_281_1	14	0.3124	1	6.77228	0.3124	0.9231	1	1	2
Mycobacterium~phage~Shauna1	Caudovirales	Siphoviridae	Che8virus	preVC_271	Clustered	VC_271_0	40	0.6758	1	8.38555	0.6758	0.7513	1	1	2
Mycobacterium~phage~ShedlockHolmes	Caudovirales	Siphoviridae	Timquatrovirus	preVC_99	Clustered	VC_99_2	13	0.5312	1	7.03533	0.5312	0.7692	1	1	2
Mycobacterium~phage~Sheen	Caudovirales	Siphoviridae	Fromanvirus	preVC_281	Clustered	VC_281_1	14	0.3124	1	6.77228	0.3124	0.9231	1	1	2
Mycobacterium~phage~ShiLan	Caudovirales	Siphoviridae	Che8virus	preVC_271	Clustered	VC_271_0	40	0.6758	1	8.38555	0.6758	0.7513	1	1	2
Mycobacterium~phage~ShiVal	Caudovirales	Siphoviridae	Pg1virus	preVC_55	Clustered	VC_55_0	21	0.5574	1	2.86323	0.5574	1	1	1	2
Mycobacterium~phage~Shipwreck	Caudovirales	Siphoviridae	Fishburnevirus	preVC_264	Clustered	VC_264_0	8	0.4972	1	4.86963	0.4972	1	1	1	3
Mycobacterium~phage~SiSi	Caudovirales	Siphoviridae	Cheoctovirus	preVC_271	Clustered	VC_271_0	40	0.6758	1	8.38555	0.6758	0.7513	1	1	2
Mycobacterium~phage~SirDuracell	Caudovirales	Siphoviridae	Cjw1virus	preVC_308	Clustered	VC_308_0	25	0.9679	1	5.52091	0.9679	1	1	1	2
Mycobacterium~phage~SkiPole	Caudovirales	Siphoviridae	L5virus	preVC_304	Clustered	VC_304_0	49	0.9973	1	6.38672	0.9973	1	1	1	2
Mycobacterium~phage~SkinnyPete	Caudovirales	Siphoviridae	Redivirus	preVC_83	Clustered	VC_83_0	10	0.4407	1	6.21691	0.4407	1	1	1	3
Mycobacterium~phage~Smeadley	Caudovirales	Siphoviridae	Fromanvirus		Overlap (VC_282/VC_283)
Mycobacterium~phage~Sneeze	Caudovirales	Siphoviridae	Liefievirus	preVC_98	Clustered	VC_98_0	9	0.5407	1	5.34815	0.5407	1	1	1	1
Mycobacterium~phage~Snenia	Caudovirales	Siphoviridae	Bronvirus	preVC_306	Clustered	VC_306_0	9	0.8037	1	6.80668	0.8037	0.9444	1	1	1
Mycobacterium~phage~Solon	Caudovirales	Siphoviridae	L5virus	preVC_304	Clustered	VC_304_0	49	0.9973	1	6.38672	0.9973	1	1	1	2
Mycobacterium~phage~Soto	Caudovirales	Siphoviridae	Pg1virus	preVC_55	Clustered	VC_55_0	21	0.5574	1	2.86323	0.5574	1	1	1	2
Mycobacterium~phage~Sparkdehlily	Caudovirales	Siphoviridae	Cheoctovirus	preVC_271	Clustered	VC_271_0	40	0.6758	1	8.38555	0.6758	0.7513	1	1	2
Mycobacterium~phage~Sparky	Caudovirales	Siphoviridae	Unassigned	preVC_266	Clustered/Singleton	VC_266_1	1	0	1	0	0	1	1	1	0
Mycobacterium~phage~Spartacus	Caudovirales	Siphoviridae	Che8virus	preVC_271	Clustered	VC_271_0	40	0.6758	1	8.38555	0.6758	0.7513	1	1	2
Mycobacterium~phage~Spud	Caudovirales	Myoviridae	Bxz1virus	preVC_305	Clustered	VC_305_0	21	0.9282	1	5.80864	0.9282	1	1	1	2
Mycobacterium~phage~Squirty	Caudovirales	Siphoviridae	Cheoctovirus	preVC_271	Clustered/Singleton	VC_271_5	1	0	1	0	0	1	1	1	1
Mycobacterium~phage~Stinger	Caudovirales	Siphoviridae	Coopervirus		Overlap (VC_55/VC_56)
Mycobacterium~phage~Suffolk	Caudovirales	Siphoviridae	Pg1virus	preVC_55	Clustered	VC_55_0	21	0.5574	1	2.86323	0.5574	1	1	1	2
Mycobacterium~phage~SweetiePie	Caudovirales	Siphoviridae	Fromanvirus	preVC_280	Clustered	VC_280_2	31	0.5522	1	7.69788	0.5522	0.8946	1	1	2
Mycobacterium~phage~Swirley	Caudovirales	Siphoviridae	Fromanvirus		Overlap (VC_282/VC_283)
Mycobacterium~phage~Swish	Caudovirales	Siphoviridae	Pg1virus	preVC_55	Clustered	VC_55_0	21	0.5574	1	2.86323	0.5574	1	1	1	2
Mycobacterium~phage~Switzer	Caudovirales	Siphoviridae	L5virus	preVC_304	Clustered	VC_304_0	49	0.9973	1	6.38672	0.9973	1	1	1	2
Mycobacterium~phage~TM4	Caudovirales	Siphoviridae	Tm4virus	preVC_99	Clustered	VC_99_2	13	0.5312	1	7.03533	0.5312	0.7692	1	1	2
Mycobacterium~phage~Taj	Caudovirales	Siphoviridae	Che8virus	preVC_271	Clustered	VC_271_0	40	0.6758	1	8.38555	0.6758	0.7513	1	1	2
Mycobacterium~phage~Tasp14	Caudovirales	Siphoviridae	Fromanvirus	preVC_304	Clustered	VC_304_0	49	0.9973	1	6.38672	0.9973	1	1	1	2
Mycobacterium~phage~Theia	Caudovirales	Siphoviridae	Fromanvirus		Overlap (VC_282/VC_283)
Mycobacterium~phage~TheloniousMonk	Caudovirales	Siphoviridae	Fromanvirus	preVC_304	Clustered	VC_304_0	49	0.9973	1	6.38672	0.9973	1	1	1	2
Mycobacterium~phage~Thibault	Caudovirales	Siphoviridae	Omegavirus	preVC_269	Clustered/Singleton	VC_269_3	1	0	1	0	0	1	1	1	1
Mycobacterium~phage~Tiffany	Caudovirales	Siphoviridae	Fromanvirus	preVC_281	Clustered	VC_281_0	9	0.2148	1	5.51489	0.2148	1	1	1	2
Mycobacterium~phage~Tiger	Caudovirales	Siphoviridae	L5virus		Overlap (VC_282/VC_283)
Mycobacterium~phage~Timshel	Caudovirales	Siphoviridae	L5virus	preVC_281	Clustered	VC_281_1	14	0.3124	1	6.77228	0.3124	0.9231	1	1	2
Mycobacterium~phage~Tonenili	Caudovirales	Myoviridae	Bixzunavirus	preVC_305	Clustered	VC_305_0	21	0.9282	1	5.80864	0.9282	1	1	1	2
Mycobacterium~phage~Tortellini	Caudovirales	Siphoviridae	Tortellinivirus		Outlier
Mycobacterium~phage~Toto	Caudovirales	Siphoviridae	Cjw1virus	preVC_308	Clustered	VC_308_0	25	0.9679	1	5.52091	0.9679	1	1	1	2
Mycobacterium~phage~Trike	Caudovirales	Siphoviridae	Fromanvirus	preVC_281	Clustered	VC_281_1	14	0.3124	1	6.77228	0.3124	0.9231	1	1	2
Mycobacterium~phage~Trixie	Caudovirales	Siphoviridae	L5virus	preVC_280	Clustered	VC_280_2	31	0.5522	1	7.69788	0.5522	0.8946	1	1	2
Mycobacterium~phage~Troll4	Caudovirales	Siphoviridae	Pbi1virus	preVC_276	Clustered	VC_276_0	5	0.62	1	4.03771	0.62	1	1	1	3
Mycobacterium~phage~Trouble	Caudovirales	Siphoviridae	Fromanvirus	preVC_304	Clustered	VC_304_0	49	0.9973	1	6.38672	0.9973	1	1	1	2
Mycobacterium~phage~Turbido	Caudovirales	Siphoviridae	L5virus	preVC_280	Clustered	VC_280_2	31	0.5522	1	7.69788	0.5522	0.8946	1	1	2
Mycobacterium~phage~Turj99	Caudovirales	Siphoviridae	Fromanvirus	preVC_304	Clustered	VC_304_0	49	0.9973	1	6.38672	0.9973	1	1	1	2
Mycobacterium~phage~Tweety	Caudovirales	Siphoviridae	Che8virus	preVC_271	Clustered	VC_271_0	40	0.6758	1	8.38555	0.6758	0.7513	1	1	2
Mycobacterium~phage~Twister	Caudovirales	Siphoviridae	L5virus	preVC_281	Clustered	VC_281_1	14	0.3124	1	6.77228	0.3124	0.9231	1	1	2
Mycobacterium~phage~U2	Caudovirales	Siphoviridae	L5virus	preVC_304	Clustered	VC_304_0	49	0.9973	1	6.38672	0.9973	1	1	1	2
Mycobacterium~phage~UncleHowie	Caudovirales	Siphoviridae	Pg1virus	preVC_55	Clustered	VC_55_0	21	0.5574	1	2.86323	0.5574	1	1	1	2
Mycobacterium~phage~UnionJack	Caudovirales	Siphoviridae	Fromanvirus		Overlap (VC_282/VC_283)
Mycobacterium~phage~Validus	Caudovirales	Siphoviridae	Timquatrovirus	preVC_99	Clustered	VC_99_2	13	0.5312	1	7.03533	0.5312	0.7692	1	1	2
Mycobacterium~phage~Velveteen	Caudovirales	Siphoviridae	Cheoctovirus	preVC_271	Clustered	VC_271_2	2	0.0219	0.956469	3.31662	0.021	1	1	1	1
Mycobacterium~phage~Vincenzo	Caudovirales	Siphoviridae	Coopervirus		Overlap (VC_55/VC_56)
Mycobacterium~phage~Violet	Caudovirales	Siphoviridae	L5virus	preVC_304	Clustered	VC_304_0	49	0.9973	1	6.38672	0.9973	1	1	1	2
Mycobacterium~phage~Vista	Caudovirales	Siphoviridae	Pg1virus	preVC_55	Clustered	VC_55_0	21	0.5574	1	2.86323	0.5574	1	1	1	2
Mycobacterium~phage~VohminGhazi	Caudovirales	Siphoviridae	Fromanvirus	preVC_280	Clustered	VC_280_1	5	0.1067	1	3.40524	0.1067	1	1	1	1
Mycobacterium~phage~Vortex	Caudovirales	Siphoviridae	Pegunavirus	preVC_55	Clustered	VC_55_0	21	0.5574	1	2.86323	0.5574	1	1	1	2
Mycobacterium~phage~WIVsmall	Caudovirales	Siphoviridae	Cheoctovirus	preVC_271	Clustered	VC_271_1	2	0.0101	0.825294	8.77496	0.0083	1	1	1	1
Mycobacterium~phage~Wanda	Caudovirales	Siphoviridae	Omegavirus	preVC_269	Clustered	VC_269_1	3	0.1137	0.997133	7.98802	0.1134	1	1	1	1
Mycobacterium~phage~Wee	Caudovirales	Siphoviridae	Che8virus	preVC_271	Clustered	VC_271_0	40	0.6758	1	8.38555	0.6758	0.7513	1	1	2
Mycobacterium~phage~Wheeler	Caudovirales	Siphoviridae	Fromanvirus	preVC_304	Clustered	VC_304_0	49	0.9973	1	6.38672	0.9973	1	1	1	2
Mycobacterium~phage~Whirlwind	Caudovirales	Siphoviridae	Bronvirus	preVC_306	Clustered	VC_306_0	9	0.8037	1	6.80668	0.8037	0.9444	1	1	1
Mycobacterium~phage~Wildcat	Caudovirales	Siphoviridae	Wildcatvirus		Outlier
Mycobacterium~phage~Wile	Caudovirales	Siphoviridae	Fromanvirus	preVC_281	Clustered	VC_281_1	14	0.3124	1	6.77228	0.3124	0.9231	1	1	2
Mycobacterium~phage~XFactor	Caudovirales	Siphoviridae	Cheoctovirus	preVC_271	Clustered	VC_271_0	40	0.6758	1	8.38555	0.6758	0.7513	1	1	2
Mycobacterium~phage~Xeno	Caudovirales	Siphoviridae	Charlievirus	preVC_83	Clustered	VC_83_0	10	0.4407	1	6.21691	0.4407	1	1	1	3
Mycobacterium~phage~Zaka	Caudovirales	Siphoviridae	Fromanvirus	preVC_280	Clustered	VC_280_1	5	0.1067	1	3.40524	0.1067	1	1	1	1
Mycobacterium~phage~Zemanar	Caudovirales	Siphoviridae	Coopervirus		Overlap (VC_55/VC_56)
Mycobacterium~phage~ZoeJ	Caudovirales	Siphoviridae	Timquatrovirus	preVC_99	Clustered	VC_99_2	13	0.5312	1	7.03533	0.5312	0.7692	1	1	2
Mycobacterium~phage~vB_MapS_FF47	Caudovirales	Siphoviridae	Ff47virus	preVC_273	Clustered	VC_273_0	2	0.24	0.953906	1.73205	0.229	1	1	1	1
Mycobacterium~virus~244	Caudovirales	Siphoviridae	Cjw1virus	preVC_308	Clustered	VC_308_0	25	0.9679	1	5.52091	0.9679	1	1	1	2
Mycobacterium~virus~Acadian	Caudovirales	Siphoviridae	Acadianvirus		Overlap (VC_55/VC_56)
Mycobacterium~virus~Alma	Caudovirales	Siphoviridae	L5virus	preVC_280	Clustered	VC_280_0	3	0.0524	0.998515	3.48186	0.0523	1	1	1	2
Mycobacterium~virus~Anaya	Caudovirales	Siphoviridae	Tm4virus	preVC_99	Clustered	VC_99_2	13	0.5312	1	7.03533	0.5312	0.7692	1	1	2
Mycobacterium~virus~Angelica	Caudovirales	Siphoviridae	Tm4virus	preVC_99	Clustered	VC_99_2	13	0.5312	1	7.03533	0.5312	0.7692	1	1	2
Mycobacterium~virus~Ardmore	Caudovirales	Siphoviridae	Che8virus	preVC_271	Clustered	VC_271_0	40	0.6758	1	8.38555	0.6758	0.7513	1	1	2
Mycobacterium~virus~Avani	Caudovirales	Siphoviridae	Che8virus	preVC_270	Clustered	VC_270_0	4	0.0832	0.999985	8.48485	0.0831	0.8333	1	1	2
Mycobacterium~virus~Babsiella	Caudovirales	Siphoviridae	Brujitavirus		Outlier
Mycobacterium~virus~Bask21	Caudovirales	Siphoviridae	Cjw1virus	preVC_308	Clustered	VC_308_0	25	0.9679	1	5.52091	0.9679	1	1	1	2
Mycobacterium~virus~Bethlehem	Caudovirales	Siphoviridae	L5virus	preVC_304	Clustered	VC_304_0	49	0.9973	1	6.38672	0.9973	1	1	1	2
Mycobacterium~virus~Billknuckles	Caudovirales	Siphoviridae	L5virus	preVC_304	Clustered	VC_304_0	49	0.9973	1	6.38672	0.9973	1	1	1	2
Mycobacterium~virus~Boomer	Caudovirales	Siphoviridae	Che8virus	preVC_271	Clustered	VC_271_0	40	0.6758	1	8.38555	0.6758	0.7513	1	1	2
Mycobacterium~virus~Bron	Caudovirales	Siphoviridae	Bronvirus	preVC_306	Clustered	VC_306_0	9	0.8037	1	6.80668	0.8037	0.9444	1	1	1
Mycobacterium~virus~Brujita	Caudovirales	Siphoviridae	Brujitavirus		Outlier
Mycobacterium~virus~Bruns	Caudovirales	Siphoviridae	L5virus	preVC_304	Clustered	VC_304_0	49	0.9973	1	6.38672	0.9973	1	1	1	2
Mycobacterium~virus~Bxb1	Caudovirales	Siphoviridae	L5virus	preVC_304	Clustered	VC_304_0	49	0.9973	1	6.38672	0.9973	1	1	1	2
Mycobacterium~virus~Bxz2	Caudovirales	Siphoviridae	L5virus	preVC_281	Clustered	VC_281_0	9	0.2148	1	5.51489	0.2148	1	1	1	2
Mycobacterium~virus~CJW1	Caudovirales	Siphoviridae	Cjw1virus	preVC_308	Clustered	VC_308_0	25	0.9679	1	5.52091	0.9679	1	1	1	2
Mycobacterium~virus~Che12	Caudovirales	Siphoviridae	L5virus	preVC_280	Clustered	VC_280_2	31	0.5522	1	7.69788	0.5522	0.8946	1	1	2
Mycobacterium~virus~Che8	Caudovirales	Siphoviridae	Che8virus	preVC_271	Clustered	VC_271_0	40	0.6758	1	8.38555	0.6758	0.7513	1	1	2
Mycobacterium~virus~Che9c	Caudovirales	Siphoviridae	Che9cvirus		Outlier
Mycobacterium~virus~Che9d	Caudovirales	Siphoviridae	Che8virus	preVC_270	Clustered	VC_270_0	4	0.0832	0.999985	8.48485	0.0831	0.8333	1	1	2
Mycobacterium~virus~Corndog	Caudovirales	Siphoviridae	Corndogvirus	preVC_267	Clustered	VC_267_0	4	0.5531	0.999986	3.84866	0.5531	1	1	1	1
Mycobacterium~virus~Courthouse	Caudovirales	Siphoviridae	Omegavirus	preVC_269	Clustered	VC_269_0	3	0.1143	0.997469	6.86539	0.114	1	1	1	1
Mycobacterium~virus~Crimd	Caudovirales	Siphoviridae	Tm4virus	preVC_99	Clustered	VC_99_2	13	0.5312	1	7.03533	0.5312	0.7692	1	1	2
Mycobacterium~virus~D29	Caudovirales	Siphoviridae	L5virus	preVC_280	Clustered	VC_280_2	31	0.5522	1	7.69788	0.5522	0.8946	1	1	2
Mycobacterium~virus~Deadp	Caudovirales	Siphoviridae	Che8virus	preVC_271	Clustered	VC_271_0	40	0.6758	1	8.38555	0.6758	0.7513	1	1	2
Mycobacterium~virus~Doom	Caudovirales	Siphoviridae	L5virus	preVC_304	Clustered	VC_304_0	49	0.9973	1	6.38672	0.9973	1	1	1	2
Mycobacterium~virus~Dorothy	Caudovirales	Siphoviridae	Che8virus	preVC_271	Clustered	VC_271_0	40	0.6758	1	8.38555	0.6758	0.7513	1	1	2
Mycobacterium~virus~Drago	Caudovirales	Siphoviridae	Che8virus	preVC_271	Clustered	VC_271_0	40	0.6758	1	8.38555	0.6758	0.7513	1	1	2
Mycobacterium~virus~Euphoria	Caudovirales	Siphoviridae	L5virus	preVC_304	Clustered	VC_304_0	49	0.9973	1	6.38672	0.9973	1	1	1	2
Mycobacterium~virus~Eureka	Caudovirales	Siphoviridae	Cjw1virus	preVC_308	Clustered	VC_308_0	25	0.9679	1	5.52091	0.9679	1	1	1	2
Mycobacterium~virus~Faith1	Caudovirales	Siphoviridae	Bronvirus	preVC_306	Clustered	VC_306_0	9	0.8037	1	6.80668	0.8037	0.9444	1	1	1
Mycobacterium~virus~Fionnbarth	Caudovirales	Siphoviridae	Tm4virus	preVC_99	Clustered	VC_99_0	2	0.0742	0.954296	1.41421	0.0708	1	1	1	2
Mycobacterium~virus~Firecracker	Caudovirales	Siphoviridae	Corndogvirus	preVC_267	Clustered	VC_267_0	4	0.5531	0.999986	3.84866	0.5531	1	1	1	1
Mycobacterium~virus~Fruitloop	Caudovirales	Siphoviridae	Che8virus	preVC_271	Clustered	VC_271_0	40	0.6758	1	8.38555	0.6758	0.7513	1	1	2
Mycobacterium~virus~Gumbie	Caudovirales	Siphoviridae	Che8virus	preVC_271	Clustered	VC_271_0	40	0.6758	1	8.38555	0.6758	0.7513	1	1	2
Mycobacterium~virus~Halo	Caudovirales	Siphoviridae	Liefievirus	preVC_98	Clustered	VC_98_0	9	0.5407	1	5.34815	0.5407	1	1	1	1
Mycobacterium~virus~Jasper	Caudovirales	Siphoviridae	L5virus	preVC_304	Clustered	VC_304_0	49	0.9973	1	6.38672	0.9973	1	1	1	2
Mycobacterium~virus~KBG	Caudovirales	Siphoviridae	L5virus	preVC_304	Clustered	VC_304_0	49	0.9973	1	6.38672	0.9973	1	1	1	2
Mycobacterium~virus~Kostya	Caudovirales	Siphoviridae	Cjw1virus	preVC_308	Clustered	VC_308_0	25	0.9679	1	5.52091	0.9679	1	1	1	2
Mycobacterium~virus~Kugel	Caudovirales	Siphoviridae	L5virus	preVC_304	Clustered	VC_304_0	49	0.9973	1	6.38672	0.9973	1	1	1	2
Mycobacterium~virus~L5	Caudovirales	Siphoviridae	L5virus	preVC_280	Clustered	VC_280_2	31	0.5522	1	7.69788	0.5522	0.8946	1	1	2
Mycobacterium~virus~Larva	Caudovirales	Siphoviridae	Tm4virus	preVC_99	Clustered	VC_99_1	5	0.2263	1	4.68367	0.2263	1	1	1	2
Mycobacterium~virus~Liefie	Caudovirales	Siphoviridae	Liefievirus	preVC_98	Clustered	VC_98_0	9	0.5407	1	5.34815	0.5407	1	1	1	1
Mycobacterium~virus~Llij	Caudovirales	Siphoviridae	Che8virus	preVC_271	Clustered	VC_271_0	40	0.6758	1	8.38555	0.6758	0.7513	1	1	2
Mycobacterium~virus~Marcell	Caudovirales	Siphoviridae	L5virus	preVC_304	Clustered	VC_304_0	49	0.9973	1	6.38672	0.9973	1	1	1	2
Mycobacterium~virus~Mutaforma13	Caudovirales	Siphoviridae	Che8virus	preVC_271	Clustered	VC_271_0	40	0.6758	1	8.38555	0.6758	0.7513	1	1	2
Mycobacterium~virus~Nepal	Caudovirales	Siphoviridae	L5virus	preVC_304	Clustered	VC_304_0	49	0.9973	1	6.38672	0.9973	1	1	1	2
Mycobacterium~virus~Omega	Caudovirales	Siphoviridae	Omegavirus	preVC_269	Clustered/Singleton	VC_269_4	1	0	1	0	0	1	1	1	1
Mycobacterium~virus~Optimus	Caudovirales	Siphoviridae	Omegavirus	preVC_269	Clustered	VC_269_1	3	0.1137	0.997133	7.98802	0.1134	1	1	1	1
Mycobacterium~virus~PMC	Caudovirales	Siphoviridae	Che8virus	preVC_271	Clustered	VC_271_0	40	0.6758	1	8.38555	0.6758	0.7513	1	1	2
Mycobacterium~virus~Pacc40	Caudovirales	Siphoviridae	Che8virus	preVC_271	Clustered	VC_271_0	40	0.6758	1	8.38555	0.6758	0.7513	1	1	2
Mycobacterium~virus~Peaches	Caudovirales	Siphoviridae	L5virus	preVC_281	Clustered	VC_281_1	14	0.3124	1	6.77228	0.3124	0.9231	1	1	2
Mycobacterium~virus~Perseus	Caudovirales	Siphoviridae	L5virus	preVC_304	Clustered	VC_304_0	49	0.9973	1	6.38672	0.9973	1	1	1	2
Mycobacterium~virus~Porky	Caudovirales	Siphoviridae	Cjw1virus	preVC_308	Clustered	VC_308_0	25	0.9679	1	5.52091	0.9679	1	1	1	2
Mycobacterium~virus~Pukovnik	Caudovirales	Siphoviridae	L5virus	preVC_280	Clustered	VC_280_2	31	0.5522	1	7.69788	0.5522	0.8946	1	1	2
Mycobacterium~virus~Pumpkin	Caudovirales	Siphoviridae	Cjw1virus	preVC_308	Clustered	VC_308_0	25	0.9679	1	5.52091	0.9679	1	1	1	2
Mycobacterium~virus~Ramsey	Caudovirales	Siphoviridae	Che8virus	preVC_271	Clustered	VC_271_3	3	0.0285	0.998428	7.25333	0.0284	1	1	1	2
Mycobacterium~virus~Rumpelstiltskin	Caudovirales	Siphoviridae	Bronvirus	preVC_306	Clustered	VC_306_0	9	0.8037	1	6.80668	0.8037	0.9444	1	1	1
Mycobacterium~virus~SG4	Caudovirales	Siphoviridae	Che8virus	preVC_271	Clustered	VC_271_0	40	0.6758	1	8.38555	0.6758	0.7513	1	1	2
Mycobacterium~virus~Wonder	Caudovirales	Siphoviridae	L5virus	preVC_281	Clustered	VC_281_0	9	0.2148	1	5.51489	0.2148	1	1	1	2
Mycobacterium~virus~Yoshi	Caudovirales	Siphoviridae	Che8virus	preVC_270	Clustered	VC_270_0	4	0.0832	0.999985	8.48485	0.0831	0.8333	1	1	2
Mycobacterium~virus~lockley	Caudovirales	Siphoviridae	L5virus	preVC_304	Clustered	VC_304_0	49	0.9973	1	6.38672	0.9973	1	1	1	2
Mycoplasma~phage~MAV1	Unassigned	Unassigned	Unassigned	preVC_310	Clustered	VC_310_0	2	1	1	1.41421	1	1	0	0	0
Mycoplasma~phage~phiMFV1	Unassigned	Unassigned	Unassigned	preVC_310	Clustered	VC_310_0	2	1	1	1.41421	1	1	0	0	0
Mycoplasma~virus~P1	Caudovirales	Podoviridae	Unassigned		Singleton
Myxococcus~phage~Mx8	Caudovirales	Podoviridae	Myxoctovirus		Singleton
Natrialba~phage~PhiCh1	Caudovirales	Myoviridae	Myohalovirus		Outlier
Nitrincola~phage~1M3-16	Caudovirales	Unassigned	Unassigned		Outlier
Nocardia~phage~NBR1	Caudovirales	Siphoviridae	Unassigned		Outlier
Nonlabens~phage~P12024L	Caudovirales	Siphoviridae	P12024virus	preVC_311	Clustered	VC_311_0	2	1	1	1.73205	1	1	1	1	1
Nonlabens~phage~P12024S	Caudovirales	Siphoviridae	P12024virus	preVC_311	Clustered	VC_311_0	2	1	1	1.73205	1	1	1	1	1
Oenococcus~phage~phi9805	Unassigned	Unassigned	Unassigned	preVC_147	Clustered	VC_147_0	3	0.5604	0.996612	1.57735	0.5585	1	0	0	0
Oenococcus~phage~phiS11	Unassigned	Unassigned	Unassigned	preVC_147	Clustered	VC_147_0	3	0.5604	0.996612	1.57735	0.5585	1	0	0	0
Oenococcus~phage~phiS13	Unassigned	Unassigned	Unassigned	preVC_147	Clustered	VC_147_0	3	0.5604	0.996612	1.57735	0.5585	1	0	0	0
Paenibacillus~phage~Diva	Caudovirales	Siphoviridae	Sitaravirus	preVC_115	Clustered	VC_115_0	9	0.7104	1	5.57904	0.7104	1	1	1	1
Paenibacillus~phage~Fern	Caudovirales	Siphoviridae	Sitaravirus	preVC_115	Clustered	VC_115_0	9	0.7104	1	5.57904	0.7104	1	1	1	1
Paenibacillus~phage~HB10c2	Caudovirales	Siphoviridae	Sitaravirus	preVC_115	Clustered	VC_115_0	9	0.7104	1	5.57904	0.7104	1	1	1	1
Paenibacillus~phage~Harrison	Caudovirales	Siphoviridae	Harrisonvirus		Outlier
Paenibacillus~phage~PG1	Caudovirales	Siphoviridae	Unassigned		Singleton
Paenibacillus~phage~Rani	Caudovirales	Siphoviridae	Sitaravirus	preVC_115	Clustered	VC_115_0	9	0.7104	1	5.57904	0.7104	1	1	1	1
Paenibacillus~phage~Shelly	Caudovirales	Siphoviridae	Sitaravirus	preVC_115	Clustered	VC_115_0	9	0.7104	1	5.57904	0.7104	1	1	1	1
Paenibacillus~phage~Sitara	Caudovirales	Siphoviridae	Sitaravirus	preVC_115	Clustered	VC_115_0	9	0.7104	1	5.57904	0.7104	1	1	1	1
Paenibacillus~phage~Tripp	Caudovirales	Siphoviridae	Trippvirus	preVC_133	Clustered	VC_133_0	2	0.4358	0.923575	8.30662	0.4025	1	1	1	2
Paenibacillus~phage~Vegas	Caudovirales	Siphoviridae	Vegasvirus		Outlier
Paenibacillus~phage~Willow	Caudovirales	Siphoviridae	Sitaravirus	preVC_115	Clustered	VC_115_0	9	0.7104	1	5.57904	0.7104	1	1	1	1
Paenibacillus~phage~Xenia	Caudovirales	Siphoviridae	Sitaravirus	preVC_115	Clustered	VC_115_0	9	0.7104	1	5.57904	0.7104	1	1	1	1
Paenibacillus~phage~phiIBB_Pl23	Caudovirales	Siphoviridae	Sitaravirus	preVC_115	Clustered	VC_115_0	9	0.7104	1	5.57904	0.7104	1	1	1	1
Pantoea~phage~LIMElight	Caudovirales	Podoviridae	Phikmvvirus		Outlier
Pantoea~phage~LIMEzero	Caudovirales	Podoviridae	Phikmvvirus		Outlier
Pantoea~phage~vB_PagS_Vid5	Caudovirales	Siphoviridae	Vidquintavirus	preVC_14	Clustered	VC_14_1	6	0.5159	1	5.18757	0.5159	1	1	1	2
Parabacteroides~phage~YZ-2015a	Unassigned	Microviridae	Unassigned	preVC_72	Clustered	VC_72_0	5	0.4571	1	0.965685	0.4571	1	0	1	0
Parabacteroides~phage~YZ-2015b	Unassigned	Microviridae	Unassigned	preVC_72	Clustered	VC_72_0	5	0.4571	1	0.965685	0.4571	1	0	1	0
Paracoccus~phage~Shpa	Caudovirales	Siphoviridae	Vhulanivirus		Outlier
Paracoccus~phage~vB_PmaS-R3	Caudovirales	Siphoviridae	Unassigned	preVC_1	Clustered	VC_1_0	12	0.7209	1	6.01759	0.7209	1	1	1	3
Pasteurella~virus~F108	Caudovirales	Myoviridae	Hp1virus	preVC_67	Clustered	VC_67_0	7	0.5662	1	5.20886	0.5662	1	1	1	2
Pectobacterium~bacteriophage~PM2	Caudovirales	Myoviridae	Unassigned	preVC_35	Clustered/Singleton	VC_35_3	1	0	1	0	0	1	1	1	0
Pectobacterium~phage~CBB	Caudovirales	Myoviridae	Eneladusvirus	preVC_69	Clustered/Singleton	VC_69_1	1	0	1	0	0	1	1	1	1
Pectobacterium~phage~My1	Caudovirales	Siphoviridae	Myunavirus	preVC_255	Clustered/Singleton	VC_255_2	1	0	1	0	0	1	1	1	1
Pectobacterium~phage~PM1	Caudovirales	Myoviridae	Unassigned	preVC_56	Clustered	VC_56_0	5	1	1	6.15107	1	1	1	1	0
Pectobacterium~phage~PP1	Caudovirales	Podoviridae	Zindervirus	preVC_249	Clustered	VC_249_0	15	1	1	5.67095	1	1	1	1	2
Pectobacterium~phage~PP16	Caudovirales	Podoviridae	Phimunavirus	preVC_33	Clustered	VC_33_0	6	0.2534	1	4.75226	0.2534	1	1	1	1
Pectobacterium~phage~PP90	Caudovirales	Podoviridae	Phimunavirus	preVC_33	Clustered	VC_33_0	6	0.2534	1	4.75226	0.2534	1	1	1	1
Pectobacterium~phage~Peat1	Caudovirales	Podoviridae	Phimunavirus	preVC_33	Clustered	VC_33_0	6	0.2534	1	4.75226	0.2534	1	1	1	1
Pectobacterium~phage~PhiM1	Caudovirales	Podoviridae	Phimunavirus	preVC_33	Clustered	VC_33_0	6	0.2534	1	4.75226	0.2534	1	1	1	1
Pectobacterium~phage~ZF40	Caudovirales	Myoviridae	Unassigned		Outlier
Pectobacterium~phage~phiTE	Caudovirales	Myoviridae	Cr3virus		Overlap (VC_222/VC_223)
Pectobacterium~phage~vB_PatP_CB5	Caudovirales	Podoviridae	Phimunavirus	preVC_33	Clustered	VC_33_0	6	0.2534	1	4.75226	0.2534	1	1	1	1
Pediococcus~virus~cIP1	Caudovirales	Siphoviridae	Phijl1virus	preVC_172	Clustered	VC_172_0	3	0.8807	0.992876	4.4714	0.8744	1	1	1	1
Pelagibacter~phage~HTVC008M	Caudovirales	Myoviridae	Unassigned		Outlier
Pelagibacter~phage~HTVC010P	Caudovirales	Podoviridae	Unassigned		Outlier
Pelagibacter~phage~HTVC011P	Caudovirales	Podoviridae	Unassigned		Outlier
Pelagibacter~phage~HTVC019P	Caudovirales	Podoviridae	Unassigned		Outlier
Phage~Gifsy-1	Unassigned	Unassigned	Unassigned		Overlap (VC_60/VC_182/VC_189/VC_230)
Phage~Gifsy-2	Unassigned	Unassigned	Unassigned		Overlap (VC_60/VC_182/VC_189/VC_230)
Phormidium~phage~MIS-PhV1A	Unassigned	Unassigned	Unassigned	preVC_312	Clustered	VC_312_0	2	1	1	1.41421	1	1	0	0	0
Phormidium~phage~MIS-PhV1B	Unassigned	Unassigned	Unassigned	preVC_312	Clustered	VC_312_0	2	1	1	1.41421	1	1	0	0	0
Phormidium~virus~WMP3	Caudovirales	Podoviridae	Unassigned	preVC_76	Clustered	VC_76_0	2	0.5524	0.868224	1.73205	0.4796	1	1	1	0
Phormidium~virus~WMP4	Caudovirales	Podoviridae	Unassigned		Outlier
Planktothrix~phage~PaV-LD	Caudovirales	Podoviridae	Unassigned		Singleton
Podovirus~Lau218	Caudovirales	Podoviridae	Unassigned		Outlier
Polaribacter~phage~P12002L	Caudovirales	Siphoviridae	P12002virus	preVC_313	Clustered	VC_313_0	2	1	1	2	1	1	1	1	1
Polaribacter~phage~P12002S	Caudovirales	Siphoviridae	P12002virus	preVC_313	Clustered	VC_313_0	2	1	1	2	1	1	1	1	1
Prochlorococcus~phage~MED4-184	Caudovirales	Myoviridae	Unassigned	preVC_234	Clustered	VC_234_0	2	0.7667	0.729854	1	0.5596	1	1	1	0
Prochlorococcus~phage~MED4-213	Caudovirales	Myoviridae	Unassigned	preVC_25	Clustered	VC_25_0	3	0.0473	0.998478	6.62107	0.0473	1	1	1	0
Prochlorococcus~phage~P-GSP1	Caudovirales	Podoviridae	Unassigned	preVC_208	Clustered	VC_208_0	19	0.9117	1	6.95136	0.9117	1	1	1	0
Prochlorococcus~phage~P-HM1	Caudovirales	Myoviridae	Unassigned	preVC_25	Clustered	VC_25_0	3	0.0473	0.998478	6.62107	0.0473	1	1	1	0
Prochlorococcus~phage~P-HM2	Caudovirales	Myoviridae	Unassigned	preVC_25	Clustered	VC_25_0	3	0.0473	0.998478	6.62107	0.0473	1	1	1	0
Prochlorococcus~phage~P-RSM4	Caudovirales	Myoviridae	Unassigned	preVC_25	Clustered/Singleton	VC_25_9	1	0	1	0	0	1	1	1	0
Prochlorococcus~phage~P-SSM2	Caudovirales	Myoviridae	Unassigned	preVC_25	Clustered/Singleton	VC_25_23	1	0	1	0	0	1	1	1	0
Prochlorococcus~phage~P-SSM3	Caudovirales	Myoviridae	Unassigned	preVC_25	Clustered	VC_25_7	2	0.0157	0.945217	5.74456	0.0148	1	1	1	0
Prochlorococcus~phage~P-SSM4	Caudovirales	Myoviridae	Unassigned	preVC_25	Clustered	VC_25_7	2	0.0157	0.945217	5.74456	0.0148	1	1	1	0
Prochlorococcus~phage~P-SSM7	Caudovirales	Myoviridae	Unassigned	preVC_25	Clustered/Singleton	VC_25_10	1	0	1	0	0	1	1	1	0
Prochlorococcus~phage~P-SSP10	Caudovirales	Podoviridae	Unassigned	preVC_208	Clustered	VC_208_0	19	0.9117	1	6.95136	0.9117	1	1	1	0
Prochlorococcus~phage~P-SSP3	Caudovirales	Podoviridae	Unassigned	preVC_208	Clustered	VC_208_0	19	0.9117	1	6.95136	0.9117	1	1	1	0
Prochlorococcus~phage~P-TIM68	Caudovirales	Myoviridae	Unassigned	preVC_25	Clustered/Singleton	VC_25_20	1	0	1	0	0	1	1	1	0
Prochlorococcus~phage~Syn1	Caudovirales	Myoviridae	Unassigned	preVC_25	Clustered/Singleton	VC_25_18	1	0	1	0	0	1	1	1	0
Prochlorococcus~phage~Syn33	Caudovirales	Myoviridae	Unassigned	preVC_25	Clustered	VC_25_1	2	0.0138	0.89242	7.87401	0.0123	1	1	1	0
Prochlorococcus~virus~PSSP7	Caudovirales	Podoviridae	Unassigned	preVC_208	Clustered	VC_208_0	19	0.9117	1	6.95136	0.9117	1	1	1	0
Propionibacterium~phage~ATCC29399B_C	Caudovirales	Siphoviridae	Pa6virus	preVC_314	Clustered	VC_314_0	70	1	1	3.65818	1	1	1	1	2
Propionibacterium~phage~ATCC29399B_T	Caudovirales	Siphoviridae	Pa6virus	preVC_314	Clustered	VC_314_0	70	1	1	3.65818	1	1	1	1	2
Propionibacterium~phage~Anatole	Caudovirales	Siphoviridae	Anatolevirus	preVC_84	Clustered	VC_84_0	6	0.7584	1	6.64404	0.7584	1	1	1	2
Propionibacterium~phage~Attacne	Caudovirales	Siphoviridae	Pa6virus	preVC_314	Clustered	VC_314_0	70	1	1	3.65818	1	1	1	1	2
Propionibacterium~phage~B22	Caudovirales	Siphoviridae	Doucettevirus	preVC_84	Clustered	VC_84_0	6	0.7584	1	6.64404	0.7584	1	1	1	2
Propionibacterium~phage~B3	Caudovirales	Siphoviridae	Anatolevirus	preVC_84	Clustered	VC_84_0	6	0.7584	1	6.64404	0.7584	1	1	1	2
Propionibacterium~phage~B5	Unassigned	Inoviridae	Unassigned		Singleton
Propionibacterium~phage~BruceLethal	Caudovirales	Siphoviridae	Pahexavirus	preVC_314	Clustered	VC_314_0	70	1	1	3.65818	1	1	1	1	2
Propionibacterium~phage~Doucette	Caudovirales	Siphoviridae	Doucettevirus	preVC_84	Clustered	VC_84_0	6	0.7584	1	6.64404	0.7584	1	1	1	2
Propionibacterium~phage~E6	Caudovirales	Siphoviridae	Doucettevirus	preVC_84	Clustered	VC_84_0	6	0.7584	1	6.64404	0.7584	1	1	1	2
Propionibacterium~phage~Enoki	Caudovirales	Siphoviridae	Pahexavirus	preVC_314	Clustered	VC_314_0	70	1	1	3.65818	1	1	1	1	2
Propionibacterium~phage~G4	Caudovirales	Siphoviridae	Doucettevirus	preVC_84	Clustered	VC_84_0	6	0.7584	1	6.64404	0.7584	1	1	1	2
Propionibacterium~phage~Keiki	Caudovirales	Siphoviridae	Pa6virus	preVC_314	Clustered	VC_314_0	70	1	1	3.65818	1	1	1	1	2
Propionibacterium~phage~Kubed	Caudovirales	Siphoviridae	Pa6virus	preVC_314	Clustered	VC_314_0	70	1	1	3.65818	1	1	1	1	2
Propionibacterium~phage~Lauchelly	Caudovirales	Siphoviridae	Pa6virus	preVC_314	Clustered	VC_314_0	70	1	1	3.65818	1	1	1	1	2
Propionibacterium~phage~Moyashi	Caudovirales	Siphoviridae	Pahexavirus	preVC_314	Clustered	VC_314_0	70	1	1	3.65818	1	1	1	1	2
Propionibacterium~phage~MrAK	Caudovirales	Siphoviridae	Pa6virus	preVC_314	Clustered	VC_314_0	70	1	1	3.65818	1	1	1	1	2
Propionibacterium~phage~Ouroboros	Caudovirales	Siphoviridae	Pa6virus	preVC_314	Clustered	VC_314_0	70	1	1	3.65818	1	1	1	1	2
Propionibacterium~phage~P1.1	Caudovirales	Siphoviridae	Pa6virus	preVC_314	Clustered	VC_314_0	70	1	1	3.65818	1	1	1	1	2
Propionibacterium~phage~P100D	Caudovirales	Siphoviridae	Pa6virus	preVC_314	Clustered	VC_314_0	70	1	1	3.65818	1	1	1	1	2
Propionibacterium~phage~P100_1	Caudovirales	Siphoviridae	Pa6virus	preVC_314	Clustered	VC_314_0	70	1	1	3.65818	1	1	1	1	2
Propionibacterium~phage~P100_A	Caudovirales	Siphoviridae	Pa6virus	preVC_314	Clustered	VC_314_0	70	1	1	3.65818	1	1	1	1	2
Propionibacterium~phage~P101A	Caudovirales	Siphoviridae	Pa6virus	preVC_314	Clustered	VC_314_0	70	1	1	3.65818	1	1	1	1	2
Propionibacterium~phage~P104A	Caudovirales	Siphoviridae	Pa6virus	preVC_314	Clustered	VC_314_0	70	1	1	3.65818	1	1	1	1	2
Propionibacterium~phage~P105	Caudovirales	Siphoviridae	Pa6virus	preVC_314	Clustered	VC_314_0	70	1	1	3.65818	1	1	1	1	2
Propionibacterium~phage~P14.4	Caudovirales	Siphoviridae	Pa6virus	preVC_314	Clustered	VC_314_0	70	1	1	3.65818	1	1	1	1	2
Propionibacterium~phage~P9.1	Caudovirales	Siphoviridae	Pa6virus	preVC_314	Clustered	VC_314_0	70	1	1	3.65818	1	1	1	1	2
Propionibacterium~phage~PA1-14	Caudovirales	Siphoviridae	Pahexavirus	preVC_314	Clustered	VC_314_0	70	1	1	3.65818	1	1	1	1	2
Propionibacterium~phage~PA6	Caudovirales	Siphoviridae	Pa6virus	preVC_314	Clustered	VC_314_0	70	1	1	3.65818	1	1	1	1	2
Propionibacterium~phage~PAC1	Caudovirales	Siphoviridae	Pahexavirus	preVC_314	Clustered	VC_314_0	70	1	1	3.65818	1	1	1	1	2
Propionibacterium~phage~PAD20	Caudovirales	Siphoviridae	Pa6virus	preVC_314	Clustered	VC_314_0	70	1	1	3.65818	1	1	1	1	2
Propionibacterium~phage~PAS50	Caudovirales	Siphoviridae	Pa6virus	preVC_314	Clustered	VC_314_0	70	1	1	3.65818	1	1	1	1	2
Propionibacterium~phage~PFR1	Caudovirales	Siphoviridae	Pfr1virus		Overlap (VC_85/VC_316)
Propionibacterium~phage~PFR2	Caudovirales	Siphoviridae	Pulverervirus		Overlap (VC_85/VC_316)
Propionibacterium~phage~PHL009M11	Caudovirales	Siphoviridae	Pa6virus	preVC_314	Clustered	VC_314_0	70	1	1	3.65818	1	1	1	1	2
Propionibacterium~phage~PHL010M04	Caudovirales	Siphoviridae	Pahexavirus	preVC_314	Clustered	VC_314_0	70	1	1	3.65818	1	1	1	1	2
Propionibacterium~phage~PHL025M00	Caudovirales	Siphoviridae	Pa6virus	preVC_314	Clustered	VC_314_0	70	1	1	3.65818	1	1	1	1	2
Propionibacterium~phage~PHL030N00	Caudovirales	Siphoviridae	Pahexavirus	preVC_314	Clustered	VC_314_0	70	1	1	3.65818	1	1	1	1	2
Propionibacterium~phage~PHL037M02	Caudovirales	Siphoviridae	Pa6virus	preVC_314	Clustered	VC_314_0	70	1	1	3.65818	1	1	1	1	2
Propionibacterium~phage~PHL041M10	Caudovirales	Siphoviridae	Pa6virus	preVC_314	Clustered	VC_314_0	70	1	1	3.65818	1	1	1	1	2
Propionibacterium~phage~PHL055N00	Caudovirales	Siphoviridae	Pahexavirus	preVC_314	Clustered	VC_314_0	70	1	1	3.65818	1	1	1	1	2
Propionibacterium~phage~PHL060L00	Caudovirales	Siphoviridae	Pa6virus	preVC_314	Clustered	VC_314_0	70	1	1	3.65818	1	1	1	1	2
Propionibacterium~phage~PHL067M01	Caudovirales	Siphoviridae	Pa6virus	preVC_314	Clustered	VC_314_0	70	1	1	3.65818	1	1	1	1	2
Propionibacterium~phage~PHL067M10	Caudovirales	Siphoviridae	Pahexavirus	preVC_314	Clustered	VC_314_0	70	1	1	3.65818	1	1	1	1	2
Propionibacterium~phage~PHL070N00	Caudovirales	Siphoviridae	Pa6virus	preVC_314	Clustered	VC_314_0	70	1	1	3.65818	1	1	1	1	2
Propionibacterium~phage~PHL071N05	Caudovirales	Siphoviridae	Pa6virus	preVC_314	Clustered	VC_314_0	70	1	1	3.65818	1	1	1	1	2
Propionibacterium~phage~PHL082M00	Caudovirales	Siphoviridae	Pahexavirus	preVC_314	Clustered	VC_314_0	70	1	1	3.65818	1	1	1	1	2
Propionibacterium~phage~PHL082M03	Caudovirales	Siphoviridae	Pa6virus	preVC_314	Clustered	VC_314_0	70	1	1	3.65818	1	1	1	1	2
Propionibacterium~phage~PHL085N00	Caudovirales	Siphoviridae	Pahexavirus	preVC_314	Clustered	VC_314_0	70	1	1	3.65818	1	1	1	1	2
Propionibacterium~phage~PHL092M00	Caudovirales	Siphoviridae	Pa6virus	preVC_314	Clustered	VC_314_0	70	1	1	3.65818	1	1	1	1	2
Propionibacterium~phage~PHL095N00	Caudovirales	Siphoviridae	Pa6virus	preVC_314	Clustered	VC_314_0	70	1	1	3.65818	1	1	1	1	2
Propionibacterium~phage~PHL111M01	Caudovirales	Siphoviridae	Pa6virus	preVC_314	Clustered	VC_314_0	70	1	1	3.65818	1	1	1	1	2
Propionibacterium~phage~PHL112N00	Caudovirales	Siphoviridae	Pa6virus	preVC_314	Clustered	VC_314_0	70	1	1	3.65818	1	1	1	1	2
Propionibacterium~phage~PHL113M01	Caudovirales	Siphoviridae	Pa6virus	preVC_314	Clustered	VC_314_0	70	1	1	3.65818	1	1	1	1	2
Propionibacterium~phage~PHL114L00	Caudovirales	Siphoviridae	Pa6virus	preVC_314	Clustered	VC_314_0	70	1	1	3.65818	1	1	1	1	2
Propionibacterium~phage~PHL116M00	Caudovirales	Siphoviridae	Pa6virus	preVC_314	Clustered	VC_314_0	70	1	1	3.65818	1	1	1	1	2
Propionibacterium~phage~PHL117M00	Caudovirales	Siphoviridae	Pa6virus	preVC_314	Clustered	VC_314_0	70	1	1	3.65818	1	1	1	1	2
Propionibacterium~phage~PHL117M01	Caudovirales	Siphoviridae	Pa6virus	preVC_314	Clustered	VC_314_0	70	1	1	3.65818	1	1	1	1	2
Propionibacterium~phage~PHL132N00	Caudovirales	Siphoviridae	Pa6virus	preVC_314	Clustered	VC_314_0	70	1	1	3.65818	1	1	1	1	2
Propionibacterium~phage~PHL141N00	Caudovirales	Siphoviridae	Pa6virus	preVC_314	Clustered	VC_314_0	70	1	1	3.65818	1	1	1	1	2
Propionibacterium~phage~PHL150M00	Caudovirales	Siphoviridae	Pahexavirus	preVC_314	Clustered	VC_314_0	70	1	1	3.65818	1	1	1	1	2
Propionibacterium~phage~PHL151M00	Caudovirales	Siphoviridae	Pa6virus	preVC_314	Clustered	VC_314_0	70	1	1	3.65818	1	1	1	1	2
Propionibacterium~phage~PHL151N00	Caudovirales	Siphoviridae	Pa6virus	preVC_314	Clustered	VC_314_0	70	1	1	3.65818	1	1	1	1	2
Propionibacterium~phage~PHL152M00	Caudovirales	Siphoviridae	Pa6virus	preVC_314	Clustered	VC_314_0	70	1	1	3.65818	1	1	1	1	2
Propionibacterium~phage~PHL163M00	Caudovirales	Siphoviridae	Pa6virus	preVC_314	Clustered	VC_314_0	70	1	1	3.65818	1	1	1	1	2
Propionibacterium~phage~PHL171M01	Caudovirales	Siphoviridae	Pa6virus	preVC_314	Clustered	VC_314_0	70	1	1	3.65818	1	1	1	1	2
Propionibacterium~phage~PHL179M00	Caudovirales	Siphoviridae	Pa6virus	preVC_314	Clustered	VC_314_0	70	1	1	3.65818	1	1	1	1	2
Propionibacterium~phage~PHL194M00	Caudovirales	Siphoviridae	Pa6virus	preVC_314	Clustered	VC_314_0	70	1	1	3.65818	1	1	1	1	2
Propionibacterium~phage~PHL199M00	Caudovirales	Siphoviridae	Pa6virus	preVC_314	Clustered	VC_314_0	70	1	1	3.65818	1	1	1	1	2
Propionibacterium~phage~PHL301M00	Caudovirales	Siphoviridae	Pa6virus	preVC_314	Clustered	VC_314_0	70	1	1	3.65818	1	1	1	1	2
Propionibacterium~phage~PHL308M00	Caudovirales	Siphoviridae	Pa6virus	preVC_314	Clustered	VC_314_0	70	1	1	3.65818	1	1	1	1	2
Propionibacterium~phage~Pacnes~2012-15	Caudovirales	Siphoviridae	Pa6virus	preVC_314	Clustered	VC_314_0	70	1	1	3.65818	1	1	1	1	2
Propionibacterium~phage~Pirate	Caudovirales	Siphoviridae	Pa6virus	preVC_314	Clustered	VC_314_0	70	1	1	3.65818	1	1	1	1	2
Propionibacterium~phage~Procrass1	Caudovirales	Siphoviridae	Pa6virus	preVC_314	Clustered	VC_314_0	70	1	1	3.65818	1	1	1	1	2
Propionibacterium~phage~QueenBey	Caudovirales	Siphoviridae	Pahexavirus	preVC_314	Clustered	VC_314_0	70	1	1	3.65818	1	1	1	1	2
Propionibacterium~phage~SKKY	Caudovirales	Siphoviridae	Pa6virus	preVC_314	Clustered	VC_314_0	70	1	1	3.65818	1	1	1	1	2
Propionibacterium~phage~Solid	Caudovirales	Siphoviridae	Pa6virus	preVC_314	Clustered	VC_314_0	70	1	1	3.65818	1	1	1	1	2
Propionibacterium~phage~Stormborn	Caudovirales	Siphoviridae	Pa6virus	preVC_314	Clustered	VC_314_0	70	1	1	3.65818	1	1	1	1	2
Propionibacterium~phage~Wizzo	Caudovirales	Siphoviridae	Pa6virus	preVC_314	Clustered	VC_314_0	70	1	1	3.65818	1	1	1	1	2
Proteus~phage~PM135	Caudovirales	Siphoviridae	Novosibvirus		Outlier
Proteus~phage~PM16	Caudovirales	Podoviridae	Unassigned		Outlier
Proteus~phage~PM~75	Caudovirales	Podoviridae	Unassigned		Outlier
Proteus~phage~PM~85	Caudovirales	Podoviridae	Zindervirus	preVC_249	Clustered	VC_249_0	15	1	1	5.67095	1	1	1	1	2
Proteus~phage~PM~93	Caudovirales	Podoviridae	Zindervirus	preVC_249	Clustered	VC_249_0	15	1	1	5.67095	1	1	1	1	2
Proteus~phage~VB_PmiS-Isfahan	Caudovirales	Siphoviridae	Nonanavirus	preVC_240	Clustered	VC_240_0	3	0.9088	0.994304	7.2634	0.9037	1	1	2	1
Proteus~phage~pPM_01	Caudovirales	Siphoviridae	Chivirus	preVC_15	Clustered	VC_15_0	11	0.7896	1	4.41831	0.7896	1	1	1	1
Proteus~phage~vB_PmiM_Pm5461	Caudovirales	Myoviridae	Unassigned		Outlier
Proteus~phage~vB_PmiP_Pm5460	Caudovirales	Podoviridae	Zindervirus	preVC_249	Clustered	VC_249_0	15	1	1	5.67095	1	1	1	1	2
Providencia~phage~Redjac	Caudovirales	Siphoviridae	Chivirus	preVC_15	Clustered	VC_15_0	11	0.7896	1	4.41831	0.7896	1	1	1	1
Providencia~phage~vB_PreS_PR1	Caudovirales	Siphoviridae	Priunavirus		Outlier
Pseudoalteromonas~phage~BS5	Caudovirales	Siphoviridae	Unassigned	preVC_243	Clustered	VC_243_0	2	0.1779	0.948594	6.245	0.1688	1	1	1	0
Pseudoalteromonas~phage~Cr39582	Unassigned	Corticoviridae	Corticovirus	preVC_316	Clustered	VC_316_0	2	1	1	1	1	1	0	1	1
Pseudoalteromonas~phage~H101	Caudovirales	Myoviridae	Unassigned		Outlier
Pseudoalteromonas~phage~H103	Caudovirales	Siphoviridae	Unassigned	preVC_63	Clustered	VC_63_0	3	0.1933	0.99363	7.56228	0.1921	1	1	1	0
Pseudoalteromonas~phage~H105/1	Caudovirales	Siphoviridae	Unassigned	preVC_243	Clustered	VC_243_0	2	0.1779	0.948594	6.245	0.1688	1	1	1	0
Pseudoalteromonas~phage~PH1	Caudovirales	Podoviridae	Kafunavirus	preVC_239	Clustered	VC_239_0	3	1	1	3.4583	1	1	1	1	2
Pseudoalteromonas~phage~Pq0	Caudovirales	Siphoviridae	Unassigned		Overlap (VC_177/VC_244)
Pseudoalteromonas~phage~RIO-1	Caudovirales	Podoviridae	Unassigned		Outlier
Pseudoalteromonas~phage~pYD6-A	Caudovirales	Podoviridae	Unassigned	preVC_11	Clustered	VC_11_0	3	0.282	0.998363	5.16374	0.2816	1	1	1	0
Pseudoalteromonas~virus~PM2	Unassigned	Corticoviridae	Corticovirus	preVC_316	Clustered	VC_316_0	2	1	1	1	1	1	0	1	1
Pseudomonad~phage~gh-1	Caudovirales	Podoviridae	T7virus	preVC_207	Clustered	VC_207_0	60	0.9838	1	6.09602	0.9838	1	1	1	4
Pseudomonas~phage~14-1	Caudovirales	Myoviridae	Pbunavirus	preVC_182	Clustered	VC_182_0	18	0.8778	1	2.89006	0.8778	1	1	1	1
Pseudomonas~phage~201phi2-1	Caudovirales	Myoviridae	Phikzvirus	preVC_227	Clustered/Singleton	VC_227_1	1	0	1	0	0	1	1	1	1
Pseudomonas~phage~73	Caudovirales	Siphoviridae	Septima3virus	preVC_1	Clustered	VC_1_0	12	0.7209	1	6.01759	0.7209	1	1	1	3
Pseudomonas~phage~AF	Caudovirales	Podoviridae	Unassigned		Outlier
Pseudomonas~phage~Andromeda	Caudovirales	Podoviridae	Bifseptvirus	preVC_64	Clustered	VC_64_0	15	0.7249	1	6.19828	0.7249	1	1	1	5
Pseudomonas~phage~B3	Caudovirales	Siphoviridae	Beetrevirus	preVC_186	Clustered	VC_186_0	5	0.3083	1	4.47705	0.3083	1	1	1	1
Pseudomonas~phage~Bf7	Caudovirales	Podoviridae	Bifseptvirus	preVC_64	Clustered	VC_64_0	15	0.7249	1	6.19828	0.7249	1	1	1	5
Pseudomonas~phage~Bjorn	Caudovirales	Podoviridae	Bjornvirus	preVC_209	Clustered	VC_209_0	12	0.9404	1	5.5305	0.9404	1	1	1	5
Pseudomonas~phage~C11	Caudovirales	Myoviridae	Pakpunavirus	preVC_45	Clustered	VC_45_0	15	0.6734	1	5.13115	0.6734	1	1	1	1
Pseudomonas~phage~CHA_P1	Caudovirales	Myoviridae	Kpp10virus		Overlap (VC_46/VC_47)
Pseudomonas~phage~DL54	Caudovirales	Podoviridae	Bruynoghevirus	preVC_209	Clustered	VC_209_0	12	0.9404	1	5.5305	0.9404	1	1	1	5
Pseudomonas~phage~DL60	Caudovirales	Myoviridae	Pbunavirus	preVC_182	Clustered	VC_182_0	18	0.8778	1	2.89006	0.8778	1	1	1	1
Pseudomonas~phage~DL62	Caudovirales	Podoviridae	Phikmvvirus	preVC_31	Clustered	VC_31_0	11	0.6837	1	3.03613	0.6837	1	1	1	1
Pseudomonas~phage~DL64	Caudovirales	Podoviridae	Litunavirus	preVC_12	Clustered	VC_12_0	9	0.6297	1	2.544	0.6297	1	1	1	2
Pseudomonas~phage~DL68	Caudovirales	Myoviridae	Pbunavirus	preVC_182	Clustered	VC_182_0	18	0.8778	1	2.89006	0.8778	1	1	1	1
Pseudomonas~phage~EL	Caudovirales	Myoviridae	Elvirus	preVC_228	Clustered	VC_228_1	3	0.1397	0.996701	8.57637	0.1392	0.6667	1	1	2
Pseudomonas~phage~F10	Caudovirales	Siphoviridae	Unassigned	preVC_244	Clustered	VC_244_0	3	0.677	0.996466	6.60854	0.6746	1	1	1	0
Pseudomonas~phage~F8	Caudovirales	Myoviridae	Pbunavirus	preVC_182	Clustered	VC_182_0	18	0.8778	1	2.89006	0.8778	1	1	1	1
Pseudomonas~phage~H70	Caudovirales	Siphoviridae	Casadabanvirus	preVC_187	Clustered	VC_187_0	19	0.8448	1	3.49212	0.8448	1	1	1	2
Pseudomonas~phage~JBD18	Caudovirales	Siphoviridae	Beetrevirus	preVC_186	Clustered	VC_186_0	5	0.3083	1	4.47705	0.3083	1	1	1	1
Pseudomonas~phage~JBD24	Caudovirales	Siphoviridae	Casadabanvirus	preVC_187	Clustered	VC_187_0	19	0.8448	1	3.49212	0.8448	1	1	1	2
Pseudomonas~phage~JBD25	Caudovirales	Siphoviridae	Unassigned	preVC_186	Clustered	VC_186_0	5	0.3083	1	4.47705	0.3083	1	1	1	1
Pseudomonas~phage~JBD30	Caudovirales	Siphoviridae	Casadabanvirus	preVC_187	Clustered	VC_187_0	19	0.8448	1	3.49212	0.8448	1	1	1	2
Pseudomonas~phage~JBD44	Caudovirales	Siphoviridae	Unassigned	preVC_42	Clustered/Singleton	VC_42_1	1	0	1	0	0	1	1	1	0
Pseudomonas~phage~JBD5	Caudovirales	Siphoviridae	Casadabanvirus	preVC_187	Clustered	VC_187_0	19	0.8448	1	3.49212	0.8448	1	1	1	2
Pseudomonas~phage~JBD67	Caudovirales	Siphoviridae	Beetrevirus	preVC_186	Clustered	VC_186_0	5	0.3083	1	4.47705	0.3083	1	1	1	1
Pseudomonas~phage~JBD69	Caudovirales	Siphoviridae	Casadabanvirus	preVC_187	Clustered	VC_187_0	19	0.8448	1	3.49212	0.8448	1	1	1	2
Pseudomonas~phage~JBD88a	Caudovirales	Siphoviridae	Casadabanvirus	preVC_187	Clustered	VC_187_0	19	0.8448	1	3.49212	0.8448	1	1	1	2
Pseudomonas~phage~JBD93	Caudovirales	Siphoviridae	Casadabanvirus	preVC_187	Clustered	VC_187_0	19	0.8448	1	3.49212	0.8448	1	1	1	2
Pseudomonas~phage~JD024	Caudovirales	Siphoviridae	Casadabanvirus	preVC_187	Clustered	VC_187_0	19	0.8448	1	3.49212	0.8448	1	1	1	2
Pseudomonas~phage~JG004	Caudovirales	Myoviridae	Pakpunavirus	preVC_45	Clustered	VC_45_0	15	0.6734	1	5.13115	0.6734	1	1	1	1
Pseudomonas~phage~JG024	Caudovirales	Myoviridae	Pbunavirus	preVC_182	Clustered	VC_182_0	18	0.8778	1	2.89006	0.8778	1	1	1	1
Pseudomonas~phage~K5	Caudovirales	Myoviridae	Pakpunavirus	preVC_45	Clustered	VC_45_0	15	0.6734	1	5.13115	0.6734	1	1	1	1
Pseudomonas~phage~K8	Caudovirales	Myoviridae	Pakpunavirus	preVC_45	Clustered	VC_45_0	15	0.6734	1	5.13115	0.6734	1	1	1	1
Pseudomonas~phage~KPP10	Caudovirales	Myoviridae	Kpp10virus		Overlap (VC_46/VC_47)
Pseudomonas~phage~KPP12	Caudovirales	Myoviridae	Pbunavirus	preVC_182	Clustered	VC_182_0	18	0.8778	1	2.89006	0.8778	1	1	1	1
Pseudomonas~phage~KPP21	Caudovirales	Podoviridae	Luz7virus	preVC_13	Clustered	VC_13_0	2	0.1081	0.954336	1.41421	0.1031	1	1	1	1
Pseudomonas~phage~KPP25	Caudovirales	Podoviridae	Kpp25virus	preVC_318	Clustered	VC_318_0	2	1	1	1	1	1	1	1	1
Pseudomonas~phage~LBL3	Caudovirales	Myoviridae	Pbunavirus	preVC_182	Clustered	VC_182_0	18	0.8778	1	2.89006	0.8778	1	1	1	1
Pseudomonas~phage~LIT1	Caudovirales	Podoviridae	Lit1virus	preVC_12	Clustered	VC_12_0	9	0.6297	1	2.544	0.6297	1	1	1	2
Pseudomonas~phage~LKA1	Caudovirales	Podoviridae	Phikmvvirus		Outlier
Pseudomonas~phage~LKD16	Caudovirales	Podoviridae	Phikmvvirus	preVC_31	Clustered	VC_31_0	11	0.6837	1	3.03613	0.6837	1	1	1	1
Pseudomonas~phage~LKO4	Caudovirales	Siphoviridae	Yuavirus	preVC_2	Clustered	VC_2_0	5	0.5019	1	3.74595	0.5019	1	1	1	1
Pseudomonas~phage~LMA2	Caudovirales	Myoviridae	Pbunavirus	preVC_182	Clustered	VC_182_0	18	0.8778	1	2.89006	0.8778	1	1	1	1
Pseudomonas~phage~LUZ19	Caudovirales	Podoviridae	Phikmvvirus	preVC_31	Clustered	VC_31_0	11	0.6837	1	3.03613	0.6837	1	1	1	1
Pseudomonas~phage~LUZ7	Caudovirales	Podoviridae	Luz7virus	preVC_13	Clustered	VC_13_0	2	0.1081	0.954336	1.41421	0.1031	1	1	1	1
Pseudomonas~phage~Lu11	Caudovirales	Myoviridae	Unassigned	preVC_319	Clustered	VC_319_0	2	0.7102	0.729854	7.93725	0.5184	1	1	1	0
Pseudomonas~phage~MD8	Caudovirales	Siphoviridae	Unassigned	preVC_244	Clustered	VC_244_0	3	0.677	0.996466	6.60854	0.6746	1	1	1	0
Pseudomonas~phage~MP1412	Caudovirales	Siphoviridae	Yuavirus	preVC_2	Clustered	VC_2_0	5	0.5019	1	3.74595	0.5019	1	1	1	1
Pseudomonas~phage~MP42	Caudovirales	Siphoviridae	Casadabanvirus	preVC_187	Clustered	VC_187_0	19	0.8448	1	3.49212	0.8448	1	1	1	2
Pseudomonas~phage~MP48	Caudovirales	Siphoviridae	Casadabanvirus	preVC_187	Clustered	VC_187_0	19	0.8448	1	3.49212	0.8448	1	1	1	2
Pseudomonas~phage~MPK6	Caudovirales	Podoviridae	Phikmvvirus	preVC_31	Clustered	VC_31_0	11	0.6837	1	3.03613	0.6837	1	1	1	1
Pseudomonas~phage~MPK7	Caudovirales	Podoviridae	Phikmvvirus	preVC_31	Clustered	VC_31_0	11	0.6837	1	3.03613	0.6837	1	1	1	1
Pseudomonas~phage~NH-4	Caudovirales	Myoviridae	Pbunavirus	preVC_182	Clustered	VC_182_0	18	0.8778	1	2.89006	0.8778	1	1	1	1
Pseudomonas~phage~NP1	Caudovirales	Siphoviridae	Np1virus	preVC_3	Clustered	VC_3_0	2	0.1236	0.954823	1.41421	0.118	1	1	1	1
Pseudomonas~phage~NV1	Caudovirales	Podoviridae	Vicosavirus	preVC_209	Clustered	VC_209_0	12	0.9404	1	5.5305	0.9404	1	1	1	5
Pseudomonas~phage~Noxifer	Caudovirales	Myoviridae	Noxifervirus	preVC_227	Clustered/Singleton	VC_227_3	1	0	1	0	0	1	1	1	1
Pseudomonas~phage~O4	Unassigned	Unassigned	Unassigned	preVC_196	Clustered	VC_196_0	4	0.5953	0.999968	6.64299	0.5953	1	1	2	0
Pseudomonas~phage~OBP	Caudovirales	Myoviridae	Unassigned	preVC_228	Clustered	VC_228_1	3	0.1397	0.996701	8.57637	0.1392	0.6667	1	1	2
Pseudomonas~phage~PA10	Caudovirales	Myoviridae	Pakpunavirus	preVC_45	Clustered	VC_45_0	15	0.6734	1	5.13115	0.6734	1	1	1	1
Pseudomonas~phage~PA11	Caudovirales	Myoviridae	Unassigned	preVC_196	Clustered	VC_196_0	4	0.5953	0.999968	6.64299	0.5953	1	1	2	0
Pseudomonas~phage~PA26	Caudovirales	Podoviridae	Lit1virus	preVC_12	Clustered	VC_12_0	9	0.6297	1	2.544	0.6297	1	1	1	2
Pseudomonas~phage~PA5	Caudovirales	Myoviridae	Pbunavirus	preVC_182	Clustered	VC_182_0	18	0.8778	1	2.89006	0.8778	1	1	1	1
Pseudomonas~phage~PA7	Caudovirales	Myoviridae	Phikzvirus	preVC_227	Clustered	VC_227_0	3	0.1766	0.998289	7.65199	0.1763	1	1	1	1
Pseudomonas~phage~PAE1	Caudovirales	Siphoviridae	Yuavirus	preVC_2	Clustered	VC_2_0	5	0.5019	1	3.74595	0.5019	1	1	1	1
Pseudomonas~phage~PAJU2	Caudovirales	Siphoviridae	Unassigned	preVC_42	Clustered/Singleton	VC_42_3	1	0	1	0	0	1	1	1	0
Pseudomonas~phage~PAK_P1	Caudovirales	Myoviridae	Pakpunavirus	preVC_45	Clustered	VC_45_0	15	0.6734	1	5.13115	0.6734	1	1	1	1
Pseudomonas~phage~PAK_P2	Caudovirales	Myoviridae	Pakpunavirus	preVC_45	Clustered	VC_45_0	15	0.6734	1	5.13115	0.6734	1	1	1	1
Pseudomonas~phage~PAK_P3	Caudovirales	Myoviridae	Kpp10virus		Overlap (VC_46/VC_47)
Pseudomonas~phage~PAK_P4	Caudovirales	Myoviridae	Pakpunavirus	preVC_45	Clustered	VC_45_0	15	0.6734	1	5.13115	0.6734	1	1	1	1
Pseudomonas~phage~PAK_P5	Caudovirales	Myoviridae	Kpp10virus		Overlap (VC_46/VC_47)
Pseudomonas~phage~PB1	Caudovirales	Myoviridae	Pbunavirus	preVC_182	Clustered	VC_182_0	18	0.8778	1	2.89006	0.8778	1	1	1	1
Pseudomonas~phage~PEV2	Caudovirales	Podoviridae	Lit1virus	preVC_12	Clustered	VC_12_0	9	0.6297	1	2.544	0.6297	1	1	1	2
Pseudomonas~phage~PP7	Unassigned	Leviviridae	Unassigned	preVC_195	Clustered	VC_195_0	2	0.0769	0	0	0	1	0	1	0
Pseudomonas~phage~PPPL-1	Caudovirales	Podoviridae	Teseptimavirus	preVC_207	Clustered	VC_207_0	60	0.9838	1	6.09602	0.9838	1	1	1	4
Pseudomonas~phage~PPpW-3	Caudovirales	Myoviridae	Jilinvirus	preVC_58	Clustered/Singleton	VC_58_0	1	0	1	0	0	1	1	1	1
Pseudomonas~phage~PPpW-4	Caudovirales	Podoviridae	Teseptimavirus	preVC_207	Clustered	VC_207_0	60	0.9838	1	6.09602	0.9838	1	1	1	4
Pseudomonas~phage~PRR1	Unassigned	Leviviridae	Levivirus	preVC_194	Clustered	VC_194_0	4	0.6404	0.999997	0	0.6404	1	0	1	1
Pseudomonas~phage~PS-1	Caudovirales	Siphoviridae	Unassigned		Outlier
Pseudomonas~phage~PT2	Caudovirales	Podoviridae	Phikmvvirus	preVC_31	Clustered	VC_31_0	11	0.6837	1	3.03613	0.6837	1	1	1	1
Pseudomonas~phage~Pa2	Caudovirales	Podoviridae	Litunavirus	preVC_12	Clustered	VC_12_0	9	0.6297	1	2.544	0.6297	1	1	1	2
Pseudomonas~phage~PaBG	Caudovirales	Myoviridae	Unassigned	preVC_319	Clustered	VC_319_0	2	0.7102	0.729854	7.93725	0.5184	1	1	1	0
Pseudomonas~phage~PaMx11	Caudovirales	Siphoviridae	Ab18virus		Overlap (VC_3/VC_75)
Pseudomonas~phage~PaMx25	Caudovirales	Siphoviridae	Np1virus	preVC_3	Clustered	VC_3_0	2	0.1236	0.954823	1.41421	0.118	1	1	1	1
Pseudomonas~phage~PaMx28	Caudovirales	Siphoviridae	Pamx74virus		Overlap (VC_5/VC_75)
Pseudomonas~phage~PaMx42	Caudovirales	Siphoviridae	Septimatrevirus	preVC_1	Clustered	VC_1_0	12	0.7209	1	6.01759	0.7209	1	1	1	3
Pseudomonas~phage~PaMx74	Caudovirales	Siphoviridae	Pamx74virus		Overlap (VC_5/VC_75)
Pseudomonas~phage~PaP1	Caudovirales	Myoviridae	Pakpunavirus	preVC_45	Clustered	VC_45_0	15	0.6734	1	5.13115	0.6734	1	1	1	1
Pseudomonas~phage~PaP2	Caudovirales	Podoviridae	Unassigned	preVC_320	Clustered	VC_320_0	2	1	1	0	1	1	1	1	0
Pseudomonas~phage~PaoP5	Caudovirales	Myoviridae	Pakpunavirus	preVC_45	Clustered	VC_45_0	15	0.6734	1	5.13115	0.6734	1	1	1	1
Pseudomonas~phage~Pf-10	Caudovirales	Podoviridae	Teseptimavirus	preVC_207	Clustered	VC_207_0	60	0.9838	1	6.09602	0.9838	1	1	1	4
Pseudomonas~phage~Pf3	Unassigned	Inoviridae	Unassigned		Singleton
Pseudomonas~phage~Phi-S1	Caudovirales	Podoviridae	Teseptimavirus	preVC_207	Clustered	VC_207_0	60	0.9838	1	6.09602	0.9838	1	1	1	4
Pseudomonas~phage~PhiCHU	Caudovirales	Podoviridae	Luz24virus	preVC_209	Clustered	VC_209_0	12	0.9404	1	5.5305	0.9404	1	1	1	5
Pseudomonas~phage~PhiPA3	Caudovirales	Myoviridae	Phikzvirus	preVC_227	Clustered/Singleton	VC_227_2	1	0	1	0	0	1	1	1	1
Pseudomonas~phage~PollyC	Caudovirales	Podoviridae	Pollyceevirus	preVC_64	Clustered	VC_64_0	15	0.7249	1	6.19828	0.7249	1	1	1	5
Pseudomonas~phage~SL2	Caudovirales	Myoviridae	Phikzvirus	preVC_227	Clustered	VC_227_0	3	0.1766	0.998289	7.65199	0.1763	1	1	1	1
Pseudomonas~phage~SM1	Caudovirales	Siphoviridae	Samunavirus		Outlier
Pseudomonas~phage~SN	Caudovirales	Myoviridae	Pbunavirus	preVC_182	Clustered	VC_182_0	18	0.8778	1	2.89006	0.8778	1	1	1	1
Pseudomonas~phage~TL	Caudovirales	Podoviridae	Luz24virus	preVC_209	Clustered	VC_209_0	12	0.9404	1	5.5305	0.9404	1	1	1	5
Pseudomonas~phage~UFV-P2	Caudovirales	Podoviridae	Vicosavirus	preVC_209	Clustered	VC_209_0	12	0.9404	1	5.5305	0.9404	1	1	1	5
Pseudomonas~phage~VCM	Caudovirales	Myoviridae	Otagovirus	preVC_47	Clustered	VC_47_1	2	0.0567	0.953096	6.55744	0.054	1	1	1	1
Pseudomonas~phage~VSW-3	Caudovirales	Podoviridae	Napahaivirus	preVC_64	Clustered	VC_64_0	15	0.7249	1	6.19828	0.7249	1	1	1	5
Pseudomonas~phage~YH30	Caudovirales	Podoviridae	Litunavirus	preVC_12	Clustered	VC_12_0	9	0.6297	1	2.544	0.6297	1	1	1	2
Pseudomonas~phage~YH6	Caudovirales	Podoviridae	Litunavirus	preVC_12	Clustered	VC_12_0	9	0.6297	1	2.544	0.6297	1	1	1	2
Pseudomonas~phage~YMC11/02/R656	Caudovirales	Siphoviridae	Unassigned	preVC_42	Clustered/Singleton	VC_42_4	1	0	1	0	0	1	1	1	0
Pseudomonas~phage~YMC11/06/C171_PPU_BP	Caudovirales	Podoviridae	Unassigned	preVC_33	Clustered	VC_33_0	6	0.2534	1	4.75226	0.2534	1	1	1	1
Pseudomonas~phage~YMC11/07/P54_PAE_BP	Caudovirales	Siphoviridae	Unassigned	preVC_42	Clustered	VC_42_0	2	0.2558	0.947132	6.16441	0.2422	1	1	1	0
Pseudomonas~phage~Zigelbrucke	Caudovirales	Myoviridae	Pakpunavirus	preVC_45	Clustered	VC_45_0	15	0.6734	1	5.13115	0.6734	1	1	1	1
Pseudomonas~phage~nickie	Caudovirales	Siphoviridae	Nickievirus	preVC_245	Clustered	VC_245_0	3	0.8748	0.992876	8.79279	0.8685	1	1	1	1
Pseudomonas~phage~pf16	Caudovirales	Myoviridae	Chakrabartyvirus		Outlier
Pseudomonas~phage~phi-2	Caudovirales	Podoviridae	Phikmvvirus		Outlier
Pseudomonas~phage~phi12	Unassigned	Cystoviridae	Cystovirus	preVC_322	Clustered	VC_322_0	2	0.5557	0.729854	2.82843	0.4056	1	0	1	1
Pseudomonas~phage~phi13	Unassigned	Cystoviridae	Cystovirus	preVC_321	Clustered	VC_321_0	2	0.534	0.89848	1.41421	0.4798	1	0	1	1
Pseudomonas~phage~phi15	Caudovirales	Podoviridae	Teseptimavirus	preVC_207	Clustered	VC_207_0	60	0.9838	1	6.09602	0.9838	1	1	1	4
Pseudomonas~phage~phi2	Caudovirales	Siphoviridae	Unassigned	preVC_244	Clustered	VC_244_0	3	0.677	0.996466	6.60854	0.6746	1	1	1	0
Pseudomonas~phage~phi2954	Unassigned	Cystoviridae	Cystovirus	preVC_322	Clustered	VC_322_0	2	0.5557	0.729854	2.82843	0.4056	1	0	1	1
Pseudomonas~phage~phi297	Caudovirales	Siphoviridae	Unassigned	preVC_42	Clustered	VC_42_0	2	0.2558	0.947132	6.16441	0.2422	1	1	1	0
Pseudomonas~phage~phi3	Caudovirales	Myoviridae	Hpunavirus	preVC_67	Clustered	VC_67_0	7	0.5662	1	5.20886	0.5662	1	1	1	2
Pseudomonas~phage~phi8	Unassigned	Cystoviridae	Cystovirus		Singleton
Pseudomonas~phage~phiIBB-PAA2	Caudovirales	Podoviridae	Luz24virus	preVC_209	Clustered	VC_209_0	12	0.9404	1	5.5305	0.9404	1	1	1	5
Pseudomonas~phage~phiIBB-PF7A	Caudovirales	Podoviridae	Teseptimavirus	preVC_207	Clustered	VC_207_0	60	0.9838	1	6.09602	0.9838	1	1	1	4
Pseudomonas~phage~phiKMV	Caudovirales	Podoviridae	Phikmvvirus	preVC_31	Clustered	VC_31_0	11	0.6837	1	3.03613	0.6837	1	1	1	1
Pseudomonas~phage~phiKTN6	Caudovirales	Myoviridae	Pbunavirus	preVC_182	Clustered	VC_182_0	18	0.8778	1	2.89006	0.8778	1	1	1	1
Pseudomonas~phage~phiMK	Caudovirales	Myoviridae	Pakpunavirus	preVC_45	Clustered	VC_45_0	15	0.6734	1	5.13115	0.6734	1	1	1	1
Pseudomonas~phage~phiNN	Unassigned	Cystoviridae	Cystovirus	preVC_323	Clustered	VC_323_0	2	0.6538	0.868224	0	0.5676	1	0	1	1
Pseudomonas~phage~phiPMW	Caudovirales	Myoviridae	Plaisancevirus	preVC_231	Clustered/Singleton	VC_231_0	1	0	1	0	0	1	1	1	1
Pseudomonas~phage~phiPSA1	Caudovirales	Siphoviridae	Unassigned		Outlier
Pseudomonas~phage~phiPSA2	Caudovirales	Podoviridae	Teseptimavirus	preVC_207	Clustered	VC_207_0	60	0.9838	1	6.09602	0.9838	1	1	1	4
Pseudomonas~phage~phiPsa374	Caudovirales	Myoviridae	Otagovirus	preVC_47	Clustered	VC_47_1	2	0.0567	0.953096	6.55744	0.054	1	1	1	1
Pseudomonas~phage~phiPto-bp6g	Caudovirales	Siphoviridae	Unassigned	preVC_231	Clustered/Singleton	VC_231_1	1	0	1	0	0	1	1	1	0
Pseudomonas~phage~phiR18	Caudovirales	Podoviridae	Kpp25virus	preVC_318	Clustered	VC_318_0	2	1	1	1	1	1	1	1	1
Pseudomonas~phage~phiYY	Unassigned	Cystoviridae	Cystovirus	preVC_321	Clustered	VC_321_0	2	0.534	0.89848	1.41421	0.4798	1	0	1	1
Pseudomonas~phage~phikF77	Caudovirales	Podoviridae	Phikmvvirus	preVC_31	Clustered	VC_31_0	11	0.6837	1	3.03613	0.6837	1	1	1	1
Pseudomonas~phage~tabernarius	Caudovirales	Podoviridae	Tabernariusvirus		Outlier
Pseudomonas~phage~tf	Caudovirales	Podoviridae	Krylovvirus	preVC_209	Clustered	VC_209_0	12	0.9404	1	5.5305	0.9404	1	1	1	5
Pseudomonas~phage~vB_Pae-Kakheti25	Caudovirales	Siphoviridae	Septima3virus	preVC_1	Clustered	VC_1_0	12	0.7209	1	6.01759	0.7209	1	1	1	3
Pseudomonas~phage~vB_Pae-TbilisiM32	Caudovirales	Podoviridae	Phikmvvirus	preVC_31	Clustered	VC_31_0	11	0.6837	1	3.03613	0.6837	1	1	1	1
Pseudomonas~phage~vB_PaeM_C2-10_Ab02	Caudovirales	Myoviridae	Pakpunavirus	preVC_45	Clustered	VC_45_0	15	0.6734	1	5.13115	0.6734	1	1	1	1
Pseudomonas~phage~vB_PaeM_C2-10_Ab1	Caudovirales	Myoviridae	Pakpunavirus	preVC_45	Clustered	VC_45_0	15	0.6734	1	5.13115	0.6734	1	1	1	1
Pseudomonas~phage~vB_PaeM_CEB_DP1	Caudovirales	Myoviridae	Pbunavirus	preVC_182	Clustered	VC_182_0	18	0.8778	1	2.89006	0.8778	1	1	1	1
Pseudomonas~phage~vB_PaeM_E215	Caudovirales	Myoviridae	Pbunavirus	preVC_182	Clustered	VC_182_0	18	0.8778	1	2.89006	0.8778	1	1	1	1
Pseudomonas~phage~vB_PaeM_E217	Caudovirales	Myoviridae	Pbunavirus	preVC_182	Clustered	VC_182_0	18	0.8778	1	2.89006	0.8778	1	1	1	1
Pseudomonas~phage~vB_PaeM_G1	Caudovirales	Myoviridae	Nankokuvirus		Overlap (VC_46/VC_47)
Pseudomonas~phage~vB_PaeM_MAG1	Caudovirales	Myoviridae	Pakpunavirus	preVC_45	Clustered	VC_45_0	15	0.6734	1	5.13115	0.6734	1	1	1	1
Pseudomonas~phage~vB_PaeM_PAO1_Ab03	Caudovirales	Myoviridae	Kpp10virus		Overlap (VC_46/VC_47)
Pseudomonas~phage~vB_PaeM_PAO1_Ab27	Caudovirales	Myoviridae	Pbunavirus	preVC_182	Clustered	VC_182_0	18	0.8778	1	2.89006	0.8778	1	1	1	1
Pseudomonas~phage~vB_PaeM_PS24	Caudovirales	Myoviridae	Nankokuvirus		Overlap (VC_46/VC_47)
Pseudomonas~phage~vB_PaeP_C2-10_Ab09	Caudovirales	Podoviridae	Lit1virus	preVC_12	Clustered	VC_12_0	9	0.6297	1	2.544	0.6297	1	1	1	2
Pseudomonas~phage~vB_PaeP_C2-10_Ab22	Caudovirales	Podoviridae	Luz24virus	preVC_209	Clustered	VC_209_0	12	0.9404	1	5.5305	0.9404	1	1	1	5
Pseudomonas~phage~vB_PaeP_MAG4	Caudovirales	Podoviridae	Litunavirus	preVC_12	Clustered	VC_12_0	9	0.6297	1	2.544	0.6297	1	1	1	2
Pseudomonas~phage~vB_PaeP_PAO1_Ab05	Caudovirales	Podoviridae	Phikmvvirus	preVC_31	Clustered	VC_31_0	11	0.6837	1	3.03613	0.6837	1	1	1	1
Pseudomonas~phage~vB_PaeP_PPA-ABTNL	Caudovirales	Podoviridae	Phikmvvirus	preVC_31	Clustered	VC_31_0	11	0.6837	1	3.03613	0.6837	1	1	1	1
Pseudomonas~phage~vB_PaeP_Tr60_Ab31	Unassigned	Unassigned	Unassigned		Outlier
Pseudomonas~phage~vB_PaeP_p2-10_Or1	Caudovirales	Podoviridae	Bruynoghevirus	preVC_209	Clustered	VC_209_0	12	0.9404	1	5.5305	0.9404	1	1	1	5
Pseudomonas~phage~vB_PaeS_PAO1_Ab18	Caudovirales	Siphoviridae	Ab18virus		Overlap (VC_3/VC_75)
Pseudomonas~phage~vB_PaeS_PAO1_Ab30	Caudovirales	Siphoviridae	Casadabanvirus	preVC_187	Clustered	VC_187_0	19	0.8448	1	3.49212	0.8448	1	1	1	2
Pseudomonas~phage~vB_PaeS_PM105	Caudovirales	Siphoviridae	Beetrevirus	preVC_186	Clustered	VC_186_0	5	0.3083	1	4.47705	0.3083	1	1	1	1
Pseudomonas~phage~vB_PaeS_SCH_Ab26	Caudovirales	Siphoviridae	Septima3virus	preVC_1	Clustered	VC_1_0	12	0.7209	1	6.01759	0.7209	1	1	1	3
Pseudomonas~phage~vB_Pae_PS44	Caudovirales	Myoviridae	Pbunavirus	preVC_182	Clustered	VC_182_0	18	0.8778	1	2.89006	0.8778	1	1	1	1
Pseudomonas~phage~vB_PsyM_KIL1	Caudovirales	Myoviridae	Flaumdravirus	preVC_47	Clustered	VC_47_0	2	0.0708	0.952903	3	0.0675	1	1	1	1
Pseudomonas~phage~vB_PsyM_KIL4	Caudovirales	Myoviridae	Flaumdravirus	preVC_47	Clustered	VC_47_0	2	0.0708	0.952903	3	0.0675	1	1	1	1
Pseudomonas~virus~119X	Caudovirales	Podoviridae	Unassigned	preVC_320	Clustered	VC_320_0	2	1	1	0	1	1	1	1	0
Pseudomonas~virus~D3	Caudovirales	Siphoviridae	D3virus	preVC_42	Clustered	VC_42_2	2	0.2611	0.950336	5.91608	0.2481	1	1	1	1
Pseudomonas~virus~D3112	Caudovirales	Siphoviridae	D3112virus	preVC_187	Clustered	VC_187_0	19	0.8448	1	3.49212	0.8448	1	1	1	2
Pseudomonas~virus~DMS3	Caudovirales	Siphoviridae	D3112virus	preVC_187	Clustered	VC_187_0	19	0.8448	1	3.49212	0.8448	1	1	1	2
Pseudomonas~virus~F116	Caudovirales	Podoviridae	F116virus		Outlier
Pseudomonas~virus~FHA0480	Caudovirales	Siphoviridae	D3112virus	preVC_187	Clustered	VC_187_0	19	0.8448	1	3.49212	0.8448	1	1	1	2
Pseudomonas~virus~LPB1	Caudovirales	Siphoviridae	D3112virus	preVC_187	Clustered	VC_187_0	19	0.8448	1	3.49212	0.8448	1	1	1	2
Pseudomonas~virus~LUZ24	Caudovirales	Podoviridae	Luz24virus	preVC_209	Clustered	VC_209_0	12	0.9404	1	5.5305	0.9404	1	1	1	5
Pseudomonas~virus~M6	Caudovirales	Siphoviridae	Yuavirus	preVC_2	Clustered	VC_2_0	5	0.5019	1	3.74595	0.5019	1	1	1	1
Pseudomonas~virus~MP22	Caudovirales	Siphoviridae	D3112virus	preVC_187	Clustered	VC_187_0	19	0.8448	1	3.49212	0.8448	1	1	1	2
Pseudomonas~virus~MP29	Caudovirales	Siphoviridae	D3112virus	preVC_187	Clustered	VC_187_0	19	0.8448	1	3.49212	0.8448	1	1	1	2
Pseudomonas~virus~MP38	Caudovirales	Siphoviridae	D3112virus	preVC_187	Clustered	VC_187_0	19	0.8448	1	3.49212	0.8448	1	1	1	2
Pseudomonas~virus~PA1KOR	Caudovirales	Siphoviridae	D3112virus	preVC_187	Clustered	VC_187_0	19	0.8448	1	3.49212	0.8448	1	1	1	2
Pseudomonas~virus~PMG1	Caudovirales	Siphoviridae	D3virus	preVC_42	Clustered	VC_42_2	2	0.2611	0.950336	5.91608	0.2481	1	1	1	1
Pseudomonas~virus~PaP3	Caudovirales	Podoviridae	Luz24virus	preVC_209	Clustered	VC_209_0	12	0.9404	1	5.5305	0.9404	1	1	1	5
Pseudomonas~virus~Pf1	Unassigned	Inoviridae	Unassigned		Singleton
Pseudomonas~virus~Yua	Caudovirales	Siphoviridae	Yuavirus	preVC_2	Clustered	VC_2_0	5	0.5019	1	3.74595	0.5019	1	1	1	1
Pseudomonas~virus~phi6	Unassigned	Cystoviridae	Cystovirus	preVC_323	Clustered	VC_323_0	2	0.6538	0.868224	0	0.5676	1	0	1	1
Pseudomonas~virus~phiCTX	Caudovirales	Myoviridae	P2virus	preVC_66	Clustered	VC_66_0	29	0.8426	1	6.14937	0.8426	1	1	1	2
Pseudomonas~virus~phiKZ	Caudovirales	Myoviridae	Phikzvirus	preVC_227	Clustered	VC_227_0	3	0.1766	0.998289	7.65199	0.1763	1	1	1	1
Psychrobacter~phage~Psymv2	Caudovirales	Siphoviridae	Unassigned		Outlier
Psychrobacter~phage~pOW20-A	Caudovirales	Myoviridae	Unassigned		Outlier
Puniceispirillum~phage~HMO-2011	Caudovirales	Podoviridae	Unassigned	preVC_198	Clustered	VC_198_0	2	0.5896	0.5	7.48331	0.2948	1	1	1	0
Pyrobaculum~filamentous~virus~1	Unassigned	Tristromaviridae	Alphatristromavirus		Singleton
Pyrobaculum~spherical~virus	Unassigned	Globuloviridae	Globulovirus	preVC_324	Clustered	VC_324_0	2	1	1	1.41421	1	1	0	1	1
Pyrococcus~abyssi~virus~1	Unassigned	Unassigned	Unassigned		Singleton
Ralstonia~phage~1~NP-2014	Unassigned	Inoviridae	Unassigned		Outlier
Ralstonia~phage~PE226	Unassigned	Inoviridae	Unassigned	preVC_326	Clustered	VC_326_0	2	0.8498	0.5	2	0.4249	1	0	1	0
Ralstonia~phage~RP12	Caudovirales	Myoviridae	Ripduovirus		Outlier
Ralstonia~phage~RS138	Caudovirales	Siphoviridae	Unassigned		Outlier
Ralstonia~phage~RS603	Unassigned	Inoviridae	Habenivirus	preVC_325	Clustered	VC_325_0	3	0.9355	0.959572	1.74536	0.8977	1	0	1	1
Ralstonia~phage~RSB1	Caudovirales	Podoviridae	Unassigned	preVC_64	Clustered	VC_64_0	15	0.7249	1	6.19828	0.7249	1	1	1	5
Ralstonia~phage~RSB2	Caudovirales	Podoviridae	Teseptimavirus	preVC_207	Clustered	VC_207_0	60	0.9838	1	6.09602	0.9838	1	1	1	4
Ralstonia~phage~RSB3	Caudovirales	Podoviridae	Phikmvvirus		Outlier
Ralstonia~phage~RSF1	Caudovirales	Myoviridae	Rsl2virus		Outlier
Ralstonia~phage~RSJ2	Caudovirales	Podoviridae	Unassigned	preVC_64	Clustered	VC_64_0	15	0.7249	1	6.19828	0.7249	1	1	1	5
Ralstonia~phage~RSJ5	Caudovirales	Podoviridae	Unassigned	preVC_64	Clustered	VC_64_0	15	0.7249	1	6.19828	0.7249	1	1	1	5
Ralstonia~phage~RSK1	Caudovirales	Podoviridae	Unassigned		Outlier
Ralstonia~phage~RSL2	Caudovirales	Myoviridae	Rsl2virus		Outlier
Ralstonia~phage~RSM1	Unassigned	Inoviridae	Habenivirus	preVC_325	Clustered	VC_325_0	3	0.9355	0.959572	1.74536	0.8977	1	0	1	1
Ralstonia~phage~RSM3	Unassigned	Inoviridae	Habenivirus	preVC_325	Clustered	VC_325_0	3	0.9355	0.959572	1.74536	0.8977	1	0	1	1
Ralstonia~phage~RSP15	Caudovirales	Myoviridae	Unassigned		Outlier
Ralstonia~phage~RSS0	Unassigned	Inoviridae	Unassigned	preVC_327	Clustered	VC_327_0	3	0.8991	0.925543	1.57735	0.8322	1	0	1	0
Ralstonia~phage~RSS1	Unassigned	Inoviridae	Unassigned	preVC_327	Clustered	VC_327_0	3	0.8991	0.925543	1.57735	0.8322	1	0	1	0
Ralstonia~phage~RSS20	Unassigned	Inoviridae	Unassigned	preVC_327	Clustered	VC_327_0	3	0.8991	0.925543	1.57735	0.8322	1	0	1	0
Ralstonia~phage~RSS30	Unassigned	Inoviridae	Unassigned		Outlier
Ralstonia~phage~RSY1	Caudovirales	Myoviridae	Peduovirus	preVC_66	Clustered	VC_66_0	29	0.8426	1	6.14937	0.8426	1	1	1	2
Ralstonia~phage~p12J	Unassigned	Inoviridae	Unassigned	preVC_326	Clustered	VC_326_0	2	0.8498	0.5	2	0.4249	1	0	1	0
Ralstonia~phage~phiRSL1	Caudovirales	Myoviridae	Rslunavirus		Outlier
Ralstonia~virus~RSA1	Caudovirales	Myoviridae	P2virus	preVC_66	Clustered	VC_66_0	29	0.8426	1	6.14937	0.8426	1	1	1	2
Rhizobium~phage~16-3	Caudovirales	Siphoviridae	Unassigned	preVC_174	Clustered	VC_174_0	2	0.6603	0.814453	7.87401	0.5378	1	1	1	0
Rhizobium~phage~RHEph04	Caudovirales	Myoviridae	Rheph4virus	preVC_43	Clustered	VC_43_0	2	0.4674	0.951894	0	0.445	1	1	1	2
Rhizobium~phage~RHEph06	Caudovirales	Myoviridae	Kleczkowskavirus	preVC_43	Clustered	VC_43_0	2	0.4674	0.951894	0	0.445	1	1	1	2
Rhizobium~phage~RHEph10	Caudovirales	Siphoviridae	Nickievirus	preVC_245	Clustered	VC_245_0	3	0.8748	0.992876	8.79279	0.8685	1	1	1	1
Rhizobium~phage~RR1-A	Caudovirales	Myoviridae	Unassigned	preVC_100	Clustered	VC_100_0	2	0.5896	0.814453	6.48074	0.4802	1	1	1	0
Rhizobium~phage~RR1-B	Caudovirales	Myoviridae	Unassigned		Outlier
Rhizobium~phage~vB_RglS_P106B	Caudovirales	Siphoviridae	Rigallicvirus	preVC_68	Clustered	VC_68_0	3	0.2075	0.98129	7.82878	0.2036	1	1	2	1
Rhizobium~phage~vB_RleM_P10VF	Caudovirales	Myoviridae	Unassigned	preVC_27	Clustered	VC_27_0	2	0.223	0.955742	5.83095	0.2132	1	1	1	0
Rhizobium~phage~vB_RleM_PPF1	Caudovirales	Myoviridae	Unassigned	preVC_100	Clustered	VC_100_0	2	0.5896	0.814453	6.48074	0.4802	1	1	1	0
Rhizobium~phage~vB_RleS_L338C	Caudovirales	Siphoviridae	Unassigned	preVC_317	Clustered	VC_317_0	3	0.4151	0.978283	8.02769	0.4061	0.6667	1	1	1
Rhodobacter~phage~RC1	Caudovirales	Siphoviridae	Unassigned	preVC_253	Clustered	VC_253_0	2	0.5546	0.930857	0	0.5162	1	1	1	0
Rhodobacter~phage~RcCronus	Caudovirales	Siphoviridae	Cronusvirus	preVC_328	Clustered	VC_328_0	2	0.9774	0.814453	0	0.796	1	1	1	1
Rhodobacter~phage~RcRhea	Caudovirales	Siphoviridae	Cronusvirus	preVC_328	Clustered	VC_328_0	2	0.9774	0.814453	0	0.796	1	1	1	1
Rhodobacter~phage~RcSpartan	Caudovirales	Siphoviridae	Titanvirus	preVC_1	Clustered	VC_1_0	12	0.7209	1	6.01759	0.7209	1	1	1	3
Rhodobacter~phage~RcTitan	Caudovirales	Siphoviridae	Titanvirus	preVC_1	Clustered	VC_1_0	12	0.7209	1	6.01759	0.7209	1	1	1	3
Rhodobacter~phage~RcapMu	Caudovirales	Siphoviridae	Unassigned		Outlier
Rhodobacter~phage~RcapNL	Unassigned	Unassigned	Unassigned		Outlier
Rhodococcus~phage~CosmicSans	Caudovirales	Siphoviridae	Rerduovirus	preVC_283	Clustered	VC_283_0	3	0.0943	0.998518	3.4519	0.0942	1	1	1	2
Rhodococcus~phage~E3	Caudovirales	Myoviridae	Unassigned		Outlier
Rhodococcus~phage~REQ1	Caudovirales	Siphoviridae	Unassigned		Singleton
Rhodococcus~phage~REQ2	Caudovirales	Siphoviridae	Unassigned		Outlier
Rhodococcus~phage~REQ3	Caudovirales	Siphoviridae	Unassigned	preVC_262	Clustered	VC_262_0	3	0.2709	0.786774	7.01183	0.2131	1	1	1	0
Rhodococcus~phage~RER2	Caudovirales	Siphoviridae	Rer2virus	preVC_283	Clustered	VC_283_0	3	0.0943	0.998518	3.4519	0.0942	1	1	1	2
Rhodococcus~phage~RRH1	Caudovirales	Siphoviridae	Unassigned	preVC_95	Clustered	VC_95_0	4	0.7906	0.992893	3.6623	0.785	1	1	1	0
Rhodococcus~phage~ReqiDocB7	Caudovirales	Siphoviridae	Unassigned		Outlier
Rhodococcus~phage~ReqiPepy6	Caudovirales	Siphoviridae	Pepy6virus		Overlap (VC_94/VC_95)
Rhodococcus~phage~ReqiPine5	Caudovirales	Siphoviridae	Unassigned		Outlier
Rhodococcus~phage~ReqiPoco6	Caudovirales	Siphoviridae	Pepy6virus		Overlap (VC_94/VC_95)
Rhodococcus~phage~Trina	Caudovirales	Siphoviridae	Trinavirus	preVC_329	Clustered	VC_329_0	2	0.1153	0.933768	8.94427	0.1076	1	1	1	2
Rhodococcus~phage~Weasels2	Caudovirales	Siphoviridae	Weaselvirus	preVC_329	Clustered	VC_329_0	2	0.1153	0.933768	8.94427	0.1076	1	1	1	2
Rhodococcus~virus~RGL3	Caudovirales	Siphoviridae	Unassigned	preVC_283	Clustered	VC_283_0	3	0.0943	0.998518	3.4519	0.0942	1	1	1	2
Rhodoferax~phage~P26218	Caudovirales	Podoviridae	Unassigned		Outlier
Rhodothermus~phage~RM378	Caudovirales	Myoviridae	Unassigned		Singleton
Rhodovulum~phage~RS1	Caudovirales	Siphoviridae	Unassigned	preVC_253	Clustered	VC_253_0	2	0.5546	0.930857	0	0.5162	1	1	1	0
[truncated: 619 more rows]

## Sheet: Supplementary Table 6
Supplementary Table 6. EggNOG annotation results for Alteromonas abrolhosensis.
#query	seed_ortholog	evalue	score	eggNOG_OGs	max_annot_lvl	COG_category	Description	Preferred_name	GOs	EC	KEGG_ko	KEGG_Pathway	KEGG_Module	KEGG_Reaction	KEGG_rclass	BRITE	KEGG_TC	CAZy	BiGG_Reaction	PFAMs
PGDDGLKP_00001	1129374.AJE_01529	8.56e-07	53.9	COG1714@1|root,COG1714@2|Bacteria,1NPQA@1224|Proteobacteria	1224|Proteobacteria	S	membrane protein domain	-	-	-	-	-	-	-	-	-	-	-	-	RDD
PGDDGLKP_00002	1184267.A11Q_1085	5.58e-29	112	COG0597@1|root,COG0597@2|Bacteria,1N9NS@1224|Proteobacteria,432Z6@68525|delta/epsilon subdivisions,2WXKU@28221|Deltaproteobacteria	28221|Deltaproteobacteria	MU	Signal peptidase (SPase) II	-	-	3.4.23.36	ko:K03101	ko03060,map03060	-	-	-	ko00000,ko00001,ko01000,ko01002	-	-	-	Peptidase_A8
PGDDGLKP_00010	1004785.AMBLS11_10250	5.39e-71	214	2FH9A@1|root,3493N@2|Bacteria,1P3BP@1224|Proteobacteria,1SSY4@1236|Gammaproteobacteria,46BMJ@72275|Alteromonadaceae	1236|Gammaproteobacteria	-	-	-	-	-	-	-	-	-	-	-	-	-	-	-
PGDDGLKP_00011	715451.ambt_06395	1.44e-24	93.6	2C6JP@1|root,33DYZ@2|Bacteria,1NJE5@1224|Proteobacteria,1SI6R@1236|Gammaproteobacteria	1236|Gammaproteobacteria	-	-	-	-	-	-	-	-	-	-	-	-	-	-	-
PGDDGLKP_00012	1046714.AMRX01000006_gene3243	1.95e-05	44.7	2DRR5@1|root,33CQE@2|Bacteria,1NIQ2@1224|Proteobacteria,1SHSH@1236|Gammaproteobacteria,469AK@72275|Alteromonadaceae	1236|Gammaproteobacteria	-	-	-	-	-	-	-	-	-	-	-	-	-	-	-
PGDDGLKP_00013	1004785.AMBLS11_10265	2.42e-72	218	2F9WJ@1|root,34260@2|Bacteria,1NXP1@1224|Proteobacteria,1SQV3@1236|Gammaproteobacteria,46B9T@72275|Alteromonadaceae	1236|Gammaproteobacteria	-	-	-	-	-	-	-	-	-	-	-	-	-	-	-
PGDDGLKP_00014	1348114.OM33_10000	1.15e-21	88.6	2FCFZ@1|root,344JE@2|Bacteria,1P01J@1224|Proteobacteria,1SSKA@1236|Gammaproteobacteria,2Q508@267888|Pseudoalteromonadaceae	1236|Gammaproteobacteria	-	-	-	-	-	-	-	-	-	-	-	-	-	-	-
PGDDGLKP_00019	1004785.AMBLS11_10285	2.58e-82	243	2E363@1|root,32Y5Y@2|Bacteria,1P1I8@1224|Proteobacteria	1224|Proteobacteria	-	-	-	-	-	-	-	-	-	-	-	-	-	-	-
PGDDGLKP_00021	1307437.J139_07002	5.72e-11	61.6	290WA@1|root,2ZNI4@2|Bacteria,1P6QW@1224|Proteobacteria,1SUNF@1236|Gammaproteobacteria	1236|Gammaproteobacteria	-	-	-	-	-	-	-	-	-	-	-	-	-	-	-
PGDDGLKP_00023	1004785.AMBLS11_10300	4.54e-100	290	2DPVN@1|root,32UMW@2|Bacteria,1N0TH@1224|Proteobacteria,1S98X@1236|Gammaproteobacteria	1236|Gammaproteobacteria	I	Acyl-CoA cholesterol acyltransferase	-	-	-	-	-	-	-	-	-	-	-	-	MBOAT
PGDDGLKP_00024	589873.EP13_06830	5.86e-26	97.8	2DQ0A@1|root,3346Z@2|Bacteria,1NAYD@1224|Proteobacteria,1SEFM@1236|Gammaproteobacteria	1236|Gammaproteobacteria	-	-	-	-	-	-	-	-	-	-	-	-	-	-	-
PGDDGLKP_00025	1004785.AMBLS11_10310	1.03e-203	563	COG1073@1|root,COG1073@2|Bacteria,1N0UG@1224|Proteobacteria,1S0QJ@1236|Gammaproteobacteria,469P2@72275|Alteromonadaceae	1236|Gammaproteobacteria	S	BAAT / Acyl-CoA thioester hydrolase C terminal	-	-	-	-	-	-	-	-	-	-	-	-	BAAT_C
PGDDGLKP_00026	1004785.AMBLS11_10315	4.39e-89	260	COG2315@1|root,COG2315@2|Bacteria,1RHEZ@1224|Proteobacteria,1S69J@1236|Gammaproteobacteria	1236|Gammaproteobacteria	S	protein conserved in bacteria	-	-	-	-	-	-	-	-	-	-	-	-	YjbR
PGDDGLKP_00027	1004785.AMBLS11_10320	2.08e-84	249	COG3000@1|root,COG3000@2|Bacteria,1QU0E@1224|Proteobacteria,1SAFX@1236|Gammaproteobacteria	1236|Gammaproteobacteria	I	Protein of unknown function (DUF3703)	-	-	-	-	-	-	-	-	-	-	-	-	DUF3703
PGDDGLKP_00028	1004785.AMBLS11_10325	7.18e-189	524	COG0384@1|root,COG0384@2|Bacteria,1R9X4@1224|Proteobacteria,1RZ0R@1236|Gammaproteobacteria,466E6@72275|Alteromonadaceae	1236|Gammaproteobacteria	S	epimerase, PhzC PhzF homolog	yddE_1	-	-	-	-	-	-	-	-	-	-	-	PhzC-PhzF
PGDDGLKP_00029	1004785.AMBLS11_10330	0	1146	COG0405@1|root,COG0405@2|Bacteria,1MUV6@1224|Proteobacteria,1RMIT@1236|Gammaproteobacteria,464J7@72275|Alteromonadaceae	1236|Gammaproteobacteria	M	COG0405 Gamma-glutamyltransferase	ggt	-	2.3.2.2,3.4.19.13	ko:K00681	ko00430,ko00460,ko00480,ko01100,map00430,map00460,map00480,map01100	-	R00494,R01262,R01687,R03867,R03916,R03970,R03971,R04935	RC00064,RC00090,RC00096	ko00000,ko00001,ko01000,ko01002	-	-	-	G_glu_transpept
PGDDGLKP_00030	1004785.AMBLS11_10335	2.05e-179	499	COG1024@1|root,COG1024@2|Bacteria,1Q67Q@1224|Proteobacteria,1S1Z5@1236|Gammaproteobacteria,466W9@72275|Alteromonadaceae	1236|Gammaproteobacteria	I	COG1024 Enoyl-CoA hydratase carnithine racemase	-	-	-	-	-	-	-	-	-	-	-	-	ECH_1
PGDDGLKP_00031	1004785.AMBLS11_10340	1.94e-138	391	COG0705@1|root,COG0705@2|Bacteria,1N8NS@1224|Proteobacteria,1SD4M@1236|Gammaproteobacteria,467DU@72275|Alteromonadaceae	1236|Gammaproteobacteria	S	membrane protein (homolog of Drosophila rhomboid)	-	-	-	-	-	-	-	-	-	-	-	-	Rhomboid
PGDDGLKP_00032	1004785.AMBLS11_10345	0	1667	COG0823@1|root,COG1506@1|root,COG0823@2|Bacteria,COG1506@2|Bacteria,1N4G0@1224|Proteobacteria,1RRIM@1236|Gammaproteobacteria,464YA@72275|Alteromonadaceae	1236|Gammaproteobacteria	EU	COG1506 Dipeptidyl aminopeptidases acylaminoacyl-peptidases	-	-	-	-	-	-	-	-	-	-	-	-	DPPIV_N,PD40,Peptidase_S9
PGDDGLKP_00033	1004785.AMBLS11_10350	3.53e-134	379	COG0386@1|root,COG0386@2|Bacteria,1RDR8@1224|Proteobacteria,1S3WV@1236|Gammaproteobacteria,467JZ@72275|Alteromonadaceae	1236|Gammaproteobacteria	O	Belongs to the glutathione peroxidase family	gpwA	-	1.11.1.9	ko:K00432	ko00480,ko00590,ko04918,map00480,map00590,map04918	-	R00274,R07034,R07035	RC00011,RC00982	ko00000,ko00001,ko01000	-	-	-	GSHPx
PGDDGLKP_00034	1004785.AMBLS11_10355	2.07e-134	381	COG1182@1|root,COG1182@2|Bacteria,1P59R@1224|Proteobacteria,1S337@1236|Gammaproteobacteria,466Y8@72275|Alteromonadaceae	1236|Gammaproteobacteria	I	Catalyzes the reductive cleavage of azo bond in aromatic azo compounds to the corresponding amines. Requires NADH, but not NADPH, as an electron donor for its activity	azoR	-	-	ko:K01118	-	-	-	-	ko00000,ko01000	-	-	-	Flavodoxin_2
PGDDGLKP_00035	1004785.AMBLS11_10360	0	1550	COG1404@1|root,COG2931@1|root,COG1404@2|Bacteria,COG2931@2|Bacteria,1QYT6@1224|Proteobacteria,1T3TK@1236|Gammaproteobacteria,46488@72275|Alteromonadaceae	1236|Gammaproteobacteria	O	Domain of unknown function (DUF4397)	-	-	-	-	-	-	-	-	-	-	-	-	CHRD,DUF4397
PGDDGLKP_00036	1004785.AMBLS11_10365	1.07e-302	825	COG2873@1|root,COG2873@2|Bacteria,1NQME@1224|Proteobacteria,1T1GA@1236|Gammaproteobacteria,46589@72275|Alteromonadaceae	1236|Gammaproteobacteria	E	Cys/Met metabolism PLP-dependent enzyme	-	-	2.5.1.49	ko:K01740	ko00270,ko01100,map00270,map01100	-	R01287,R04859	RC00020,RC02821,RC02848	ko00000,ko00001,ko01000	-	-	-	Cys_Met_Meta_PP
PGDDGLKP_00037	1004785.AMBLS11_10370	1.71e-152	428	COG0204@1|root,COG0204@2|Bacteria,1RJMS@1224|Proteobacteria,1S71V@1236|Gammaproteobacteria,467SS@72275|Alteromonadaceae	1236|Gammaproteobacteria	I	Phosphate acyltransferases	-	-	-	-	-	-	-	-	-	-	-	-	Acyltransferase
PGDDGLKP_00038	1004785.AMBLS11_10375	1.06e-184	513	COG3332@1|root,COG3332@2|Bacteria,1RDBS@1224|Proteobacteria,1S43Y@1236|Gammaproteobacteria,466QH@72275|Alteromonadaceae	1236|Gammaproteobacteria	S	Transport and Golgi organisation 2	-	-	-	-	-	-	-	-	-	-	-	-	TANGO2
PGDDGLKP_00039	1004785.AMBLS11_10380	2.45e-288	787	COG1448@1|root,COG1448@2|Bacteria,1MUT0@1224|Proteobacteria,1RN02@1236|Gammaproteobacteria,4647G@72275|Alteromonadaceae	1236|Gammaproteobacteria	E	COG1448 Aspartate tyrosine aromatic aminotransferase	aspC	-	2.6.1.1,2.6.1.57	ko:K00813,ko:K00832	ko00220,ko00250,ko00270,ko00330,ko00350,ko00360,ko00400,ko00401,ko00950,ko00960,ko01100,ko01110,ko01130,ko01210,ko01230,map00220,map00250,map00270,map00330,map00350,map00360,map00400,map00401,map00950,map00960,map01100,map01110,map01130,map01210,map01230	M00024,M00025,M00034,M00040	R00355,R00694,R00734,R00896,R01731,R02433,R02619,R05052,R07396,R10845	RC00006,RC00036	ko00000,ko00001,ko00002,ko01000,ko01007	-	-	-	Aminotran_1_2
PGDDGLKP_00040	1004785.AMBLS11_10385	0	1421	COG3591@1|root,COG3591@2|Bacteria,1MX71@1224|Proteobacteria,1RRGG@1236|Gammaproteobacteria,465PD@72275|Alteromonadaceae	1236|Gammaproteobacteria	E	Peptidase S46	-	-	-	-	-	-	-	-	-	-	-	-	Peptidase_S46
PGDDGLKP_00042	1004785.AMBLS11_10395	3.44e-105	303	COG1671@1|root,COG1671@2|Bacteria,1RCZA@1224|Proteobacteria,1S3QM@1236|Gammaproteobacteria,467BK@72275|Alteromonadaceae	1236|Gammaproteobacteria	S	Belongs to the UPF0178 family	yaiI	-	-	ko:K09768	-	-	-	-	ko00000	-	-	-	DUF188
PGDDGLKP_00043	1004785.AMBLS11_10400	1.67e-173	484	COG1028@1|root,COG1028@2|Bacteria,1MWGC@1224|Proteobacteria,1RRE1@1236|Gammaproteobacteria,4644A@72275|Alteromonadaceae	1236|Gammaproteobacteria	IQ	COG1028 Dehydrogenases with different specificities (related to short-chain alcohol dehydrogenases)	HA62_15005	-	-	-	-	-	-	-	-	-	-	-	adh_short_C2
PGDDGLKP_00044	1004785.AMBLS11_10405	1.37e-173	485	COG1028@1|root,COG1028@2|Bacteria,1R413@1224|Proteobacteria,1S3TR@1236|Gammaproteobacteria,465Z1@72275|Alteromonadaceae	1236|Gammaproteobacteria	IQ	KR domain	lvr	-	-	-	-	-	-	-	-	-	-	-	adh_short_C2
PGDDGLKP_00045	1004785.AMBLS11_10410	0	1204	COG1960@1|root,COG1960@2|Bacteria,1MU20@1224|Proteobacteria,1RPHJ@1236|Gammaproteobacteria,464JR@72275|Alteromonadaceae	1236|Gammaproteobacteria	I	COG1960 Acyl-CoA dehydrogenases	bcd	-	1.3.8.1	ko:K00248	ko00071,ko00280,ko00650,ko01100,ko01110,ko01120,ko01200,ko01212,map00071,map00280,map00650,map01100,map01110,map01120,map01200,map01212	-	R01175,R01178,R02661,R03172,R04751	RC00052,RC00068,RC00076,RC00120,RC00148	ko00000,ko00001,ko01000	-	-	-	Acyl-CoA_dh_1,Acyl-CoA_dh_C,Acyl-CoA_dh_M,Acyl-CoA_dh_N,AcylCoA_DH_N
PGDDGLKP_00046	1004785.AMBLS11_10415	2.42e-236	650	COG4977@1|root,COG4977@2|Bacteria,1MUDK@1224|Proteobacteria,1RP9W@1236|Gammaproteobacteria,465RV@72275|Alteromonadaceae	1236|Gammaproteobacteria	K	COG4977 Transcriptional regulator containing an amidase domain and an AraC-type DNA-binding HTH domain	-	-	-	-	-	-	-	-	-	-	-	-	DJ-1_PfpI,HTH_18
PGDDGLKP_00047	1004785.AMBLS11_10420	0	1466	COG1629@1|root,COG4771@2|Bacteria,1MWKN@1224|Proteobacteria,1RRXB@1236|Gammaproteobacteria,465WA@72275|Alteromonadaceae	1236|Gammaproteobacteria	P	COG1629 Outer membrane receptor proteins, mostly Fe transport	-	-	-	ko:K02014	-	-	-	-	ko00000,ko02000	1.B.14	-	-	Plug,TonB_dep_Rec
PGDDGLKP_00048	1004785.AMBLS11_10425	1.97e-81	241	2EVX4@1|root,33PAT@2|Bacteria,1NKP2@1224|Proteobacteria,1SI55@1236|Gammaproteobacteria,4697K@72275|Alteromonadaceae	1236|Gammaproteobacteria	-	-	-	-	-	-	-	-	-	-	-	-	-	-	-
PGDDGLKP_00049	1004785.AMBLS11_10430	0	1452	COG1505@1|root,COG1505@2|Bacteria,1NZ7N@1224|Proteobacteria,1T1KJ@1236|Gammaproteobacteria,46621@72275|Alteromonadaceae	1236|Gammaproteobacteria	E	COG1505 Serine proteases of the peptidase family S9A	-	-	3.4.21.26	ko:K01322	ko04614,map04614	-	-	-	ko00000,ko00001,ko01000,ko01002	-	-	-	Peptidase_S9,Peptidase_S9_N
PGDDGLKP_00050	1004785.AMBLS11_10435	0	1968	COG0841@1|root,COG0841@2|Bacteria,1MU48@1224|Proteobacteria,1RMBN@1236|Gammaproteobacteria,464X3@72275|Alteromonadaceae	1236|Gammaproteobacteria	V	Belongs to the resistance-nodulation-cell division (RND) (TC 2.A.6) family	-	-	-	-	-	-	-	-	-	-	-	-	ACR_tran,DUF805
PGDDGLKP_00051	1004785.AMBLS11_10440	1.33e-274	753	COG0845@1|root,COG0845@2|Bacteria,1PEVY@1224|Proteobacteria,1RPEQ@1236|Gammaproteobacteria,465PN@72275|Alteromonadaceae	1236|Gammaproteobacteria	M	Belongs to the membrane fusion protein (MFP) (TC 8.A.1) family	-	-	-	-	-	-	-	-	-	-	-	-	Biotin_lipoyl_2,HlyD_3
PGDDGLKP_00052	1004785.AMBLS11_10445	2.79e-69	209	COG0296@1|root,COG0296@2|Bacteria,1N8WX@1224|Proteobacteria,1S8R5@1236|Gammaproteobacteria,467S6@72275|Alteromonadaceae	1236|Gammaproteobacteria	G	Belongs to the glycosyl hydrolase 13 family	-	-	-	-	-	-	-	-	-	-	-	-	AMPK1_CBM,CBM_48
PGDDGLKP_00053	1004785.AMBLS11_10450	6.88e-205	568	COG2025@1|root,COG2025@2|Bacteria,1MUFI@1224|Proteobacteria,1RMK7@1236|Gammaproteobacteria,465NP@72275|Alteromonadaceae	1236|Gammaproteobacteria	C	electron transfer flavoprotein, alpha subunit	etfA	-	-	ko:K03522	-	-	-	-	ko00000,ko04147	-	-	-	ETF,ETF_alpha
PGDDGLKP_00054	1004785.AMBLS11_10455	1.17e-167	469	COG2086@1|root,COG2086@2|Bacteria,1MVH6@1224|Proteobacteria,1RN6F@1236|Gammaproteobacteria,464UJ@72275|Alteromonadaceae	1236|Gammaproteobacteria	C	Electron transfer flavoprotein	etfB	-	-	ko:K03521	-	-	-	-	ko00000	-	-	-	ETF
PGDDGLKP_00055	1004785.AMBLS11_10460	0	1140	COG0644@1|root,COG2440@1|root,COG0644@2|Bacteria,COG2440@2|Bacteria,1MVU6@1224|Proteobacteria,1RNY5@1236|Gammaproteobacteria,464BX@72275|Alteromonadaceae	1236|Gammaproteobacteria	C	Electron transfer flavoprotein-ubiquinone oxidoreductase	etfD	-	1.5.5.1	ko:K00311	-	-	-	-	ko00000,ko01000	-	-	-	ETF_QO,FAD_binding_2,NAD_binding_8
PGDDGLKP_00056	1004785.AMBLS11_10465	4.58e-80	238	COG2916@1|root,COG2916@2|Bacteria,1R9YM@1224|Proteobacteria,1S24H@1236|Gammaproteobacteria,467PE@72275|Alteromonadaceae	1236|Gammaproteobacteria	K	Belongs to the histone-like protein H-NS family	hns	GO:0000976,GO:0001067,GO:0001130,GO:0001217,GO:0003674,GO:0003676,GO:0003677,GO:0003681,GO:0003690,GO:0003700,GO:0005488,GO:0005515,GO:0005575,GO:0005622,GO:0005623,GO:0005737,GO:0005829,GO:0006355,GO:0008150,GO:0009889,GO:0009890,GO:0009892,GO:0010468,GO:0010556,GO:0010558,GO:0010605,GO:0010629,GO:0019219,GO:0019222,GO:0031323,GO:0031324,GO:0031326,GO:0031327,GO:0032991,GO:0032993,GO:0042802,GO:…	-	ko:K03746,ko:K11685	-	-	-	-	ko00000,ko03036,ko03400	-	-	-	Histone_HNS
PGDDGLKP_00057	1004785.AMBLS11_10470	3.86e-191	530	COG0596@1|root,COG0596@2|Bacteria,1R9X7@1224|Proteobacteria,1S2CW@1236|Gammaproteobacteria,466G8@72275|Alteromonadaceae	1236|Gammaproteobacteria	S	hydrolases or acyltransferases (alpha beta hydrolase superfamily)	ybfF	GO:0003674,GO:0003824,GO:0005575,GO:0005622,GO:0005623,GO:0005737,GO:0005829,GO:0016787,GO:0016788,GO:0016790,GO:0044424,GO:0044444,GO:0044464,GO:0052689	-	ko:K01175	-	-	-	-	ko00000,ko01000	-	-	-	Abhydrolase_1,Abhydrolase_6
PGDDGLKP_00058	1004785.AMBLS11_10475	3.42e-45	145	2E5H5@1|root,3308N@2|Bacteria,1NB87@1224|Proteobacteria,1SDHI@1236|Gammaproteobacteria,468ZZ@72275|Alteromonadaceae	1236|Gammaproteobacteria	S	Protein of unknown function (DUF2788)	-	-	-	-	-	-	-	-	-	-	-	-	DUF2788
PGDDGLKP_00059	1004785.AMBLS11_10480	4.89e-127	360	COG0716@1|root,COG0716@2|Bacteria,1MX7F@1224|Proteobacteria,1RMNT@1236|Gammaproteobacteria,465A6@72275|Alteromonadaceae	1236|Gammaproteobacteria	C	Low-potential electron donor to a number of redox enzymes	fldA	GO:0005575,GO:0005622,GO:0005623,GO:0005737,GO:0005829,GO:0044424,GO:0044444,GO:0044464	-	ko:K03839	-	-	-	-	ko00000	-	-	-	Flavodoxin_1
PGDDGLKP_00060	1004785.AMBLS11_10485	0	1176	COG0840@1|root,COG0840@2|Bacteria,1MU9B@1224|Proteobacteria,1RS15@1236|Gammaproteobacteria,465VH@72275|Alteromonadaceae	1236|Gammaproteobacteria	NT	Methyl-accepting chemotaxis protein	-	-	-	ko:K03406	ko02020,ko02030,map02020,map02030	-	-	-	ko00000,ko00001,ko02035	-	-	-	4HB_MCP_1,HAMP,MCPsignal
PGDDGLKP_00061	1004785.AMBLS11_10490	3.02e-101	293	COG0735@1|root,COG0735@2|Bacteria,1RDWJ@1224|Proteobacteria,1S4H7@1236|Gammaproteobacteria,4674B@72275|Alteromonadaceae	1236|Gammaproteobacteria	K	Belongs to the Fur family	fur	GO:0000976,GO:0001067,GO:0001130,GO:0001216,GO:0001217,GO:0003674,GO:0003676,GO:0003677,GO:0003690,GO:0003700,GO:0005488,GO:0005575,GO:0005622,GO:0005623,GO:0005737,GO:0005829,GO:0006355,GO:0008150,GO:0008270,GO:0009889,GO:0009890,GO:0009891,GO:0009892,GO:0009893,GO:0010468,GO:0010556,GO:0010557,GO:0010558,GO:0010604,GO:0010605,GO:0010628,GO:0010629,GO:0019219,GO:0019222,GO:0031323,GO:0031324,GO:…	-	ko:K03711	-	-	-	-	ko00000,ko03000	-	-	-	FUR
PGDDGLKP_00062	1004785.AMBLS11_10495	3.9e-210	580	COG0115@1|root,COG0115@2|Bacteria,1MVAT@1224|Proteobacteria,1RPU0@1236|Gammaproteobacteria,464SW@72275|Alteromonadaceae	1236|Gammaproteobacteria	E	Branched-chain amino acid aminotransferase 4-amino-4-deoxychorismate lyase	dat	-	2.6.1.21	ko:K00824	ko00310,ko00330,ko00360,ko00472,ko00473,ko01100,map00310,map00330,map00360,map00472,map00473,map01100	-	R01148,R01582,R02459,R02851,R02924,R05053	RC00006,RC00008,RC00025	ko00000,ko00001,ko01000,ko01007	-	-	-	Aminotran_4
PGDDGLKP_00063	1004785.AMBLS11_10500	4.77e-220	607	COG1984@1|root,COG1984@2|Bacteria,1MU9H@1224|Proteobacteria,1RR39@1236|Gammaproteobacteria,466NG@72275|Alteromonadaceae	1236|Gammaproteobacteria	E	Allophanate hydrolase subunit 2	ybgK	GO:0005575,GO:0005622,GO:0005623,GO:0005737,GO:0005829,GO:0044424,GO:0044444,GO:0044464	3.5.1.54,6.3.4.6	ko:K01457,ko:K01941	ko00220,ko00791,ko01100,ko01120,map00220,map00791,map01100,map01120	-	R00005,R00774	RC00378,RC02756	ko00000,ko00001,ko01000	-	-	-	CT_A_B,CT_C_D
PGDDGLKP_00064	1004785.AMBLS11_10505	1.1e-181	506	COG2049@1|root,COG2049@2|Bacteria,1MWRB@1224|Proteobacteria,1RQIQ@1236|Gammaproteobacteria,466WY@72275|Alteromonadaceae	1236|Gammaproteobacteria	E	Allophanate hydrolase subunit 1	kipI	-	-	-	-	-	-	-	-	-	-	-	CT_C_D
PGDDGLKP_00065	1004785.AMBLS11_10510	1.61e-167	469	COG1540@1|root,COG1540@2|Bacteria,1MUYV@1224|Proteobacteria,1RSCZ@1236|Gammaproteobacteria,4659M@72275|Alteromonadaceae	1236|Gammaproteobacteria	S	Belongs to the UPF0271 (lamB) family	lamB	-	-	ko:K07160	-	-	-	-	ko00000	-	-	-	LamB_YcsF
PGDDGLKP_00066	1004785.AMBLS11_10515	1.09e-206	572	COG2996@1|root,COG2996@2|Bacteria,1MXC3@1224|Proteobacteria,1RS4D@1236|Gammaproteobacteria,466QG@72275|Alteromonadaceae	1236|Gammaproteobacteria	S	S1 domain	cvfB	-	-	ko:K00243	-	-	-	-	ko00000	-	-	-	S1_2
PGDDGLKP_00067	1004785.AMBLS11_10520	1.89e-87	257	COG1765@1|root,COG1765@2|Bacteria,1RCZW@1224|Proteobacteria,1S3XF@1236|Gammaproteobacteria,4672B@72275|Alteromonadaceae	1236|Gammaproteobacteria	O	redox protein, regulator of disulfide bond formation	yhfA	-	-	ko:K07397	-	-	-	-	ko00000	-	-	-	OsmC
PGDDGLKP_00068	1004785.AMBLS11_10525	2.85e-267	734	COG0845@1|root,COG0845@2|Bacteria,1MX0G@1224|Proteobacteria,1RN0S@1236|Gammaproteobacteria,465RR@72275|Alteromonadaceae	1236|Gammaproteobacteria	M	Belongs to the membrane fusion protein (MFP) (TC 8.A.1) family	-	-	-	ko:K03585	ko01501,ko01503,map01501,map01503	M00646,M00647,M00699,M00718	-	-	ko00000,ko00001,ko00002,ko01504,ko02000,ko03036	2.A.6.2,8.A.1.6	-	-	HlyD_D23
PGDDGLKP_00069	1004785.AMBLS11_10530	0	2049	COG0841@1|root,COG0841@2|Bacteria,1MU48@1224|Proteobacteria,1RMBN@1236|Gammaproteobacteria,464D9@72275|Alteromonadaceae	1236|Gammaproteobacteria	V	Belongs to the resistance-nodulation-cell division (RND) (TC 2.A.6) family	mdtB	-	-	ko:K03296	-	-	-	-	ko00000	2.A.6.2	-	-	ACR_tran
PGDDGLKP_00070	1004785.AMBLS11_10535	0	1935	COG0841@1|root,COG0841@2|Bacteria,1MU48@1224|Proteobacteria,1RMBN@1236|Gammaproteobacteria,463YW@72275|Alteromonadaceae	1236|Gammaproteobacteria	V	Belongs to the resistance-nodulation-cell division (RND) (TC 2.A.6) family	-	-	-	ko:K03296	-	-	-	-	ko00000	2.A.6.2	-	-	ACR_tran
PGDDGLKP_00071	1004785.AMBLS11_10540	3.33e-69	209	2CB56@1|root,330HR@2|Bacteria,1NBPK@1224|Proteobacteria,1SG5P@1236|Gammaproteobacteria,468SN@72275|Alteromonadaceae	1236|Gammaproteobacteria	-	-	-	-	-	-	-	-	-	-	-	-	-	-	DUF3718
PGDDGLKP_00072	1004785.AMBLS11_10545	2.22e-188	523	COG5473@1|root,COG5473@2|Bacteria,1MVRU@1224|Proteobacteria,1RPJA@1236|Gammaproteobacteria,4661M@72275|Alteromonadaceae	1236|Gammaproteobacteria	S	Predicted integral membrane protein (DUF2189)	-	-	-	-	-	-	-	-	-	-	-	-	DUF2189
PGDDGLKP_00073	1004785.AMBLS11_10550	2.93e-301	820	COG0436@1|root,COG0436@2|Bacteria,1MW0Z@1224|Proteobacteria,1RN5B@1236|Gammaproteobacteria,465JB@72275|Alteromonadaceae	1236|Gammaproteobacteria	E	COG0436 Aspartate tyrosine aromatic aminotransferase	alaA	GO:0003674,GO:0003824,GO:0004021,GO:0005488,GO:0006082,GO:0006090,GO:0006520,GO:0006522,GO:0006523,GO:0006807,GO:0006950,GO:0006974,GO:0008144,GO:0008150,GO:0008152,GO:0008483,GO:0008652,GO:0009058,GO:0009078,GO:0009079,GO:0009987,GO:0016053,GO:0016740,GO:0016769,GO:0019272,GO:0019752,GO:0019842,GO:0030170,GO:0030632,GO:0032787,GO:0033554,GO:0036094,GO:0042221,GO:0042851,GO:0042852,GO:0043167,GO:…	2.6.1.2,2.6.1.66	ko:K14260	ko00220,ko00250,ko00290,ko01100,ko01110,ko01130,ko01210,ko01230,map00220,map00250,map00290,map01100,map01110,map01130,map01210,map01230	-	R00258,R01215	RC00006,RC00008,RC00036	ko00000,ko00001,ko01000,ko01007	-	-	-	Aminotran_1_2
PGDDGLKP_00074	1004785.AMBLS11_10555	2.96e-138	391	COG1896@1|root,COG1896@2|Bacteria,1MVGJ@1224|Proteobacteria,1RSED@1236|Gammaproteobacteria,465YJ@72275|Alteromonadaceae	1236|Gammaproteobacteria	S	Catalyzes the strictly specific dephosphorylation of 2'- deoxyribonucleoside 5'-monophosphates	yfbR	GO:0002953,GO:0003674,GO:0003824,GO:0005488,GO:0005515,GO:0006139,GO:0006220,GO:0006221,GO:0006226,GO:0006725,GO:0006753,GO:0006793,GO:0006796,GO:0006807,GO:0008150,GO:0008152,GO:0008655,GO:0009058,GO:0009117,GO:0009123,GO:0009124,GO:0009129,GO:0009130,GO:0009157,GO:0009162,GO:0009165,GO:0009176,GO:0009177,GO:0009219,GO:0009221,GO:0009262,GO:0009263,GO:0009265,GO:0009394,GO:0009987,GO:0010139,GO:…	3.1.3.89	ko:K08722	ko00240,ko01100,map00240,map01100	-	R01569,R01664,R01968,R02088,R02102,R10776	RC00017	ko00000,ko00001,ko01000	-	-	iB21_1397.B21_02176,iEC55989_1330.EC55989_2535,iECBD_1354.ECBD_1368,iECB_1328.ECB_02216,iECD_1391.ECD_02216,iECH74115_1262.ECH74115_3430,iECIAI1_1343.ECIAI1_2365,iECIAI39_1322.ECIAI39_2438,iECO111_1330.ECO111_3039,iECO26_1355.ECO26_3279,iECSE_1348.ECSE_2548,iECSP_1301.ECSP_3165,iECUMN_1333.ECUMN_2630,iECs_1301.ECs3175,iEcHS_1320.EcHS_A2440,iEcSMS35_1347.EcSMS35_2446,iEcolC_1368.EcolC_1361,iG2583_…	HD_3
PGDDGLKP_00075	1004785.AMBLS11_10560	0	919	COG0232@1|root,COG0232@2|Bacteria,1MVQ2@1224|Proteobacteria,1RPVJ@1236|Gammaproteobacteria,46431@72275|Alteromonadaceae	1236|Gammaproteobacteria	F	Belongs to the dGTPase family. Type 2 subfamily	dgt	GO:0003674,GO:0003824,GO:0006139,GO:0006163,GO:0006195,GO:0006203,GO:0006725,GO:0006753,GO:0006793,GO:0006796,GO:0006807,GO:0008150,GO:0008152,GO:0008832,GO:0009056,GO:0009058,GO:0009117,GO:0009141,GO:0009143,GO:0009144,GO:0009146,GO:0009151,GO:0009155,GO:0009166,GO:0009200,GO:0009204,GO:0009215,GO:0009217,GO:0009262,GO:0009264,GO:0009394,GO:0009987,GO:0015949,GO:0016787,GO:0016788,GO:0016793,GO:…	3.1.5.1	ko:K01129	ko00230,map00230	-	R01856	RC00017	ko00000,ko00001,ko01000	-	-	-	HD,HD_assoc
PGDDGLKP_00077	1004785.AMBLS11_10570	1.09e-251	689	COG2041@1|root,COG2041@2|Bacteria,1MUW0@1224|Proteobacteria,1RQ2J@1236|Gammaproteobacteria,464E2@72275|Alteromonadaceae	1236|Gammaproteobacteria	C	Part of the MsrPQ system that repairs oxidized periplasmic proteins containing methionine sulfoxide residues (Met-O), using respiratory chain electrons. Thus protects these proteins from oxidative-stress damage caused by reactive species of oxygen and chlorine generated by the host defense mechanisms. MsrPQ is essential for the maintenance of envelope integrity under bleach stress, rescuing a wid…	msrP	GO:0000302,GO:0001101,GO:0003674,GO:0003824,GO:0005488,GO:0005575,GO:0005623,GO:0006807,GO:0006950,GO:0006979,GO:0008150,GO:0008152,GO:0009987,GO:0010035,GO:0016491,GO:0016667,GO:0016672,GO:0016675,GO:0019538,GO:0030091,GO:0030288,GO:0030313,GO:0031975,GO:0042221,GO:0042597,GO:0043170,GO:0043546,GO:0044237,GO:0044238,GO:0044260,GO:0044267,GO:0044464,GO:0048037,GO:0050662,GO:0050896,GO:0055114,GO:…	-	ko:K07147	-	-	-	-	ko00000,ko01000	-	-	-	Oxidored_molyb
PGDDGLKP_00078	1004785.AMBLS11_10575	4.71e-149	419	COG2717@1|root,COG2717@2|Bacteria,1RDUP@1224|Proteobacteria,1RS9K@1236|Gammaproteobacteria,4686M@72275|Alteromonadaceae	1236|Gammaproteobacteria	C	Part of the MsrPQ system that repairs oxidized periplasmic proteins containing methionine sulfoxide residues (Met-O), using respiratory chain electrons. Thus protects these proteins from oxidative-stress damage caused by reactive species of oxygen and chlorine generated by the host defense mechanisms. MsrPQ is essential for the maintenance of envelope integrity under bleach stress, rescuing a wid…	msrQ	GO:0000166,GO:0003674,GO:0003824,GO:0005488,GO:0005575,GO:0005623,GO:0005886,GO:0005887,GO:0006807,GO:0008150,GO:0008152,GO:0009987,GO:0010181,GO:0016020,GO:0016021,GO:0016491,GO:0016679,GO:0019538,GO:0020037,GO:0030091,GO:0031224,GO:0031226,GO:0032553,GO:0036094,GO:0043167,GO:0043168,GO:0043170,GO:0044237,GO:0044238,GO:0044260,GO:0044267,GO:0044425,GO:0044459,GO:0044464,GO:0046906,GO:0048037,GO:…	-	ko:K17247	-	-	-	-	ko00000	-	-	-	Ferric_reduct
PGDDGLKP_00079	1004785.AMBLS11_10580	3.85e-84	249	COG1238@1|root,COG1238@2|Bacteria,1RHUV@1224|Proteobacteria,1S69A@1236|Gammaproteobacteria,468MI@72275|Alteromonadaceae	1236|Gammaproteobacteria	S	SNARE associated Golgi protein	yqaA	GO:0005575,GO:0005623,GO:0005886,GO:0016020,GO:0044464,GO:0071944	-	-	-	-	-	-	-	-	-	-	SNARE_assoc
PGDDGLKP_00080	1004785.AMBLS11_10585	1.71e-95	278	2ESI3@1|root,33K2T@2|Bacteria,1NHDT@1224|Proteobacteria,1SHYI@1236|Gammaproteobacteria,4690B@72275|Alteromonadaceae	1236|Gammaproteobacteria	-	-	-	-	-	-	-	-	-	-	-	-	-	-	-
PGDDGLKP_00081	1004785.AMBLS11_10590	7.56e-116	335	COG3012@1|root,COG3012@2|Bacteria,1MZZK@1224|Proteobacteria,1S9FV@1236|Gammaproteobacteria,468GH@72275|Alteromonadaceae	1236|Gammaproteobacteria	S	protein conserved in bacteria	ychJ	-	-	ko:K09858	-	-	-	-	ko00000	-	-	-	SEC-C
PGDDGLKP_00082	1004785.AMBLS11_10595	0	980	COG0366@1|root,COG0366@2|Bacteria,1MVQA@1224|Proteobacteria,1RPA4@1236|Gammaproteobacteria,46654@72275|Alteromonadaceae	1236|Gammaproteobacteria	G	COG0366 Glycosidases	amy1	GO:0005575,GO:0005576	3.2.1.1	ko:K01176	ko00500,ko01100,ko04973,map00500,map01100,map04973	-	R02108,R02112,R11262	-	ko00000,ko00001,ko01000	-	GH13	-	Alpha-amylase,Alpha-amylase_C,CBM_20
PGDDGLKP_00083	1004785.AMBLS11_10600	2.2e-174	487	2E3GU@1|root,32YFI@2|Bacteria,1NJ13@1224|Proteobacteria,1SI3B@1236|Gammaproteobacteria,46C2H@72275|Alteromonadaceae	1236|Gammaproteobacteria	-	-	-	-	-	-	-	-	-	-	-	-	-	-	-
PGDDGLKP_00084	1004785.AMBLS11_10605	6.13e-232	638	COG0604@1|root,COG0604@2|Bacteria,1MWRK@1224|Proteobacteria,1SYCA@1236|Gammaproteobacteria,464Q1@72275|Alteromonadaceae	1236|Gammaproteobacteria	C	COG0604 NADPH quinone reductase and related Zn-dependent oxidoreductases	qor	-	1.6.5.5	ko:K00344	-	-	-	-	ko00000,ko01000	-	-	-	ADH_N,ADH_zinc_N
PGDDGLKP_00085	1004785.AMBLS11_10610	3.02e-253	694	COG3173@1|root,COG3173@2|Bacteria,1MWAK@1224|Proteobacteria,1RNB4@1236|Gammaproteobacteria,465F2@72275|Alteromonadaceae	1236|Gammaproteobacteria	S	Aminoglycoside phosphotransferase	-	-	-	-	-	-	-	-	-	-	-	-	APH
PGDDGLKP_00086	1004785.AMBLS11_10615	2e-300	819	COG1960@1|root,COG1960@2|Bacteria,1MU2V@1224|Proteobacteria,1RNJH@1236|Gammaproteobacteria,46475@72275|Alteromonadaceae	1236|Gammaproteobacteria	I	COG1960 Acyl-CoA dehydrogenases	-	-	1.3.8.7	ko:K00249	ko00071,ko00280,ko00410,ko00640,ko01100,ko01110,ko01130,ko01200,ko01212,ko03320,map00071,map00280,map00410,map00640,map01100,map01110,map01130,map01200,map01212,map03320	M00013,M00036,M00087	R00924,R01175,R01279,R02661,R03172,R03777,R03857,R03990,R04095,R04432,R04751,R04754	RC00052,RC00068,RC00076,RC00095,RC00148,RC00246	ko00000,ko00001,ko00002,ko01000	-	-	-	Acyl-CoA_dh_1,Acyl-CoA_dh_M,Acyl-CoA_dh_N
PGDDGLKP_00087	1004785.AMBLS11_10620	4e-164	459	COG0406@1|root,COG0406@2|Bacteria,1RB0S@1224|Proteobacteria,1S2YG@1236|Gammaproteobacteria,466J4@72275|Alteromonadaceae	1236|Gammaproteobacteria	G	Phosphoglycerate mutase family	-	-	-	-	-	-	-	-	-	-	-	-	His_Phos_1
PGDDGLKP_00088	1004785.AMBLS11_10630	0	1699	COG1629@1|root,COG4773@1|root,COG1629@2|Bacteria,COG4773@2|Bacteria,1QTXJ@1224|Proteobacteria,1T1MR@1236|Gammaproteobacteria,4673I@72275|Alteromonadaceae	1236|Gammaproteobacteria	P	receptor	-	-	-	ko:K02014	-	-	-	-	ko00000,ko02000	1.B.14	-	-	Plug,TonB_dep_Rec
PGDDGLKP_00089	1004785.AMBLS11_10635	3.22e-246	675	COG1975@1|root,COG1975@2|Bacteria,1MXKU@1224|Proteobacteria,1RQRT@1236|Gammaproteobacteria,466FW@72275|Alteromonadaceae	1236|Gammaproteobacteria	O	Xanthine and CO dehydrogenases maturation factor, XdhC CoxF family	-	-	-	ko:K07402	-	-	-	-	ko00000	-	-	-	XdhC_C,XdhC_CoxI
PGDDGLKP_00090	1004785.AMBLS11_10640	5.21e-154	433	COG2761@1|root,COG2761@2|Bacteria,1NXUB@1224|Proteobacteria,1S2Z2@1236|Gammaproteobacteria,466WX@72275|Alteromonadaceae	1236|Gammaproteobacteria	Q	dithiol-disulfide isomerase involved in polyketide biosynthesis	-	-	-	-	-	-	-	-	-	-	-	-	DSBA
PGDDGLKP_00091	1004785.AMBLS11_10645	2.2e-172	481	COG2755@1|root,COG2755@2|Bacteria,1RE1B@1224|Proteobacteria,1S42Y@1236|Gammaproteobacteria,46DIJ@72275|Alteromonadaceae	1236|Gammaproteobacteria	E	GDSL-like Lipase/Acylhydrolase family	-	-	-	-	-	-	-	-	-	-	-	-	Lipase_GDSL_2
PGDDGLKP_00092	1004785.AMBLS11_10650	0	880	COG0635@1|root,COG0635@2|Bacteria,1MV1I@1224|Proteobacteria,1RN1Y@1236|Gammaproteobacteria,46465@72275|Alteromonadaceae	1236|Gammaproteobacteria	H	Belongs to the anaerobic coproporphyrinogen-III oxidase family	hemN	GO:0003674,GO:0003824,GO:0005488,GO:0005575,GO:0005622,GO:0005623,GO:0005737,GO:0006725,GO:0006778,GO:0006779,GO:0006782,GO:0006783,GO:0006807,GO:0008150,GO:0008152,GO:0009058,GO:0009987,GO:0016491,GO:0016627,GO:0018130,GO:0019438,GO:0033013,GO:0033014,GO:0034641,GO:0042168,GO:0042440,GO:0044237,GO:0044249,GO:0044271,GO:0044424,GO:0044464,GO:0046148,GO:0046483,GO:0046501,GO:0048037,GO:0051186,GO:…	1.3.98.3	ko:K02495	ko00860,ko01100,ko01110,map00860,map01100,map01110	M00121	R06895	RC00884	ko00000,ko00001,ko00002,ko01000	-	-	iECIAI39_1322.ECIAI39_3134,iZ_1308.Z5403	HemN_C,Radical_SAM
PGDDGLKP_00093	1004785.AMBLS11_10655	7.57e-286	783	COG4148@1|root,COG4148@2|Bacteria,1MU8K@1224|Proteobacteria,1RQCV@1236|Gammaproteobacteria,467QX@72275|Alteromonadaceae	1236|Gammaproteobacteria	P	ABC-type molybdate transport system, ATPase component	-	-	3.6.3.29	ko:K02017	ko02010,map02010	M00189	-	-	ko00000,ko00001,ko00002,ko01000,ko02000	3.A.1.8	-	-	ABC_tran,TOBE
PGDDGLKP_00094	1004785.AMBLS11_10660	3.22e-151	426	COG4149@1|root,COG4149@2|Bacteria,1MUXR@1224|Proteobacteria,1RRDV@1236|Gammaproteobacteria,466P6@72275|Alteromonadaceae	1236|Gammaproteobacteria	P	COG4149 ABC-type molybdate transport system, permease component	modB	-	-	ko:K02018	ko02010,map02010	M00189	-	-	ko00000,ko00001,ko00002,ko02000	3.A.1.8	-	-	BPD_transp_1
PGDDGLKP_00095	1004785.AMBLS11_10665	5.76e-255	703	COG0725@1|root,COG0725@2|Bacteria,1MVNA@1224|Proteobacteria,1RN71@1236|Gammaproteobacteria,4675T@72275|Alteromonadaceae	1236|Gammaproteobacteria	P	molybdenum ABC transporter, periplasmic	modA	-	-	ko:K02020	ko02010,map02010	M00189	-	-	ko00000,ko00001,ko00002,ko02000	3.A.1.8	-	-	SBP_bac_11
PGDDGLKP_00096	1004785.AMBLS11_10670	3.54e-105	304	COG0314@1|root,COG0314@2|Bacteria,1RGUX@1224|Proteobacteria,1S5YH@1236|Gammaproteobacteria,467A9@72275|Alteromonadaceae	1236|Gammaproteobacteria	H	COG0314 Molybdopterin converting factor, large subunit	moaE	-	2.8.1.12	ko:K03635	ko00790,ko01100,ko04122,map00790,map01100,map04122	-	R09395	RC02507	ko00000,ko00001,ko01000	-	-	-	MoaE
PGDDGLKP_00097	1004785.AMBLS11_10675	2.15e-48	154	COG1977@1|root,COG1977@2|Bacteria	2|Bacteria	H	Mo-molybdopterin cofactor metabolic process	moaD	GO:0005575,GO:0005622,GO:0005623,GO:0005737,GO:0005829,GO:0006732,GO:0006777,GO:0006793,GO:0006796,GO:0006807,GO:0008150,GO:0008152,GO:0009058,GO:0009108,GO:0009987,GO:0018130,GO:0019538,GO:0019637,GO:0019720,GO:0043170,GO:0043545,GO:0044237,GO:0044238,GO:0044249,GO:0044260,GO:0044267,GO:0044424,GO:0044444,GO:0044464,GO:0046483,GO:0051186,GO:0051188,GO:0051189,GO:0071704,GO:0090407,GO:1901360,GO:…	2.7.7.77,2.8.1.12	ko:K03636,ko:K03752,ko:K21142	ko00790,ko01100,ko04122,map00790,map01100,map04122	-	R09395,R11581	RC02507	ko00000,ko00001,ko01000	-	-	iE2348C_1286.E2348C_0736,iEC55989_1330.EC55989_0827,iG2583_1286.G2583_1012,iLF82_1304.LF82_1368,iNRG857_1313.NRG857_03495,iSFV_1184.SFV_0767,iSF_1195.SF0734,iSFxv_1172.SFxv_0800,iSSON_1240.SSON_0763,iS_1188.S0775	ThiS
PGDDGLKP_00098	1004785.AMBLS11_10680	1.09e-109	315	COG0315@1|root,COG0315@2|Bacteria,1RCYZ@1224|Proteobacteria,1S3ST@1236|Gammaproteobacteria,4677K@72275|Alteromonadaceae	1236|Gammaproteobacteria	H	Catalyzes the conversion of (8S)-3',8-cyclo-7,8- dihydroguanosine 5'-triphosphate to cyclic pyranopterin monophosphate (cPMP)	moaC	GO:0003674,GO:0003824,GO:0005488,GO:0005515,GO:0006732,GO:0006777,GO:0006793,GO:0006796,GO:0006807,GO:0008150,GO:0008152,GO:0009058,GO:0009108,GO:0009987,GO:0016043,GO:0016829,GO:0016849,GO:0018130,GO:0019538,GO:0019637,GO:0019720,GO:0022607,GO:0034214,GO:0042802,GO:0043170,GO:0043545,GO:0043933,GO:0044085,GO:0044237,GO:0044238,GO:0044249,GO:0044260,GO:0044267,GO:0046483,GO:0051186,GO:0051188,GO:…	4.6.1.17	ko:K03637	ko00790,ko01100,ko04122,map00790,map01100,map04122	-	R11372	RC03425	ko00000,ko00001,ko01000	-	-	-	MoCF_biosynth,MoaC
PGDDGLKP_00099	1004785.AMBLS11_10685	3.61e-117	335	COG0521@1|root,COG0521@2|Bacteria,1R9W2@1224|Proteobacteria,1S21E@1236|Gammaproteobacteria,466IN@72275|Alteromonadaceae	1236|Gammaproteobacteria	H	May be involved in the biosynthesis of molybdopterin	moaB	GO:0003674,GO:0005488,GO:0005515,GO:0005575,GO:0005622,GO:0005623,GO:0005737,GO:0005829,GO:0042802,GO:0044424,GO:0044444,GO:0044464	2.7.7.75	ko:K03638	ko00790,ko01100,map00790,map01100	-	R09726	RC00002	ko00000,ko00001,ko01000	-	-	-	MoCF_biosynth
PGDDGLKP_00100	1004785.AMBLS11_10690	1.68e-179	500	COG0476@1|root,COG0476@2|Bacteria,1MW7H@1224|Proteobacteria,1RPJ3@1236|Gammaproteobacteria,466H4@72275|Alteromonadaceae	1236|Gammaproteobacteria	H	COG0476 Dinucleotide-utilizing enzymes involved in molybdopterin and thiamine biosynthesis family 2	moeB	GO:0003674,GO:0003824,GO:0005575,GO:0005622,GO:0005623,GO:0005737,GO:0005829,GO:0006732,GO:0006777,GO:0006793,GO:0006796,GO:0006807,GO:0008150,GO:0008152,GO:0009058,GO:0009108,GO:0009987,GO:0016740,GO:0016772,GO:0016779,GO:0018130,GO:0019538,GO:0019637,GO:0019720,GO:0043170,GO:0043545,GO:0044237,GO:0044238,GO:0044249,GO:0044260,GO:0044267,GO:0044424,GO:0044444,GO:0044464,GO:0046483,GO:0051186,GO:…	2.7.7.73,2.7.7.80	ko:K03148,ko:K21029	ko00730,ko01100,ko04122,map00730,map01100,map04122	-	R07459	RC00043	ko00000,ko00001,ko01000	-	-	iECIAI1_1343.ECIAI1_0865,iECW_1372.ECW_m0884,iEKO11_1354.EKO11_3059,iETEC_1333.ETEC_0893,iEcE24377_1341.EcE24377A_0897,iEcSMS35_1347.EcSMS35_0851,iWFL_1372.ECW_m0884	ThiF
PGDDGLKP_00101	1004785.AMBLS11_10695	1.23e-278	760	COG3608@1|root,COG3608@2|Bacteria,1N396@1224|Proteobacteria,1RMKN@1236|Gammaproteobacteria,4657G@72275|Alteromonadaceae	1236|Gammaproteobacteria	S	Succinylglutamate desuccinylase / Aspartoacylase family	-	-	-	ko:K06987	-	-	-	-	ko00000	-	-	-	AstE_AspA
PGDDGLKP_00102	1004785.AMBLS11_10700	1.43e-223	616	COG0834@1|root,COG0834@2|Bacteria,1RJRZ@1224|Proteobacteria,1S85C@1236|Gammaproteobacteria,467FR@72275|Alteromonadaceae	1236|Gammaproteobacteria	ET	ABC-type amino acid transport signal transduction systems periplasmic component domain	-	-	-	-	-	-	-	-	-	-	-	-	SBP_bac_3
PGDDGLKP_00103	1004785.AMBLS11_10705	0	1616	COG4399@1|root,COG4399@2|Bacteria,1R0VP@1224|Proteobacteria,1T57C@1236|Gammaproteobacteria,46DB3@72275|Alteromonadaceae	1236|Gammaproteobacteria	S	Domain of unknown function (DUF5117)	-	-	-	-	-	-	-	-	-	-	-	-	DUF4953,DUF5117
PGDDGLKP_00104	1004785.AMBLS11_10710	0	993	COG0826@1|root,COG0826@2|Bacteria,1MUQG@1224|Proteobacteria,1RNPY@1236|Gammaproteobacteria,4652S@72275|Alteromonadaceae	1236|Gammaproteobacteria	O	COG0826 Collagenase and related proteases	yegQ	GO:0005575,GO:0005622,GO:0005623,GO:0005737,GO:0005829,GO:0044424,GO:0044444,GO:0044464	-	ko:K08303	ko05120,map05120	-	-	-	ko00000,ko00001,ko01000,ko01002	-	-	-	Peptidase_U32,Peptidase_U32_C
PGDDGLKP_00105	1004785.AMBLS11_10715	2.31e-56	174	COG1145@1|root,COG1145@2|Bacteria,1MZ6H@1224|Proteobacteria,1S8ZV@1236|Gammaproteobacteria,468FR@72275|Alteromonadaceae	1236|Gammaproteobacteria	C	COG1145 Ferredoxin	yfhL	-	-	-	-	-	-	-	-	-	-	-	Fer4,Fer4_7
PGDDGLKP_00106	1004785.AMBLS11_10720	2.11e-291	796	COG0436@1|root,COG0436@2|Bacteria,1MW0Z@1224|Proteobacteria,1RNXA@1236|Gammaproteobacteria,464RQ@72275|Alteromonadaceae	1236|Gammaproteobacteria	E	Aminotransferase class I and II	IV02_28760	-	-	-	-	-	-	-	-	-	-	-	Aminotran_1_2
PGDDGLKP_00107	1004785.AMBLS11_10725	9.17e-286	780	COG3268@1|root,COG3268@2|Bacteria,1MVI3@1224|Proteobacteria,1RSCK@1236|Gammaproteobacteria,469J8@72275|Alteromonadaceae	1236|Gammaproteobacteria	S	Saccharopine dehydrogenase	lys	-	-	-	-	-	-	-	-	-	-	-	Sacchrp_dh_NADP
PGDDGLKP_00108	1004785.AMBLS11_10730	2.22e-278	761	COG0079@1|root,COG0079@2|Bacteria,1MW7I@1224|Proteobacteria,1RZAD@1236|Gammaproteobacteria,46CQY@72275|Alteromonadaceae	1236|Gammaproteobacteria	E	Aminotransferase	hisC2	-	2.6.1.9	ko:K00817	ko00340,ko00350,ko00360,ko00400,ko00401,ko00960,ko01100,ko01110,ko01130,ko01230,map00340,map00350,map00360,map00400,map00401,map00960,map01100,map01110,map01130,map01230	M00026	R00694,R00734,R03243	RC00006,RC00888	ko00000,ko00001,ko00002,ko01000,ko01007	-	-	-	Aminotran_1_2
PGDDGLKP_00109	1004785.AMBLS11_10735	3.31e-52	164	2DNW5@1|root,32ZGI@2|Bacteria,1MZA8@1224|Proteobacteria,1SDX0@1236|Gammaproteobacteria,46BBP@72275|Alteromonadaceae	1236|Gammaproteobacteria	S	Rho termination factor, N-terminal domain	-	-	-	-	-	-	-	-	-	-	-	-	Rho_N
PGDDGLKP_00110	1127673.GLIP_3535	2.13e-17	82.4	2DU20@1|root,33NKZ@2|Bacteria,1NQFI@1224|Proteobacteria,1SH1G@1236|Gammaproteobacteria,468X5@72275|Alteromonadaceae	1236|Gammaproteobacteria	-	-	-	-	-	-	-	-	-	-	-	-	-	-	-
PGDDGLKP_00111	1004785.AMBLS11_10745	3.89e-236	649	28H5S@1|root,2Z7IA@2|Bacteria,1MX3X@1224|Proteobacteria,1RPVF@1236|Gammaproteobacteria,465VF@72275|Alteromonadaceae	1236|Gammaproteobacteria	S	Domain of unknown function (DUF1852)	-	-	-	-	-	-	-	-	-	-	-	-	DUF1852
PGDDGLKP_00112	1004785.AMBLS11_10750	1.09e-252	692	COG0620@1|root,COG0620@2|Bacteria,1MUI9@1224|Proteobacteria,1RMBA@1236|Gammaproteobacteria,464VV@72275|Alteromonadaceae	1236|Gammaproteobacteria	E	Methionine synthase II (cobalamin-independent)	metE	-	2.1.1.14	ko:K00549	ko00270,ko00450,ko01100,ko01110,ko01230,map00270,map00450,map01100,map01110,map01230	M00017	R04405,R09365	RC00035,RC00113,RC01241	ko00000,ko00001,ko00002,ko01000	-	-	iJN746.PP_2698	Meth_synt_2
PGDDGLKP_00113	1004785.AMBLS11_10755	0	1868	COG1629@1|root,COG1629@2|Bacteria,COG4771@2|Bacteria,1MU9K@1224|Proteobacteria,1RMTG@1236|Gammaproteobacteria,4652I@72275|Alteromonadaceae	1236|Gammaproteobacteria	P	COG1629 Outer membrane receptor proteins, mostly Fe transport	-	-	-	-	-	-	-	-	-	-	-	-	Plug,TonB_dep_Rec
PGDDGLKP_00114	1004785.AMBLS11_10760	1.55e-194	541	COG5006@1|root,COG5006@2|Bacteria,1MXR7@1224|Proteobacteria,1RPFH@1236|Gammaproteobacteria,4650P@72275|Alteromonadaceae	1236|Gammaproteobacteria	S	permease, DMT superfamily	rhtA	GO:0003333,GO:0003674,GO:0005215,GO:0005342,GO:0005575,GO:0005623,GO:0005886,GO:0006810,GO:0006811,GO:0006812,GO:0006820,GO:0006855,GO:0006865,GO:0008150,GO:0008324,GO:0008509,GO:0008514,GO:0015075,GO:0015171,GO:0015175,GO:0015179,GO:0015195,GO:0015238,GO:0015318,GO:0015562,GO:0015565,GO:0015711,GO:0015804,GO:0015807,GO:0015826,GO:0015849,GO:0015893,GO:0016020,GO:0022857,GO:0034220,GO:0034639,GO:…	-	ko:K11939	-	-	-	-	ko00000,ko02000	2.A.7.3.6	-	iNRG857_1313.NRG857_03645	EamA
PGDDGLKP_00115	1004785.AMBLS11_10765	1.69e-45	146	2E3Y8@1|root,32YVA@2|Bacteria,1NAMJ@1224|Proteobacteria	1224|Proteobacteria	-	-	-	-	-	-	-	-	-	-	-	-	-	-	DUF2945
PGDDGLKP_00116	1004785.AMBLS11_10770	1.72e-75	225	2EB20@1|root,3352T@2|Bacteria,1N8ZG@1224|Proteobacteria,1SE23@1236|Gammaproteobacteria,46C8X@72275|Alteromonadaceae	1236|Gammaproteobacteria	-	-	-	-	-	-	-	-	-	-	-	-	-	-	-
PGDDGLKP_00117	1004785.AMBLS11_10775	5.93e-89	260	COG0346@1|root,COG0346@2|Bacteria,1RHM9@1224|Proteobacteria,1S6Y3@1236|Gammaproteobacteria,467PK@72275|Alteromonadaceae	1236|Gammaproteobacteria	E	Glyoxalase/Bleomycin resistance protein/Dioxygenase superfamily	-	-	-	-	-	-	-	-	-	-	-	-	Glyoxalase
PGDDGLKP_00118	1004785.AMBLS11_10780	2.24e-141	399	COG1280@1|root,COG1280@2|Bacteria,1R551@1224|Proteobacteria,1RRVX@1236|Gammaproteobacteria,4676V@72275|Alteromonadaceae	1236|Gammaproteobacteria	E	threonine efflux protein	eamB	-	-	-	-	-	-	-	-	-	-	-	LysE
PGDDGLKP_00119	1004785.AMBLS11_10785	0	938	COG1167@1|root,COG1167@2|Bacteria,1MV6F@1224|Proteobacteria,1RMQ0@1236|Gammaproteobacteria,465KT@72275|Alteromonadaceae	1236|Gammaproteobacteria	K	COG1167 Transcriptional regulators containing a DNA-binding HTH domain and an aminotransferase domain (MocR family) and their eukaryotic orthologs	yjiR	GO:0006139,GO:0006351,GO:0006725,GO:0006807,GO:0008150,GO:0008152,GO:0009058,GO:0009059,GO:0009987,GO:0010467,GO:0016070,GO:0018130,GO:0019438,GO:0032774,GO:0034641,GO:0034645,GO:0034654,GO:0043170,GO:0044237,GO:0044238,GO:0044249,GO:0044260,GO:0044271,GO:0046483,GO:0071704,GO:0090304,GO:0097659,GO:1901360,GO:1901362,GO:1901576	-	-	-	-	-	-	-	-	-	-	Aminotran_1_2,GntR
PGDDGLKP_00120	1120953.AUBH01000002_gene1590	1.35e-08	59.7	COG3608@1|root,COG3608@2|Bacteria,1R784@1224|Proteobacteria,1RRY6@1236|Gammaproteobacteria,4661V@72275|Alteromonadaceae	1236|Gammaproteobacteria	S	Succinylglutamate desuccinylase / Aspartoacylase family	-	-	-	-	-	-	-	-	-	-	-	-	AstE_AspA
PGDDGLKP_00121	1004785.AMBLS11_10795	0	1397	COG0507@1|root,COG0507@2|Bacteria,1MW43@1224|Proteobacteria,1RPA0@1236|Gammaproteobacteria,464AV@72275|Alteromonadaceae	1236|Gammaproteobacteria	L	A helicase nuclease that prepares dsDNA breaks (DSB) for recombinational DNA repair. Binds to DSBs and unwinds DNA via a highly rapid and processive ATP-dependent bidirectional helicase activity. Unwinds dsDNA until it encounters a Chi (crossover hotspot instigator) sequence from the 3' direction. Cuts ssDNA a few nucleotides 3' to the Chi site. The properties and activities of the enzyme are cha…	recD	GO:0000166,GO:0000724,GO:0000725,GO:0003674,GO:0003824,GO:0004386,GO:0004518,GO:0004527,GO:0004529,GO:0004536,GO:0005488,GO:0005524,GO:0005575,GO:0005622,GO:0005623,GO:0006139,GO:0006259,GO:0006281,GO:0006302,GO:0006310,GO:0006725,GO:0006807,GO:0006950,GO:0006974,GO:0008094,GO:0008144,GO:0008150,GO:0008152,GO:0008854,GO:0009338,GO:0009987,GO:0016462,GO:0016787,GO:0016788,GO:0016796,GO:0016817,GO:…	3.1.11.5	ko:K03581	ko03440,map03440	-	-	-	ko00000,ko00001,ko01000,ko03400	-	-	-	AAA_19,AAA_30,UvrD_C_2,Viral_helicase1
PGDDGLKP_00122	1004785.AMBLS11_10800	0	2480	COG1074@1|root,COG1074@2|Bacteria,1MUTF@1224|Proteobacteria,1RPC6@1236|Gammaproteobacteria,464X6@72275|Alteromonadaceae	1236|Gammaproteobacteria	L	A helicase nuclease that prepares dsDNA breaks (DSB) for recombinational DNA repair. Binds to DSBs and unwinds DNA via a highly rapid and processive ATP-dependent bidirectional helicase activity. Unwinds dsDNA until it encounters a Chi (crossover hotspot instigator) sequence from the 3' direction. Cuts ssDNA a few nucleotides 3' to the Chi site. The properties and activities of the enzyme are cha…	recB	GO:0000166,GO:0000724,GO:0000725,GO:0003674,GO:0003678,GO:0003824,GO:0004003,GO:0004386,GO:0004518,GO:0004519,GO:0004520,GO:0004527,GO:0004529,GO:0004536,GO:0005488,GO:0005524,GO:0005575,GO:0005622,GO:0005623,GO:0006139,GO:0006259,GO:0006281,GO:0006302,GO:0006310,GO:0006725,GO:0006807,GO:0006950,GO:0006952,GO:0006974,GO:0006996,GO:0008026,GO:0008094,GO:0008144,GO:0008150,GO:0008152,GO:0008854,GO:…	3.1.11.5	ko:K03582	ko03440,map03440	-	-	-	ko00000,ko00001,ko01000,ko03400	-	-	-	PDDEXK_1,UvrD-helicase,UvrD_C
PGDDGLKP_00123	1004785.AMBLS11_10805	0	2405	COG1330@1|root,COG1330@2|Bacteria,1MWTI@1224|Proteobacteria,1RNT0@1236|Gammaproteobacteria,465KJ@72275|Alteromonadaceae	1236|Gammaproteobacteria	L	A helicase nuclease that prepares dsDNA breaks (DSB) for recombinational DNA repair. Binds to DSBs and unwinds DNA via a highly rapid and processive ATP-dependent bidirectional helicase activity. Unwinds dsDNA until it encounters a Chi (crossover hotspot instigator) sequence from the 3' direction. Cuts ssDNA a few nucleotides 3' to the Chi site. The properties and activities of the enzyme are cha…	recC	GO:0000724,GO:0000725,GO:0003674,GO:0003678,GO:0003824,GO:0004003,GO:0004386,GO:0004518,GO:0004519,GO:0004527,GO:0004529,GO:0004536,GO:0005575,GO:0005622,GO:0005623,GO:0006139,GO:0006259,GO:0006281,GO:0006302,GO:0006310,GO:0006725,GO:0006807,GO:0006950,GO:0006952,GO:0006974,GO:0006996,GO:0008026,GO:0008094,GO:0008150,GO:0008152,GO:0008854,GO:0009314,GO:0009338,GO:0009628,GO:0009987,GO:0016043,GO:…	3.1.11.5	ko:K03583	ko03440,map03440	-	-	-	ko00000,ko00001,ko01000,ko03400	-	-	-	Exonuc_V_gamma
PGDDGLKP_00124	1004785.AMBLS11_10810	1.46e-156	439	COG4508@1|root,COG4508@2|Bacteria,1RAX1@1224|Proteobacteria,1RYFG@1236|Gammaproteobacteria,465HS@72275|Alteromonadaceae	1236|Gammaproteobacteria	S	dUTPase	dut	-	-	-	-	-	-	-	-	-	-	-	dUTPase_2
PGDDGLKP_00125	1004785.AMBLS11_10815	0	1127	COG1022@1|root,COG1022@2|Bacteria,1MU4D@1224|Proteobacteria,1RPNE@1236|Gammaproteobacteria,464ZH@72275|Alteromonadaceae	1236|Gammaproteobacteria	I	COG1022 Long-chain acyl-CoA synthetases (AMP-forming)	-	-	-	-	-	-	-	-	-	-	-	-	AMP-binding
PGDDGLKP_00126	1004785.AMBLS11_10820	0	2759	COG3292@1|root,COG5001@1|root,COG3292@2|Bacteria,COG5001@2|Bacteria,1MU2C@1224|Proteobacteria,1RM8A@1236|Gammaproteobacteria,464XK@72275|Alteromonadaceae	1236|Gammaproteobacteria	T	signal transduction protein containing a membrane domain, an EAL and a GGDEF domain	-	-	-	-	-	-	-	-	-	-	-	-	EAL,GGDEF,PAS_3,PAS_9,Reg_prop
PGDDGLKP_00127	1004785.AMBLS11_10825	0	953	COG0595@1|root,COG0595@2|Bacteria,1MUGV@1224|Proteobacteria,1RRWG@1236|Gammaproteobacteria,4653B@72275|Alteromonadaceae	1236|Gammaproteobacteria	S	hydrolase of the metallo-beta-lactamase superfamily	-	-	-	ko:K12574	ko03018,map03018	-	-	-	ko00000,ko00001,ko01000,ko03019	-	-	-	Lactamase_B,Lactamase_B_2,RMMBL
PGDDGLKP_00128	1004785.AMBLS11_10830	1.06e-48	155	COG2040@1|root,COG2040@2|Bacteria,1N7A3@1224|Proteobacteria,1SCA1@1236|Gammaproteobacteria,468HX@72275|Alteromonadaceae	1236|Gammaproteobacteria	E	Protein of unknown function (DUF2789)	XAC1354	-	-	-	-	-	-	-	-	-	-	-	DUF2789
PGDDGLKP_00129	1004785.AMBLS11_10835	1.4e-80	238	2B2JB@1|root,31V4J@2|Bacteria,1N4EU@1224|Proteobacteria,1S6JW@1236|Gammaproteobacteria,468AI@72275|Alteromonadaceae	1236|Gammaproteobacteria	S	Protein of unknown function (DUF2750)	VV1382	-	-	-	-	-	-	-	-	-	-	-	DUF2750
PGDDGLKP_00130	1004785.AMBLS11_10840	5.86e-190	528	COG0583@1|root,COG0583@2|Bacteria,1MXXA@1224|Proteobacteria,1RREE@1236|Gammaproteobacteria,466S1@72275|Alteromonadaceae	1236|Gammaproteobacteria	K	Transcriptional regulator	hdfR	GO:0003674,GO:0003700,GO:0006355,GO:0008150,GO:0009889,GO:0009890,GO:0009892,GO:0010468,GO:0010556,GO:0010558,GO:0010605,GO:0010629,GO:0019219,GO:0019222,GO:0031323,GO:0031324,GO:0031326,GO:0031327,GO:0045892,GO:0045934,GO:0048519,GO:0048523,GO:0050789,GO:0050794,GO:0051171,GO:0051172,GO:0051252,GO:0051253,GO:0060255,GO:0065007,GO:0080090,GO:0140110,GO:1902679,GO:1903506,GO:1903507,GO:2000112,GO:…	-	-	-	-	-	-	-	-	-	-	HTH_1,LysR_substrate
PGDDGLKP_00131	1004785.AMBLS11_10845	4.54e-18	76.3	2CDKH@1|root,2ZEIB@2|Bacteria,1P4V1@1224|Proteobacteria,1SVXF@1236|Gammaproteobacteria,46CCP@72275|Alteromonadaceae	1236|Gammaproteobacteria	-	-	-	-	-	-	-	-	-	-	-	-	-	-	-
PGDDGLKP_00132	1004785.AMBLS11_10850	1.08e-80	240	COG3085@1|root,COG3085@2|Bacteria,1N4FH@1224|Proteobacteria,1SC65@1236|Gammaproteobacteria,468SJ@72275|Alteromonadaceae	1236|Gammaproteobacteria	S	Protein of unknown function, DUF	-	-	-	ko:K09897	-	-	-	-	ko00000	-	-	-	DUF413
PGDDGLKP_00133	1004785.AMBLS11_10855	1.45e-181	504	COG3861@1|root,COG3861@2|Bacteria,1RD6Y@1224|Proteobacteria,1S4FS@1236|Gammaproteobacteria,466ZP@72275|Alteromonadaceae	1236|Gammaproteobacteria	S	protein conserved in bacteria	-	-	-	-	-	-	-	-	-	-	-	-	PRC
PGDDGLKP_00134	1004785.AMBLS11_10860	1.55e-62	192	COG0640@1|root,COG0640@2|Bacteria,1N72Q@1224|Proteobacteria,1SCH5@1236|Gammaproteobacteria,468EB@72275|Alteromonadaceae	1236|Gammaproteobacteria	K	transcriptional	-	-	-	ko:K22042	-	-	-	-	ko00000,ko03000	-	-	-	HTH_20,HTH_5
PGDDGLKP_00135	1004785.AMBLS11_10865	1.29e-76	228	COG0607@1|root,COG0607@2|Bacteria,1RFC3@1224|Proteobacteria,1RTH4@1236|Gammaproteobacteria,468PC@72275|Alteromonadaceae	1236|Gammaproteobacteria	P	Rhodanese Homology Domain	-	-	-	-	-	-	-	-	-	-	-	-	Rhodanese
PGDDGLKP_00136	1004785.AMBLS11_10870	2.36e-216	597	COG0583@1|root,COG0583@2|Bacteria,1MZTA@1224|Proteobacteria,1RN7R@1236|Gammaproteobacteria,464C1@72275|Alteromonadaceae	1236|Gammaproteobacteria	K	transcriptional regulator	-	-	-	-	-	-	-	-	-	-	-	-	HTH_1,LysR_substrate
PGDDGLKP_00137	1004785.AMBLS11_10875	6.21e-141	398	COG3932@1|root,COG3932@2|Bacteria,1N0FN@1224|Proteobacteria,1SC4A@1236|Gammaproteobacteria,4687K@72275|Alteromonadaceae	1236|Gammaproteobacteria	S	exopolysaccharide	-	-	-	-	-	-	-	-	-	-	-	-	ExoD
PGDDGLKP_00138	1004785.AMBLS11_10880	7.18e-314	855	COG2204@1|root,COG2204@2|Bacteria,1MU0N@1224|Proteobacteria,1RRR1@1236|Gammaproteobacteria,4646F@72275|Alteromonadaceae	1236|Gammaproteobacteria	T	COG2204 Response regulator containing CheY-like receiver, AAA-type ATPase, and DNA-binding domains	-	-	-	-	-	-	-	-	-	-	-	-	HTH_8,Response_reg,Sigma54_activat
PGDDGLKP_00139	1004785.AMBLS11_10885	1.55e-42	139	2E3KE@1|root,33HFV@2|Bacteria,1NICU@1224|Proteobacteria,1SHK7@1236|Gammaproteobacteria,4696T@72275|Alteromonadaceae	1236|Gammaproteobacteria	S	COG0642 Signal transduction histidine kinase	-	-	-	-	-	-	-	-	-	-	-	-	-
PGDDGLKP_00140	1004785.AMBLS11_10890	0	935	COG4251@1|root,COG5278@1|root,COG4251@2|Bacteria,COG5278@2|Bacteria,1NSQ1@1224|Proteobacteria,1RMUV@1236|Gammaproteobacteria,464V4@72275|Alteromonadaceae	1236|Gammaproteobacteria	T	signal transduction histidine kinase	-	-	-	-	-	-	-	-	-	-	-	-	CHASE3,CHASE8,HAMP,HATPase_c,HisKA
PGDDGLKP_00141	1004785.AMBLS11_10895	2.44e-104	301	COG0784@1|root,COG0784@2|Bacteria,1RDJG@1224|Proteobacteria,1T4JV@1236|Gammaproteobacteria,4674W@72275|Alteromonadaceae	1236|Gammaproteobacteria	T	COG0784 FOG CheY-like receiver	-	-	-	-	-	-	-	-	-	-	-	-	Response_reg
PGDDGLKP_00142	1004785.AMBLS11_10900	0	1332	COG0784@1|root,COG5002@1|root,COG0784@2|Bacteria,COG5002@2|Bacteria,1NC9X@1224|Proteobacteria,1SVEC@1236|Gammaproteobacteria,46D68@72275|Alteromonadaceae	1236|Gammaproteobacteria	T	response regulator	-	-	2.1.1.80,3.1.1.61	ko:K13924	ko02020,ko02030,map02020,map02030	M00506	-	-	ko00000,ko00001,ko00002,ko01000,ko02022,ko02035	-	-	-	CheB_methylest,CheR,CheR_N,HATPase_c,HisKA,PAS_10,PAS_4,Response_reg
PGDDGLKP_00143	1004785.AMBLS11_10905	9.77e-62	190	2E5T6@1|root,330HH@2|Bacteria,1N7RC@1224|Proteobacteria,1SE9V@1236|Gammaproteobacteria,468A0@72275|Alteromonadaceae	1236|Gammaproteobacteria	-	-	-	-	-	-	-	-	-	-	-	-	-	-	-
PGDDGLKP_00144	1004785.AMBLS11_10910	3.16e-114	328	2CDKG@1|root,2ZGJI@2|Bacteria,1P5FF@1224|Proteobacteria,1SUP0@1236|Gammaproteobacteria,46C7R@72275|Alteromonadaceae	1236|Gammaproteobacteria	-	-	-	-	-	-	-	-	-	-	-	-	-	-	-
PGDDGLKP_00145	1004785.AMBLS11_10915	4.95e-53	166	2DGX4@1|root,2ZXMB@2|Bacteria,1P4V2@1224|Proteobacteria,1SVQM@1236|Gammaproteobacteria,46BXR@72275|Alteromonadaceae	1236|Gammaproteobacteria	-	-	-	-	-	-	-	-	-	-	-	-	-	-	-
PGDDGLKP_00146	1004785.AMBLS11_10920	7.01e-129	367	2EGK3@1|root,33AC8@2|Bacteria,1NP1C@1224|Proteobacteria,1SGIG@1236|Gammaproteobacteria	1236|Gammaproteobacteria	-	-	-	-	-	-	-	-	-	-	-	-	-	-	-
PGDDGLKP_00147	1004785.AMBLS11_10925	4.81e-226	623	COG4977@1|root,COG4977@2|Bacteria,1MUDK@1224|Proteobacteria,1S32F@1236|Gammaproteobacteria,46CNJ@72275|Alteromonadaceae	1236|Gammaproteobacteria	K	COG4977 Transcriptional regulator containing an amidase domain and an AraC-type DNA-binding HTH domain	-	-	-	-	-	-	-	-	-	-	-	-	DJ-1_PfpI,HTH_18
PGDDGLKP_00148	1004785.AMBLS11_10930	1.62e-28	102	COG5487@1|root,COG5487@2|Bacteria,1NGAH@1224|Proteobacteria,1SCVB@1236|Gammaproteobacteria,468B9@72275|Alteromonadaceae	1236|Gammaproteobacteria	S	UPF0391 membrane protein	-	-	-	-	-	-	-	-	-	-	-	-	DUF1328
PGDDGLKP_00149	1004785.AMBLS11_10935	1.35e-34	118	2DR5X@1|root,33AAV@2|Bacteria,1NK9H@1224|Proteobacteria,1SGJK@1236|Gammaproteobacteria,468ZM@72275|Alteromonadaceae	1236|Gammaproteobacteria	-	-	-	-	-	-	-	-	-	-	-	-	-	-	-
PGDDGLKP_00150	1004785.AMBLS11_10940	4.86e-45	145	2ESP1@1|root,33K7I@2|Bacteria,1NM37@1224|Proteobacteria,1SHTP@1236|Gammaproteobacteria,46991@72275|Alteromonadaceae	1236|Gammaproteobacteria	-	-	-	-	-	-	-	-	-	-	-	-	-	-	-
PGDDGLKP_00151	1004785.AMBLS11_10945	0	1786	COG0466@1|root,COG0466@2|Bacteria,1QUVY@1224|Proteobacteria,1T22Z@1236|Gammaproteobacteria,4662C@72275|Alteromonadaceae	1236|Gammaproteobacteria	O	Domain of Unknown Function (DUF349)	-	-	-	-	-	-	-	-	-	-	-	-	DUF349
PGDDGLKP_00152	1004785.AMBLS11_10950	1.94e-60	186	COG3139@1|root,COG3139@2|Bacteria,1N6T3@1224|Proteobacteria,1SCFV@1236|Gammaproteobacteria,468AB@72275|Alteromonadaceae	1236|Gammaproteobacteria	S	protein conserved in bacteria	yeaC	-	-	ko:K09916	-	-	-	-	ko00000	-	-	-	DUF1315
PGDDGLKP_00153	1004785.AMBLS11_10955	6.89e-75	223	2B24U@1|root,31UN0@2|Bacteria,1MYRW@1224|Proteobacteria,1T558@1236|Gammaproteobacteria,467D3@72275|Alteromonadaceae	1236|Gammaproteobacteria	-	-	-	-	-	-	-	-	-	-	-	-	-	-	-
PGDDGLKP_00154	1004785.AMBLS11_10960	0	1075	COG1115@1|root,COG1115@2|Bacteria,1MUI3@1224|Proteobacteria,1RMNF@1236|Gammaproteobacteria,464Z4@72275|Alteromonadaceae	1236|Gammaproteobacteria	E	alanine symporter	dagA	GO:0005575,GO:0005623,GO:0005886,GO:0016020,GO:0044464,GO:0071944	-	ko:K03310	-	-	-	-	ko00000	2.A.25	-	-	Na_Ala_symp
PGDDGLKP_00155	1004785.AMBLS11_10965	4.01e-283	772	COG2866@1|root,COG2866@2|Bacteria,1MUMN@1224|Proteobacteria,1RQB4@1236|Gammaproteobacteria,465EV@72275|Alteromonadaceae	1236|Gammaproteobacteria	E	Zn_pept	-	-	-	-	-	-	-	-	-	-	-	-	Peptidase_M14
PGDDGLKP_00156	1004785.AMBLS11_10970	0	914	COG0057@1|root,COG0057@2|Bacteria,1MZE4@1224|Proteobacteria,1RMSI@1236|Gammaproteobacteria,465BD@72275|Alteromonadaceae	1236|Gammaproteobacteria	G	Belongs to the glyceraldehyde-3-phosphate dehydrogenase family	gap	-	1.2.1.12	ko:K00134	ko00010,ko00710,ko01100,ko01110,ko01120,ko01130,ko01200,ko01230,ko04066,ko05010,map00010,map00710,map01100,map01110,map01120,map01130,map01200,map01230,map04066,map05010	M00001,M00002,M00003,M00165,M00166,M00308,M00552	R01061	RC00149	ko00000,ko00001,ko00002,ko01000,ko04131,ko04147	-	-	-	Gp_dh_C,Gp_dh_N
PGDDGLKP_00157	1004785.AMBLS11_10975	1.71e-207	574	2CF8J@1|root,2Z7JD@2|Bacteria,1MYC8@1224|Proteobacteria,1RPF0@1236|Gammaproteobacteria,4678F@72275|Alteromonadaceae	1236|Gammaproteobacteria	S	Protein of unknown function (DUF2989)	VC1997	-	-	-	-	-	-	-	-	-	-	-	DUF2989
PGDDGLKP_00158	1004785.AMBLS11_10980	2.04e-108	311	COG0229@1|root,COG0229@2|Bacteria,1RGWC@1224|Proteobacteria,1S5WI@1236|Gammaproteobacteria,467FG@72275|Alteromonadaceae	1236|Gammaproteobacteria	O	Belongs to the MsrB Met sulfoxide reductase family	msrB	GO:0003674,GO:0003824,GO:0005488,GO:0005506,GO:0005575,GO:0005622,GO:0005623,GO:0005737,GO:0005829,GO:0006807,GO:0008150,GO:0008152,GO:0008270,GO:0009987,GO:0016491,GO:0016667,GO:0016671,GO:0019538,GO:0030091,GO:0033743,GO:0043167,GO:0043169,GO:0043170,GO:0044237,GO:0044238,GO:0044260,GO:0044267,GO:0044424,GO:0044444,GO:0044464,GO:0046872,GO:0046914,GO:0055114,GO:0071704,GO:1901564	1.8.4.12	ko:K07305	-	-	-	-	ko00000,ko01000	-	-	iAF1260.b1778,iB21_1397.B21_01735,iBWG_1329.BWG_1591,iE2348C_1286.E2348C_1905,iEC042_1314.EC042_1944,iEC55989_1330.EC55989_1947,iECBD_1354.ECBD_1866,iECB_1328.ECB_01747,iECDH10B_1368.ECDH10B_1916,iECDH1ME8569_1439.ECDH1ME8569_1722,iECD_1391.ECD_01747,iECH74115_1262.ECH74115_2502,iECIAI39_1322.ECIAI39_1275,iECNA114_1301.ECNA114_1824,iECO103_1326.ECO103_1964,iECP_1309.ECP_1726,iECSE_1348.ECSE_1949,…	SelR
PGDDGLKP_00159	1004785.AMBLS11_10985	0	1017	COG0362@1|root,COG0362@2|Bacteria,1MVV8@1224|Proteobacteria,1RM7P@1236|Gammaproteobacteria,465Q2@72275|Alteromonadaceae	1236|Gammaproteobacteria	G	Catalyzes the oxidative decarboxylation of 6- phosphogluconate to ribulose 5-phosphate and CO(2), with concomitant reduction of NADP to NADPH	gnd	-	1.1.1.343,1.1.1.44	ko:K00033	ko00030,ko00480,ko01100,ko01110,ko01120,ko01130,ko01200,map00030,map00480,map01100,map01110,map01120,map01130,map01200	M00004,M00006	R01528,R10221	RC00001,RC00539	ko00000,ko00001,ko00002,ko01000	-	-	-	6PGD,NAD_binding_2
PGDDGLKP_00160	1004785.AMBLS11_10990	0	1438	COG1523@1|root,COG1523@2|Bacteria,1MU19@1224|Proteobacteria,1RP6F@1236|Gammaproteobacteria,464CN@72275|Alteromonadaceae	1236|Gammaproteobacteria	G	Belongs to the glycosyl hydrolase 13 family	glgX	GO:0000272,GO:0003674,GO:0003824,GO:0004133,GO:0004135,GO:0004553,GO:0005975,GO:0005976,GO:0005977,GO:0005980,GO:0006073,GO:0006091,GO:0006112,GO:0006950,GO:0006974,GO:0008150,GO:0008152,GO:0009056,GO:0009057,GO:0009251,GO:0009987,GO:0015926,GO:0015980,GO:0016052,GO:0016787,GO:0016798,GO:0033554,GO:0043170,GO:0044042,GO:0044237,GO:0044238,GO:0044247,GO:0044248,GO:0044260,GO:0044262,GO:0044264,GO:…	3.2.1.196,3.2.1.41,3.2.1.68	ko:K01200,ko:K01214,ko:K02438	ko00500,ko01100,ko01110,map00500,map01100,map01110	M00565	R02111,R09995,R11261	-	ko00000,ko00001,ko00002,ko01000	-	CBM48,GH13	iEcHS_1320.EcHS_A3631,iEcolC_1368.EcolC_0281	Alpha-amylase,CBM_48
PGDDGLKP_00161	1004785.AMBLS11_10995	0	1551	COG0296@1|root,COG0296@2|Bacteria,1QTVN@1224|Proteobacteria,1RQSK@1236|Gammaproteobacteria,4659B@72275|Alteromonadaceae	1236|Gammaproteobacteria	G	Catalyzes the formation of the alpha-1,6-glucosidic linkages in glycogen by scission of a 1,4-alpha-linked oligosaccharide from growing alpha-1,4-glucan chains and the subsequent attachment of the oligosaccharide to the alpha-1,6 position	glgB	GO:0000271,GO:0003674,GO:0003824,GO:0003844,GO:0005975,GO:0005976,GO:0005977,GO:0005978,GO:0006073,GO:0006091,GO:0006112,GO:0008150,GO:0008152,GO:0009058,GO:0009059,GO:0009250,GO:0009987,GO:0015980,GO:0016051,GO:0016740,GO:0016757,GO:0016758,GO:0033692,GO:0034637,GO:0034645,GO:0043170,GO:0044042,GO:0044237,GO:0044238,GO:0044249,GO:0044260,GO:0044262,GO:0044264,GO:0055114,GO:0071704,GO:1901576	2.4.1.18	ko:K00700	ko00500,ko01100,ko01110,map00500,map01100,map01110	M00565	R02110	-	ko00000,ko00001,ko00002,ko01000,ko04147	-	CBM48,GH13	-	Alpha-amylase,Alpha-amylase_C,CBM_48
PGDDGLKP_00162	1004785.AMBLS11_11000	0	1484	COG1640@1|root,COG1640@2|Bacteria,1QTVJ@1224|Proteobacteria,1RMJW@1236|Gammaproteobacteria,464MS@72275|Alteromonadaceae	1236|Gammaproteobacteria	G	4-alpha-glucanotransferase	malQ	-	2.4.1.25	ko:K00705	ko00500,ko01100,map00500,map01100	-	R05196	RC00049	ko00000,ko00001,ko01000	-	GH77	-	Glyco_hydro_77
PGDDGLKP_00163	1004785.AMBLS11_11005	8.45e-238	654	COG0057@1|root,COG0057@2|Bacteria,1MU93@1224|Proteobacteria,1RMBM@1236|Gammaproteobacteria,464QV@72275|Alteromonadaceae	1236|Gammaproteobacteria	G	Belongs to the glyceraldehyde-3-phosphate dehydrogenase family	gapA	GO:0000166,GO:0003674,GO:0003824,GO:0004365,GO:0005488,GO:0005575,GO:0005622,GO:0005623,GO:0005737,GO:0005829,GO:0005975,GO:0006082,GO:0006090,GO:0006091,GO:0006096,GO:0006139,GO:0006163,GO:0006164,GO:0006165,GO:0006725,GO:0006732,GO:0006733,GO:0006753,GO:0006754,GO:0006757,GO:0006793,GO:0006796,GO:0006807,GO:0008150,GO:0008152,GO:0009056,GO:0009058,GO:0009108,GO:0009117,GO:0009123,GO:0009124,GO:…	1.2.1.12	ko:K00134	ko00010,ko00710,ko01100,ko01110,ko01120,ko01130,ko01200,ko01230,ko04066,ko05010,map00010,map00710,map01100,map01110,map01120,map01130,map01200,map01230,map04066,map05010	M00001,M00002,M00003,M00165,M00166,M00308,M00552	R01061	RC00149	ko00000,ko00001,ko00002,ko01000,ko04131,ko04147	-	-	iAPECO1_1312.APECO1_847,iPC815.YPO2157,iUTI89_1310.UTI89_C1975,ic_1306.c2184	Gp_dh_C,Gp_dh_N
PGDDGLKP_00164	1004785.AMBLS11_11010	2.76e-212	585	COG0676@1|root,COG0676@2|Bacteria,1Q7VN@1224|Proteobacteria,1RQK0@1236|Gammaproteobacteria,466U8@72275|Alteromonadaceae	1236|Gammaproteobacteria	G	Belongs to the glucose-6-phosphate 1-epimerase family	yeaD	GO:0005575,GO:0005622,GO:0005623,GO:0005737,GO:0005829,GO:0006950,GO:0006974,GO:0008150,GO:0009987,GO:0033554,GO:0044424,GO:0044444,GO:0044464,GO:0050896,GO:0051716	5.1.3.15	ko:K01792	ko00010,ko01100,ko01110,ko01120,ko01130,map00010,map01100,map01110,map01120,map01130	-	R02739	RC00563	ko00000,ko00001,ko01000	-	-	-	Aldose_epim
PGDDGLKP_00165	1004785.AMBLS11_11015	8.05e-257	704	2EED3@1|root,33879@2|Bacteria,1RK99@1224|Proteobacteria,1S6F0@1236|Gammaproteobacteria	1236|Gammaproteobacteria	-	-	-	-	-	-	-	-	-	-	-	-	-	-	-
PGDDGLKP_00166	1004785.AMBLS11_11020	4.86e-149	419	COG0800@1|root,COG0800@2|Bacteria,1MUVJ@1224|Proteobacteria,1RPDF@1236|Gammaproteobacteria,465M9@72275|Alteromonadaceae	1236|Gammaproteobacteria	G	COG0800 2-keto-3-deoxy-6-phosphogluconate aldolase	eda	GO:0003674,GO:0003824,GO:0005488,GO:0005515,GO:0005575,GO:0005622,GO:0005623,GO:0005737,GO:0005829,GO:0008675,GO:0008700,GO:0008948,GO:0016829,GO:0016830,GO:0016831,GO:0016832,GO:0016833,GO:0042802,GO:0044424,GO:0044444,GO:0044464,GO:0106009	4.1.2.14,4.1.3.42	ko:K01625	ko00030,ko00630,ko01100,ko01120,ko01200,map00030,map00630,map01100,map01120,map01200	M00008,M00061,M00308,M00631	R00470,R05605	RC00307,RC00308,RC00435	ko00000,ko00001,ko00002,ko01000	-	-	iECOK1_1307.ECOK1_1968,iYL1228.KPN_02365	Aldolase
PGDDGLKP_00167	1004785.AMBLS11_11025	8.03e-229	630	COG0837@1|root,COG0837@2|Bacteria,1MVFI@1224|Proteobacteria,1RNUY@1236|Gammaproteobacteria,464W6@72275|Alteromonadaceae	1236|Gammaproteobacteria	F	Belongs to the bacterial glucokinase family	glk	GO:0003674,GO:0003824,GO:0004340,GO:0004396,GO:0005575,GO:0005622,GO:0005623,GO:0005737,GO:0005829,GO:0005975,GO:0006082,GO:0006090,GO:0006091,GO:0006096,GO:0006139,GO:0006163,GO:0006164,GO:0006165,GO:0006725,GO:0006732,GO:0006733,GO:0006753,GO:0006754,GO:0006757,GO:0006793,GO:0006796,GO:0006807,GO:0008150,GO:0008152,GO:0009056,GO:0009058,GO:0009108,GO:0009117,GO:0009123,GO:0009124,GO:0009126,GO:…	2.7.1.2	ko:K00845	ko00010,ko00052,ko00500,ko00520,ko00521,ko00524,ko01100,ko01110,ko01120,ko01130,ko01200,map00010,map00052,map00500,map00520,map00521,map00524,map01100,map01110,map01120,map01130,map01200	M00001,M00549	R00299,R01600,R01786	RC00002,RC00017	ko00000,ko00001,ko00002,ko01000	-	-	-	Glucokinase
PGDDGLKP_00168	1004785.AMBLS11_11030	0	1204	COG0129@1|root,COG0129@2|Bacteria,1MU3T@1224|Proteobacteria,1RMNA@1236|Gammaproteobacteria,464QM@72275|Alteromonadaceae	1236|Gammaproteobacteria	EG	Belongs to the IlvD Edd family	edd	GO:0003674,GO:0003824,GO:0004456,GO:0005975,GO:0006082,GO:0008150,GO:0008152,GO:0009056,GO:0009987,GO:0016052,GO:0016054,GO:0016829,GO:0016835,GO:0016836,GO:0019520,GO:0019521,GO:0019752,GO:0032787,GO:0043436,GO:0044237,GO:0044238,GO:0044248,GO:0044262,GO:0044275,GO:0044281,GO:0044282,GO:0046176,GO:0046177,GO:0046395,GO:0071704,GO:0072329,GO:1901575	4.2.1.12	ko:K01690	ko00030,ko01100,ko01120,ko01200,map00030,map01100,map01120,map01200	M00008	R02036	RC00543	ko00000,ko00001,ko00002,ko01000	-	-	iEcolC_1368.EcolC_1781,iJN746.PP_1010,iPC815.YPO2533,iYL1228.KPN_02366	ILVD_EDD
PGDDGLKP_00169	1004785.AMBLS11_11035	8.31e-158	443	COG0363@1|root,COG0363@2|Bacteria,1R5K6@1224|Proteobacteria,1S11C@1236|Gammaproteobacteria,464XJ@72275|Alteromonadaceae	1236|Gammaproteobacteria	G	COG0363 6-phosphogluconolactonase Glucosamine-6-phosphate isomerase deaminase	pgl	-	3.1.1.31	ko:K01057	ko00030,ko01100,ko01110,ko01120,ko01130,ko01200,map00030,map01100,map01110,map01120,map01130,map01200	M00004,M00006,M00008	R02035	RC00537	ko00000,ko00001,ko00002,ko01000	-	-	-	Glucosamine_iso
PGDDGLKP_00170	1004785.AMBLS11_11040	0	1011	COG0364@1|root,COG0364@2|Bacteria,1MUN0@1224|Proteobacteria,1RN76@1236|Gammaproteobacteria,464A8@72275|Alteromonadaceae	1236|Gammaproteobacteria	G	Catalyzes the oxidation of glucose 6-phosphate to 6- phosphogluconolactone	zwf	GO:0003674,GO:0003824,GO:0004345,GO:0005488,GO:0005515,GO:0005575,GO:0005622,GO:0005623,GO:0005737,GO:0005829,GO:0005975,GO:0005996,GO:0006006,GO:0006081,GO:0006098,GO:0006139,GO:0006725,GO:0006732,GO:0006733,GO:0006739,GO:0006753,GO:0006793,GO:0006796,GO:0006807,GO:0007154,GO:0007267,GO:0008150,GO:0008152,GO:0009117,GO:0009372,GO:0009987,GO:0010699,GO:0016491,GO:0016614,GO:0016616,GO:0019318,GO:…	1.1.1.363,1.1.1.49	ko:K00036	ko00030,ko00480,ko01100,ko01110,ko01120,ko01130,ko01200,ko05230,map00030,map00480,map01100,map01110,map01120,map01130,map01200,map05230	M00004,M00006,M00008	R00835,R02736,R10907	RC00001,RC00066	ko00000,ko00001,ko00002,ko01000,ko04147	-	-	e_coli_core.b1852,iAF1260.b1852,iBWG_1329.BWG_1666,iE2348C_1286.E2348C_1977,iEC042_1314.EC042_2019,iECABU_c1320.ECABU_c21130,iECDH10B_1368.ECDH10B_1993,iECDH1ME8569_1439.ECDH1ME8569_1798,iECED1_1282.ECED1_2057,iECIAI39_1322.ECIAI39_1198,iECNA114_1301.ECNA114_1899,iECO26_1355.ECO26_2690,iECP_1309.ECP_1796,iECSF_1327.ECSF_1710,iECUMN_1333.ECUMN_2149,iECW_1372.ECW_m2026,iEKO11_1354.EKO11_1918,iEcDH1…	G6PD_C,G6PD_N
PGDDGLKP_00171	1004785.AMBLS11_11045	1.62e-195	543	COG1737@1|root,COG1737@2|Bacteria,1MV3U@1224|Proteobacteria,1RNC4@1236|Gammaproteobacteria,465QI@72275|Alteromonadaceae	1236|Gammaproteobacteria	K	COG1737 Transcriptional regulators	hexR	GO:0000976,GO:0001067,GO:0001130,GO:0001131,GO:0001217,GO:0003674,GO:0003676,GO:0003677,GO:0003690,GO:0003700,GO:0005488,GO:0005575,GO:0005622,GO:0005623,GO:0005737,GO:0005829,GO:0006355,GO:0006950,GO:0006974,GO:0008150,GO:0009889,GO:0009890,GO:0009892,GO:0009987,GO:0010468,GO:0010556,GO:0010558,GO:0010605,GO:0010629,GO:0019219,GO:0019222,GO:0031323,GO:0031324,GO:0031326,GO:0031327,GO:0032991,GO:…	-	ko:K19337	-	-	-	-	ko00000,ko03000	-	-	-	HTH_6,SIS
PGDDGLKP_00172	1004785.AMBLS11_11050	0	890	COG0469@1|root,COG0469@2|Bacteria,1MU21@1224|Proteobacteria,1RMW3@1236|Gammaproteobacteria,463Y1@72275|Alteromonadaceae	1236|Gammaproteobacteria	G	Belongs to the pyruvate kinase family	pykA	GO:0003674,GO:0003824,GO:0004743,GO:0005488,GO:0005515,GO:0005575,GO:0005622,GO:0005623,GO:0005737,GO:0005829,GO:0005975,GO:0006082,GO:0006090,GO:0006091,GO:0006096,GO:0006139,GO:0006163,GO:0006164,GO:0006165,GO:0006725,GO:0006732,GO:0006733,GO:0006753,GO:0006754,GO:0006757,GO:0006793,GO:0006796,GO:0006807,GO:0008150,GO:0008152,GO:0009056,GO:0009058,GO:0009108,GO:0009117,GO:0009123,GO:0009124,GO:…	2.7.1.40	ko:K00873	ko00010,ko00230,ko00620,ko01100,ko01110,ko01120,ko01130,ko01200,ko01230,ko04922,ko04930,ko05165,ko05203,ko05230,map00010,map00230,map00620,map01100,map01110,map01120,map01130,map01200,map01230,map04922,map04930,map05165,map05203,map05230	M00001,M00002,M00049,M00050	R00200,R00430,R01138,R01858,R02320	RC00002,RC00015	ko00000,ko00001,ko00002,ko01000,ko04131,ko04147	-	-	e_coli_core.b1854,iAF1260.b1854,iB21_1397.B21_01813,iBWG_1329.BWG_1668,iEC042_1314.EC042_2021,iECBD_1354.ECBD_1784,iECB_1328.ECB_01825,iECDH10B_1368.ECDH10B_1995,iECDH1ME8569_1439.ECDH1ME8569_1801,iECD_1391.ECD_01825,iECO103_1326.ECO103_2044,iECO111_1330.ECO111_2362,iECO26_1355.ECO26_2692,iECUMN_1333.ECUMN_2152,iETEC_1333.ETEC_1887,iEcDH1_1363.EcDH1_1786,iEcE24377_1341.EcE24377A_2084,iEcHS_1320.E…	PK,PK_C
PGDDGLKP_00173	1004785.AMBLS11_11055	6.74e-213	588	COG0775@1|root,COG0775@2|Bacteria,1NQYT@1224|Proteobacteria,1S1NE@1236|Gammaproteobacteria	1236|Gammaproteobacteria	F	Phosphorylase superfamily	-	-	3.2.2.9	ko:K01243	ko00270,ko01100,ko01230,map00270,map01100,map01230	M00034,M00609	R00194,R01401	RC00063,RC00318	ko00000,ko00001,ko00002,ko01000	-	-	-	PNP_UDP_1
PGDDGLKP_00175	1004785.AMBLS11_11065	2.52e-301	821	COG4277@1|root,COG4277@2|Bacteria,1MVCV@1224|Proteobacteria,1RY4T@1236|Gammaproteobacteria,46A1D@72275|Alteromonadaceae	1236|Gammaproteobacteria	S	Radical SAM	-	-	-	-	-	-	-	-	-	-	-	-	HHH_3,Radical_SAM
PGDDGLKP_00176	1004785.AMBLS11_11070	9.53e-201	555	COG1573@1|root,COG1573@2|Bacteria,1MW8T@1224|Proteobacteria,1RYRY@1236|Gammaproteobacteria	1236|Gammaproteobacteria	L	Domain of unknown function (DUF4130	-	-	3.2.2.27	ko:K21929	ko03410,map03410	-	-	-	ko00000,ko00001,ko01000,ko03400	-	-	-	DUF4130
PGDDGLKP_00177	1004785.AMBLS11_11075	2.41e-128	366	COG2823@1|root,COG2823@2|Bacteria,1PCIJ@1224|Proteobacteria,1RRGP@1236|Gammaproteobacteria,4678Y@72275|Alteromonadaceae	1236|Gammaproteobacteria	S	bacterial OsmY and nodulation domain	osmY	GO:0005575,GO:0005623,GO:0006457,GO:0006950,GO:0006970,GO:0006972,GO:0008150,GO:0009628,GO:0009987,GO:0030288,GO:0030313,GO:0031975,GO:0042597,GO:0044464,GO:0050896,GO:0061077	-	ko:K04065	-	-	-	-	ko00000	-	-	-	BON
PGDDGLKP_00178	1004785.AMBLS11_11080	6e-245	671	COG3021@1|root,COG3021@2|Bacteria,1MWFK@1224|Proteobacteria,1RPPZ@1236|Gammaproteobacteria,464UC@72275|Alteromonadaceae	1236|Gammaproteobacteria	S	Endonuclease/Exonuclease/phosphatase family	-	-	-	-	-	-	-	-	-	-	-	-	Exo_endo_phos
PGDDGLKP_00179	1004785.AMBLS11_11085	7.42e-125	355	2FA9J@1|root,342I8@2|Bacteria,1NZMS@1224|Proteobacteria,1SQMC@1236|Gammaproteobacteria,46B49@72275|Alteromonadaceae	1236|Gammaproteobacteria	-	-	-	-	-	-	-	-	-	-	-	-	-	-	-
PGDDGLKP_00180	1004785.AMBLS11_11090	3.73e-239	657	COG1216@1|root,COG1216@2|Bacteria,1Q56M@1224|Proteobacteria,1S9CH@1236|Gammaproteobacteria,46AJB@72275|Alteromonadaceae	1236|Gammaproteobacteria	S	N-terminal domain of galactosyltransferase	-	-	-	-	-	-	-	-	-	-	-	-	Glyco_tranf_2_2,Glyco_transf_7C,Glycos_transf_2
PGDDGLKP_00181	1004785.AMBLS11_11095	5.71e-165	460	COG3403@1|root,COG3403@2|Bacteria,1RB0K@1224|Proteobacteria,1S5TT@1236|Gammaproteobacteria,466YB@72275|Alteromonadaceae	1236|Gammaproteobacteria	S	YqcI/YcgG family	-	-	-	ko:K09190	-	-	-	-	ko00000	-	-	-	YqcI_YcgG
PGDDGLKP_00182	1004785.AMBLS11_11100	6.76e-143	402	COG3665@1|root,COG3665@2|Bacteria,1N9DM@1224|Proteobacteria,1RR1E@1236|Gammaproteobacteria,4666P@72275|Alteromonadaceae	1236|Gammaproteobacteria	S	Domain of unknown function (DUF1989)	ycgI	-	-	ko:K09967	-	-	-	-	ko00000	-	-	-	DUF1989
PGDDGLKP_00183	1004785.AMBLS11_11105	0	1149	COG2010@1|root,COG2010@2|Bacteria,1NG71@1224|Proteobacteria,1RNZA@1236|Gammaproteobacteria,464WC@72275|Alteromonadaceae	1236|Gammaproteobacteria	C	Cytochrome c	-	-	-	-	-	-	-	-	-	-	-	-	-
PGDDGLKP_00184	1004785.AMBLS11_11110	0	1189	COG3211@1|root,COG3211@2|Bacteria,1MU8T@1224|Proteobacteria,1RSM7@1236|Gammaproteobacteria,4661S@72275|Alteromonadaceae	1236|Gammaproteobacteria	S	Bacterial protein of unknown function (DUF839)	-	-	-	ko:K07093	-	-	-	-	ko00000	-	-	-	Collagen,DUF839
PGDDGLKP_00185	1004785.AMBLS11_11115	9.85e-281	769	COG4225@1|root,COG4225@2|Bacteria,1MU2J@1224|Proteobacteria,1SK3J@1236|Gammaproteobacteria,469Y1@72275|Alteromonadaceae	1236|Gammaproteobacteria	S	Domain of unknown function (DUF4861)	-	-	-	-	-	-	-	-	-	-	-	-	DUF4861
PGDDGLKP_00186	1004785.AMBLS11_11120	1.61e-175	489	COG1028@1|root,COG1028@2|Bacteria,1MWB6@1224|Proteobacteria,1RMZB@1236|Gammaproteobacteria,465YB@72275|Alteromonadaceae	1236|Gammaproteobacteria	IQ	COG1028 Dehydrogenases with different specificities (related to short-chain alcohol dehydrogenases)	-	-	1.1.1.127	ko:K00065	ko00040,map00040	-	R01542	RC00089	ko00000,ko00001,ko01000	-	-	-	adh_short_C2
PGDDGLKP_00187	1004785.AMBLS11_11125	9.48e-210	579	COG3717@1|root,COG3717@2|Bacteria,1MU9D@1224|Proteobacteria,1RPDB@1236|Gammaproteobacteria,465F3@72275|Alteromonadaceae	1236|Gammaproteobacteria	G	Catalyzes the isomerization of 5-dehydro-4-deoxy-D- glucuronate to 3-deoxy-D-glycero-2,5-hexodiulosonate	kduI	-	5.3.1.17	ko:K01815	ko00040,map00040	-	R04383	RC00541	ko00000,ko00001,ko01000	-	-	-	KduI
PGDDGLKP_00188	1004785.AMBLS11_11130	9.43e-233	640	COG1638@1|root,COG1638@2|Bacteria,1MVHC@1224|Proteobacteria,1RPNJ@1236|Gammaproteobacteria,464A3@72275|Alteromonadaceae	1236|Gammaproteobacteria	G	COG1638 TRAP-type C4-dicarboxylate transport system, periplasmic component	-	-	-	-	-	-	-	-	-	-	-	-	DctP
PGDDGLKP_00189	1004785.AMBLS11_11135	4.4e-101	294	COG3090@1|root,COG3090@2|Bacteria,1RJ8K@1224|Proteobacteria,1SA02@1236|Gammaproteobacteria,467GJ@72275|Alteromonadaceae	1236|Gammaproteobacteria	G	Tripartite ATP-independent periplasmic transporters, DctQ component	-	-	-	-	-	-	-	-	-	-	-	-	DctQ
PGDDGLKP_00190	1004785.AMBLS11_11140	1.79e-262	724	COG1593@1|root,COG1593@2|Bacteria,1MU0F@1224|Proteobacteria,1RNAM@1236|Gammaproteobacteria,4658T@72275|Alteromonadaceae	1236|Gammaproteobacteria	G	COG1593 TRAP-type C4-dicarboxylate transport system, large permease component	-	-	-	-	-	-	-	-	-	-	-	-	DctM
PGDDGLKP_00191	1004785.AMBLS11_11145	7.22e-238	654	COG1609@1|root,COG1609@2|Bacteria,1MVUR@1224|Proteobacteria,1RN2K@1236|Gammaproteobacteria,4656U@72275|Alteromonadaceae	1236|Gammaproteobacteria	K	helix_turn _helix lactose operon repressor	-	-	-	ko:K02529	-	-	-	-	ko00000,ko03000	-	-	-	LacI,Peripla_BP_3
PGDDGLKP_00192	1004785.AMBLS11_11150	0	990	COG2721@1|root,COG2721@2|Bacteria,1MU9V@1224|Proteobacteria,1RP0M@1236|Gammaproteobacteria,4664Y@72275|Alteromonadaceae	1236|Gammaproteobacteria	G	COG2721 Altronate dehydratase	uxaA	GO:0003674,GO:0005488,GO:0005506,GO:0005975,GO:0005996,GO:0006063,GO:0006082,GO:0008150,GO:0008152,GO:0008198,GO:0009056,GO:0009987,GO:0016052,GO:0016054,GO:0019586,GO:0019698,GO:0019752,GO:0032787,GO:0043167,GO:0043169,GO:0043436,GO:0044237,GO:0044238,GO:0044248,GO:0044281,GO:0044282,GO:0046365,GO:0046395,GO:0046396,GO:0046397,GO:0046872,GO:0046914,GO:0071704,GO:0072329,GO:1901575	4.2.1.7	ko:K01685	ko00040,ko01100,map00040,map01100	M00631	R01540	RC00543	ko00000,ko00001,ko00002,ko01000	-	-	iECO103_1326.ECO103_3836	GD_AH_C,SAF
PGDDGLKP_00193	1004785.AMBLS11_11155	0	967	COG1904@1|root,COG1904@2|Bacteria,1MVRI@1224|Proteobacteria,1RMRR@1236|Gammaproteobacteria,464VQ@72275|Alteromonadaceae	1236|Gammaproteobacteria	G	Glucuronate isomerase	uxaC	GO:0005975,GO:0005996,GO:0006063,GO:0006064,GO:0006082,GO:0008150,GO:0008152,GO:0009056,GO:0009987,GO:0016052,GO:0016054,GO:0019585,GO:0019586,GO:0019698,GO:0019752,GO:0032787,GO:0042839,GO:0042840,GO:0043436,GO:0044237,GO:0044238,GO:0044248,GO:0044281,GO:0044282,GO:0046365,GO:0046395,GO:0046396,GO:0046397,GO:0071704,GO:0072329,GO:1901575	5.3.1.12	ko:K01812	ko00040,ko01100,map00040,map01100	M00061,M00631	R01482,R01983	RC00376	ko00000,ko00001,ko00002,ko01000	-	-	iPC815.YPO0579,iSbBS512_1146.SbBS512_E3528	UxaC
PGDDGLKP_00194	1004785.AMBLS11_11160	0	1008	COG0246@1|root,COG0246@2|Bacteria,1MVZ7@1224|Proteobacteria,1RNIZ@1236|Gammaproteobacteria,4641C@72275|Alteromonadaceae	1236|Gammaproteobacteria	G	COG0246 Mannitol-1-phosphate altronate dehydrogenases	uxuB	-	1.1.1.57,1.1.1.67	ko:K00040,ko:K00045	ko00040,ko00051,ko01100,map00040,map00051,map01100	M00061	R00868,R02454	RC00085	ko00000,ko00001,ko00002,ko01000	-	-	-	Mannitol_dh,Mannitol_dh_C
PGDDGLKP_00195	1004785.AMBLS11_11165	4.67e-146	412	COG0800@1|root,COG0800@2|Bacteria,1RFW6@1224|Proteobacteria,1S56V@1236|Gammaproteobacteria	1236|Gammaproteobacteria	G	COG0800 2-keto-3-deoxy-6-phosphogluconate aldolase	-	-	4.1.2.14,4.1.3.42	ko:K01625	ko00030,ko00630,ko01100,ko01120,ko01200,map00030,map00630,map01100,map01120,map01200	M00008,M00061,M00308,M00631	R00470,R05605	RC00307,RC00308,RC00435	ko00000,ko00001,ko00002,ko01000	-	-	-	Aldolase
PGDDGLKP_00196	1004785.AMBLS11_11170	1.28e-228	630	COG0524@1|root,COG0524@2|Bacteria,1MVG2@1224|Proteobacteria,1RNH5@1236|Gammaproteobacteria,464IH@72275|Alteromonadaceae	1236|Gammaproteobacteria	G	pfkB family carbohydrate kinase	-	-	2.7.1.45	ko:K00874	ko00030,ko01100,ko01120,ko01200,map00030,map01100,map01120,map01200	M00061,M00308,M00631	R01541	RC00002,RC00017	ko00000,ko00001,ko00002,ko01000	-	-	-	PfkB
PGDDGLKP_00197	1004785.AMBLS11_11175	7.06e-220	607	COG2755@1|root,COG2755@2|Bacteria,1MVYS@1224|Proteobacteria,1S0VK@1236|Gammaproteobacteria,463Z4@72275|Alteromonadaceae	1236|Gammaproteobacteria	E	GntR family transcriptional regulator	rhgT	-	-	-	-	-	-	-	-	-	-	-	Cupin_2,Lipase_GDSL_2
PGDDGLKP_00198	1004785.AMBLS11_11180	0	1789	COG1629@1|root,COG1629@2|Bacteria,COG4771@2|Bacteria,1MV8W@1224|Proteobacteria,1RMQA@1236|Gammaproteobacteria,46619@72275|Alteromonadaceae	1236|Gammaproteobacteria	P	COG1629 Outer membrane receptor proteins, mostly Fe transport	-	-	-	-	-	-	-	-	-	-	-	-	Plug,TonB_dep_Rec
PGDDGLKP_00199	1004785.AMBLS11_11185	3.19e-307	835	COG4225@1|root,COG4225@2|Bacteria,1MU2J@1224|Proteobacteria,1RR65@1236|Gammaproteobacteria,4660R@72275|Alteromonadaceae	1236|Gammaproteobacteria	S	unsaturated glucuronyl hydrolase involved in regulation of bacterial surface properties, and related proteins	-	-	3.2.1.172	ko:K15532	-	-	-	-	ko00000,ko01000	-	GH105	-	Glyco_hydro_88
PGDDGLKP_00200	1004785.AMBLS11_11190	0	1001	COG5434@1|root,COG5434@2|Bacteria,1MXP8@1224|Proteobacteria,1RRJZ@1236|Gammaproteobacteria,4644J@72275|Alteromonadaceae	1236|Gammaproteobacteria	G	Belongs to the glycosyl hydrolase 28 family	-	-	-	-	-	-	-	-	-	-	-	-	Glyco_hydro_28,Pectate_lyase_3
PGDDGLKP_00201	1004785.AMBLS11_11195	4.82e-297	809	COG4677@1|root,COG4677@2|Bacteria,1QBYN@1224|Proteobacteria,1RNSE@1236|Gammaproteobacteria,465VT@72275|Alteromonadaceae	1236|Gammaproteobacteria	G	Pectinesterase	pemA	GO:0005575,GO:0005576	3.1.1.11	ko:K01051	ko00040,ko01100,map00040,map01100	M00081	R02362	RC00460,RC00461	ko00000,ko00001,ko00002,ko01000	-	-	-	Pectinesterase
PGDDGLKP_00202	1004785.AMBLS11_11200	0	1330	COG0642@1|root,COG5002@1|root,COG0642@2|Bacteria,COG5002@2|Bacteria,1R5EN@1224|Proteobacteria,1T557@1236|Gammaproteobacteria,46539@72275|Alteromonadaceae	1236|Gammaproteobacteria	T	Signal transduction histidine kinase	-	-	-	-	-	-	-	-	-	-	-	-	HATPase_c,HisKA,PilJ,Response_reg
PGDDGLKP_00203	1004785.AMBLS11_11205	1.79e-214	592	COG2378@1|root,COG2378@2|Bacteria,1MX81@1224|Proteobacteria,1RMSD@1236|Gammaproteobacteria,46755@72275|Alteromonadaceae	1236|Gammaproteobacteria	K	Transcriptional regulator	-	-	-	-	-	-	-	-	-	-	-	-	WYL
PGDDGLKP_00204	1128912.GMES_0875	5.72e-05	50.1	2EPAK@1|root,33GXC@2|Bacteria,1NGT8@1224|Proteobacteria,1SI0R@1236|Gammaproteobacteria,46CAH@72275|Alteromonadaceae	1236|Gammaproteobacteria	-	-	-	-	-	-	-	-	-	-	-	-	-	-	Cohesin
PGDDGLKP_00205	1004785.AMBLS11_11215	0	2471	COG2356@1|root,COG2374@1|root,COG2356@2|Bacteria,COG2374@2|Bacteria,1MX52@1224|Proteobacteria,1RMHH@1236|Gammaproteobacteria,46500@72275|Alteromonadaceae	1236|Gammaproteobacteria	L	Extracellular nuclease	-	-	-	ko:K07004	-	-	-	-	ko00000	-	-	-	Big_5,DUF4131,Endonuclease_1,Exo_endo_phos,LTD
PGDDGLKP_00206	1004785.AMBLS11_11220	0	1713	COG0308@1|root,COG0308@2|Bacteria,1MUCI@1224|Proteobacteria,1RYP9@1236|Gammaproteobacteria,465IE@72275|Alteromonadaceae	1236|Gammaproteobacteria	E	ERAP1-like C-terminal domain	-	-	3.4.11.14,3.4.11.2	ko:K01256,ko:K01263	ko00480,ko01100,map00480,map01100	-	R00899,R04951	RC00096,RC00141	ko00000,ko00001,ko01000,ko01002	-	-	-	ERAP1_C,Peptidase_M1
PGDDGLKP_00207	1004785.AMBLS11_11225	0	1041	COG0840@1|root,COG0840@2|Bacteria,1MU9B@1224|Proteobacteria,1RMH0@1236|Gammaproteobacteria,4668Z@72275|Alteromonadaceae	1236|Gammaproteobacteria	NT	methyl-accepting chemotaxis protein	-	-	-	ko:K03406	ko02020,ko02030,map02020,map02030	-	-	-	ko00000,ko00001,ko02035	-	-	-	Cache_3-Cache_2,HAMP,MCPsignal
PGDDGLKP_00208	1004785.AMBLS11_11230	3.8e-56	174	2CE38@1|root,32RZ1@2|Bacteria,1N0NM@1224|Proteobacteria,1S8YZ@1236|Gammaproteobacteria,46889@72275|Alteromonadaceae	1236|Gammaproteobacteria	-	-	VV20255	-	-	-	-	-	-	-	-	-	-	-	-
PGDDGLKP_00209	1004785.AMBLS11_11235	1.31e-89	263	COG0226@1|root,COG0226@2|Bacteria,1N7RX@1224|Proteobacteria,1S97W@1236|Gammaproteobacteria,4680S@72275|Alteromonadaceae	1236|Gammaproteobacteria	P	Phosphate ABC transporter substrate-binding protein	-	-	-	-	-	-	-	-	-	-	-	-	PBP_like_2
PGDDGLKP_00210	1004785.AMBLS11_11240	7.72e-229	630	COG0583@1|root,COG0583@2|Bacteria,1QVFF@1224|Proteobacteria,1RMUA@1236|Gammaproteobacteria,46566@72275|Alteromonadaceae	1236|Gammaproteobacteria	K	Bacterial regulatory helix-turn-helix protein, lysR family	-	-	-	-	-	-	-	-	-	-	-	-	HTH_1,LysR_substrate
PGDDGLKP_00211	1004785.AMBLS11_11245	4.69e-202	560	COG0693@1|root,COG0693@2|Bacteria,1MVTT@1224|Proteobacteria,1RPVK@1236|Gammaproteobacteria	1236|Gammaproteobacteria	F	intracellular protease amidase	-	-	-	-	-	-	-	-	-	-	-	-	DJ-1_PfpI,ThiJ_like
PGDDGLKP_00212	1004785.AMBLS11_11250	3.94e-272	745	COG1979@1|root,COG1979@2|Bacteria,1QUBJ@1224|Proteobacteria,1RP7C@1236|Gammaproteobacteria,464HK@72275|Alteromonadaceae	1236|Gammaproteobacteria	C	alcohol dehydrogenase	yqhD	-	-	ko:K08325	ko00640,map00640	-	R02528	RC00739	ko00000,ko00001,ko01000	-	-	-	Fe-ADH
PGDDGLKP_00213	1298865.H978DRAFT_1807	8.53e-268	733	COG1902@1|root,COG1902@2|Bacteria,1MVE0@1224|Proteobacteria,1RMII@1236|Gammaproteobacteria,465T0@72275|Alteromonadaceae	1236|Gammaproteobacteria	C	COG1902 NADH flavin oxidoreductases, Old Yellow Enzyme family	xenA	-	-	-	-	-	-	-	-	-	-	-	Oxidored_FMN
PGDDGLKP_00214	1004785.AMBLS11_11265	3.86e-164	458	COG0778@1|root,COG0778@2|Bacteria,1MWMJ@1224|Proteobacteria,1S5JY@1236|Gammaproteobacteria,4684R@72275|Alteromonadaceae	1236|Gammaproteobacteria	C	Nitroreductase family	-	-	-	-	-	-	-	-	-	-	-	-	Nitroreductase
PGDDGLKP_00215	1004785.AMBLS11_11270	0	996	COG3437@1|root,COG3437@2|Bacteria,1QUN9@1224|Proteobacteria,1T257@1236|Gammaproteobacteria,464YZ@72275|Alteromonadaceae	1236|Gammaproteobacteria	T	Response regulator containing a CheY-like receiver domain and an HD-GYP domain	-	-	-	-	-	-	-	-	-	-	-	-	DUF3369,HD,HD_5,Response_reg
PGDDGLKP_00216	1004785.AMBLS11_11275	0	871	COG2203@1|root,COG4191@1|root,COG2203@2|Bacteria,COG4191@2|Bacteria,1RCM9@1224|Proteobacteria,1RN52@1236|Gammaproteobacteria,46AH0@72275|Alteromonadaceae	1236|Gammaproteobacteria	T	Histidine kinase	-	-	-	-	-	-	-	-	-	-	-	-	DUF3365,GAF,HATPase_c,HisKA
PGDDGLKP_00217	1298865.H978DRAFT_1813	3.55e-163	461	COG0596@1|root,COG0596@2|Bacteria,1QIT9@1224|Proteobacteria,1RNP9@1236|Gammaproteobacteria,469QQ@72275|Alteromonadaceae	1236|Gammaproteobacteria	S	Alpha/beta hydrolase family	-	-	-	-	-	-	-	-	-	-	-	-	Abhydrolase_1,Abhydrolase_6
PGDDGLKP_00218	1004785.AMBLS11_11290	1.18e-186	519	COG2207@1|root,COG2207@2|Bacteria,1RGV3@1224|Proteobacteria,1S7WS@1236|Gammaproteobacteria	1236|Gammaproteobacteria	K	helix_turn_helix, arabinose operon control protein	-	-	-	-	-	-	-	-	-	-	-	-	HTH_18
PGDDGLKP_00219	1004785.AMBLS11_11295	8.8e-103	297	COG2128@1|root,COG2128@2|Bacteria,1RD1K@1224|Proteobacteria,1S714@1236|Gammaproteobacteria,4690F@72275|Alteromonadaceae	1236|Gammaproteobacteria	O	Antioxidant protein with alkyl hydroperoxidase activity. Required for the reduction of the AhpC active site cysteine residues and for the regeneration of the AhpC enzyme activity	-	-	-	-	-	-	-	-	-	-	-	-	CMD
PGDDGLKP_00220	1004785.AMBLS11_11300	9.56e-35	118	2ENGE@1|root,33G3X@2|Bacteria,1NJ3E@1224|Proteobacteria,1SGFR@1236|Gammaproteobacteria	1236|Gammaproteobacteria	S	YrhK-like protein	-	-	-	-	-	-	-	-	-	-	-	-	YrhK
PGDDGLKP_00221	1004785.AMBLS11_06165	6.59e-298	811	COG3464@1|root,COG3464@2|Bacteria,1N2KA@1224|Proteobacteria,1RQVJ@1236|Gammaproteobacteria,46DI5@72275|Alteromonadaceae	1236|Gammaproteobacteria	L	Transposase	-	-	-	-	-	-	-	-	-	-	-	-	DDE_Tnp_ISL3,HTH_Tnp_ISL3,zf-ISL3
PGDDGLKP_00223	1004785.AMBLS11_11310	0	894	COG0471@1|root,COG0471@2|Bacteria,1MUSA@1224|Proteobacteria,1RPU5@1236|Gammaproteobacteria,46411@72275|Alteromonadaceae	1236|Gammaproteobacteria	P	COG0471 Di- and tricarboxylate transporters	sdcS	-	-	ko:K14445	-	-	-	-	ko00000,ko02000	2.A.47.1	-	-	Na_sulph_symp
PGDDGLKP_00224	1004785.AMBLS11_11315	1.03e-137	389	COG0717@1|root,COG0717@2|Bacteria,1MV2J@1224|Proteobacteria,1RMCD@1236|Gammaproteobacteria,46512@72275|Alteromonadaceae	1236|Gammaproteobacteria	F	Belongs to the dCTP deaminase family	dcd	-	3.5.4.13	ko:K01494	ko00240,ko01100,map00240,map01100	M00053	R00568,R02325	RC00074	ko00000,ko00001,ko00002,ko01000	-	-	-	DCD,dUTPase
PGDDGLKP_00225	1004785.AMBLS11_11320	1.89e-255	701	COG0489@1|root,COG0489@2|Bacteria,1MU7R@1224|Proteobacteria,1RMJF@1236|Gammaproteobacteria,4647M@72275|Alteromonadaceae	1236|Gammaproteobacteria	D	Binds and transfers iron-sulfur (Fe-S) clusters to target apoproteins. Can hydrolyze ATP	mrp	GO:0005575,GO:0005622,GO:0005623,GO:0005737,GO:0005829,GO:0044424,GO:0044444,GO:0044464	-	ko:K03593	-	-	-	-	ko00000,ko03029,ko03036	-	-	-	FeS_assembly_P,ParA
PGDDGLKP_00226	1004785.AMBLS11_11325	0	1373	COG0073@1|root,COG0143@1|root,COG0073@2|Bacteria,COG0143@2|Bacteria,1MUBY@1224|Proteobacteria,1RMYM@1236|Gammaproteobacteria,463YC@72275|Alteromonadaceae	1236|Gammaproteobacteria	J	Is required not only for elongation of protein synthesis but also for the initiation of all mRNA translation through initiator tRNA(fMet) aminoacylation	metG	GO:0003674,GO:0003824,GO:0004812,GO:0004825,GO:0005488,GO:0005575,GO:0005622,GO:0005623,GO:0005737,GO:0005829,GO:0006082,GO:0006139,GO:0006399,GO:0006412,GO:0006418,GO:0006431,GO:0006518,GO:0006520,GO:0006725,GO:0006807,GO:0008150,GO:0008152,GO:0008270,GO:0009058,GO:0009059,GO:0009987,GO:0010467,GO:0016070,GO:0016874,GO:0016875,GO:0019538,GO:0019752,GO:0034641,GO:0034645,GO:0034660,GO:0043038,GO:…	6.1.1.10	ko:K01874	ko00450,ko00970,map00450,map00970	M00359,M00360	R03659,R04773	RC00055,RC00523	ko00000,ko00001,ko00002,ko01000,ko01007,ko03016	-	-	iEC042_1314.EC042_2346,iECUMN_1333.ECUMN_2446	Anticodon_1,tRNA-synt_1g,tRNA_bind
PGDDGLKP_00227	1004785.AMBLS11_11330	9.79e-195	540	COG0668@1|root,COG0668@2|Bacteria,1N596@1224|Proteobacteria,1RQZP@1236|Gammaproteobacteria,469H9@72275|Alteromonadaceae	1236|Gammaproteobacteria	M	Mechanosensitive ion channel	mscS	-	-	ko:K03442	-	-	-	-	ko00000,ko02000	1.A.23.2	-	-	MS_channel,TM_helix
PGDDGLKP_00228	1004785.AMBLS11_11335	1.12e-208	576	COG0500@1|root,COG2226@2|Bacteria,1QTWC@1224|Proteobacteria,1RS4G@1236|Gammaproteobacteria,467Q6@72275|Alteromonadaceae	1236|Gammaproteobacteria	Q	COG0500 SAM-dependent methyltransferases	yafS	-	-	-	-	-	-	-	-	-	-	-	Methyltransf_11
PGDDGLKP_00229	1004785.AMBLS11_11340	1.4e-195	541	COG0491@1|root,COG0491@2|Bacteria,1MU8Q@1224|Proteobacteria,1S22I@1236|Gammaproteobacteria,466DR@72275|Alteromonadaceae	1236|Gammaproteobacteria	S	Thiolesterase that catalyzes the hydrolysis of S-D- lactoyl-glutathione to form glutathione and D-lactic acid	gloB	GO:0003674,GO:0003824,GO:0004416,GO:0006518,GO:0006575,GO:0006749,GO:0006790,GO:0006807,GO:0008150,GO:0008152,GO:0009987,GO:0016787,GO:0016788,GO:0016790,GO:0034641,GO:0043603,GO:0044237,GO:0051186,GO:0071704,GO:1901564	3.1.2.6	ko:K01069	ko00620,map00620	-	R01736	RC00004,RC00137	ko00000,ko00001,ko01000	-	-	-	HAGH_C,Lactamase_B
PGDDGLKP_00230	1004785.AMBLS11_11345	0	1113	COG0741@1|root,COG1388@1|root,COG0741@2|Bacteria,COG1388@2|Bacteria,1MWKE@1224|Proteobacteria,1RMFZ@1236|Gammaproteobacteria,464A9@72275|Alteromonadaceae	1236|Gammaproteobacteria	M	COG0741 Soluble lytic murein transglycosylase and related regulatory proteins (some contain LysM invasin domains)	mltD	GO:0003674,GO:0003824,GO:0005575,GO:0005623,GO:0008150,GO:0008932,GO:0008933,GO:0009893,GO:0016020,GO:0016740,GO:0016757,GO:0019222,GO:0030288,GO:0030313,GO:0031975,GO:0042597,GO:0043085,GO:0044093,GO:0044464,GO:0048518,GO:0050789,GO:0050790,GO:0051341,GO:0051353,GO:0061783,GO:0065007,GO:0065009	-	ko:K08307	-	-	-	-	ko00000,ko01000,ko01011	-	-	-	LysM,SLT
PGDDGLKP_00231	1004785.AMBLS11_11350	5.36e-247	678	28MGC@1|root,2ZATM@2|Bacteria,1R9KE@1224|Proteobacteria,1RZP6@1236|Gammaproteobacteria,46655@72275|Alteromonadaceae	1236|Gammaproteobacteria	S	Preprotein translocase subunit SecA	-	-	-	-	-	-	-	-	-	-	-	-	-
PGDDGLKP_00232	1004785.AMBLS11_11355	4.48e-77	230	294XY@1|root,2ZSAV@2|Bacteria,1P5GK@1224|Proteobacteria,1SVZA@1236|Gammaproteobacteria,46BYS@72275|Alteromonadaceae	1236|Gammaproteobacteria	-	-	-	-	-	-	-	-	-	-	-	-	-	-	-
PGDDGLKP_00233	1004785.AMBLS11_11360	0	929	COG0215@1|root,COG0215@2|Bacteria,1MV8H@1224|Proteobacteria,1RP5K@1236|Gammaproteobacteria,464RP@72275|Alteromonadaceae	1236|Gammaproteobacteria	J	Belongs to the class-I aminoacyl-tRNA synthetase family	cysS	GO:0000166,GO:0003674,GO:0003824,GO:0004812,GO:0004817,GO:0005488,GO:0005524,GO:0005575,GO:0005622,GO:0005623,GO:0005737,GO:0005829,GO:0006082,GO:0006139,GO:0006399,GO:0006412,GO:0006418,GO:0006423,GO:0006518,GO:0006520,GO:0006725,GO:0006807,GO:0008144,GO:0008150,GO:0008152,GO:0008270,GO:0009058,GO:0009059,GO:0009987,GO:0010467,GO:0016070,GO:0016874,GO:0016875,GO:0017076,GO:0019538,GO:0019752,GO:…	6.1.1.16	ko:K01883	ko00970,map00970	M00359,M00360	R03650	RC00055,RC00523	ko00000,ko00001,ko00002,ko01000,ko01007,ko03016	-	-	iECUMN_1333.ECUMN_0566,iJN746.PP_2905	DALR_2,tRNA-synt_1e,tRNA-synt_1g
PGDDGLKP_00234	1004785.AMBLS11_11365	4.09e-116	332	COG0652@1|root,COG0652@2|Bacteria,1R9ZQ@1224|Proteobacteria,1S222@1236|Gammaproteobacteria,466DM@72275|Alteromonadaceae	1236|Gammaproteobacteria	O	PPIases accelerate the folding of proteins. It catalyzes the cis-trans isomerization of proline imidic peptide bonds in oligopeptides	ppiB	GO:0000413,GO:0003674,GO:0003755,GO:0003824,GO:0005575,GO:0005622,GO:0005623,GO:0005737,GO:0005829,GO:0006464,GO:0006807,GO:0008150,GO:0008152,GO:0009987,GO:0016853,GO:0016859,GO:0018193,GO:0018208,GO:0019538,GO:0036211,GO:0043170,GO:0043412,GO:0044237,GO:0044238,GO:0044260,GO:0044267,GO:0044424,GO:0044444,GO:0044464,GO:0071704,GO:0140096,GO:1901564	5.2.1.8	ko:K03768	-	-	-	-	ko00000,ko01000,ko03110	-	-	-	Pro_isomerase
PGDDGLKP_00235	1004785.AMBLS11_11370	3.56e-178	495	COG2908@1|root,COG2908@2|Bacteria,1N3U7@1224|Proteobacteria,1RP1X@1236|Gammaproteobacteria,466F4@72275|Alteromonadaceae	1236|Gammaproteobacteria	S	Hydrolyzes the pyrophosphate bond of UDP-2,3- diacylglucosamine to yield 2,3-diacylglucosamine 1-phosphate (lipid X) and UMP by catalyzing the attack of water at the alpha-P atom. Involved in the biosynthesis of lipid A, a phosphorylated glycolipid that anchors the lipopolysaccharide to the outer membrane of the cell	lpxH	GO:0003674,GO:0003824,GO:0005488,GO:0005575,GO:0005623,GO:0005886,GO:0005975,GO:0006629,GO:0006643,GO:0006644,GO:0006664,GO:0006793,GO:0006796,GO:0008150,GO:0008152,GO:0008610,GO:0008654,GO:0008758,GO:0009058,GO:0009245,GO:0009247,GO:0009311,GO:0009312,GO:0009987,GO:0016020,GO:0016051,GO:0016462,GO:0016787,GO:0016817,GO:0016818,GO:0019637,GO:0019897,GO:0019898,GO:0030145,GO:0043167,GO:0043169,GO:…	3.6.1.54	ko:K03269	ko00540,ko01100,map00540,map01100	M00060	R04549	RC00002	ko00000,ko00001,ko00002,ko01000,ko01005	-	-	iE2348C_1286.E2348C_0457	Metallophos,Metallophos_2
PGDDGLKP_00236	1004785.AMBLS11_11375	5.67e-134	380	COG1585@1|root,COG1585@2|Bacteria,1RG29@1224|Proteobacteria,1S7HI@1236|Gammaproteobacteria,467KK@72275|Alteromonadaceae	1236|Gammaproteobacteria	OU	Protein of unknown function (DUF1449)	-	-	-	-	-	-	-	-	-	-	-	-	DUF1449
PGDDGLKP_00237	1004785.AMBLS11_11380	2.82e-316	874	COG2268@1|root,COG2268@2|Bacteria,1P50K@1224|Proteobacteria,1RRHJ@1236|Gammaproteobacteria,465T9@72275|Alteromonadaceae	1236|Gammaproteobacteria	S	protein conserved in bacteria	yqiK	GO:0005575,GO:0005622,GO:0005623,GO:0005737,GO:0005829,GO:0005886,GO:0016020,GO:0044424,GO:0044444,GO:0044464,GO:0071944	-	ko:K07192	ko04910,map04910	-	-	-	ko00000,ko00001,ko03036,ko04131,ko04147	-	-	-	Band_7,Flot
PGDDGLKP_00238	1004785.AMBLS11_11385	3.27e-205	568	COG0583@1|root,COG0583@2|Bacteria,1MV06@1224|Proteobacteria,1RPI0@1236|Gammaproteobacteria,466YA@72275|Alteromonadaceae	1236|Gammaproteobacteria	K	Transcriptional regulator	yhjC	GO:0003674,GO:0003676,GO:0003677,GO:0003700,GO:0005488,GO:0006139,GO:0006351,GO:0006355,GO:0006725,GO:0006807,GO:0008150,GO:0008152,GO:0009058,GO:0009059,GO:0009889,GO:0009987,GO:0010467,GO:0010468,GO:0010556,GO:0016070,GO:0018130,GO:0019219,GO:0019222,GO:0019438,GO:0031323,GO:0031326,GO:0032774,GO:0034641,GO:0034645,GO:0034654,GO:0043170,GO:0043565,GO:0044237,GO:0044238,GO:0044249,GO:0044260,GO:…	-	-	-	-	-	-	-	-	-	-	HTH_1,LysR_substrate
PGDDGLKP_00239	1004785.AMBLS11_11390	6.81e-172	480	COG1028@1|root,COG1028@2|Bacteria,1MU73@1224|Proteobacteria,1RR5Q@1236|Gammaproteobacteria,469GU@72275|Alteromonadaceae	1236|Gammaproteobacteria	IQ	COG1028 Dehydrogenases with different specificities (related to short-chain alcohol dehydrogenases)	-	-	1.1.1.100	ko:K00059	ko00061,ko00333,ko00780,ko01040,ko01100,ko01130,ko01212,map00061,map00333,map00780,map01040,map01100,map01130,map01212	M00083,M00572	R04533,R04534,R04536,R04543,R04566,R04953,R04964,R07759,R07763,R10116,R10120,R11671	RC00029,RC00117	ko00000,ko00001,ko00002,ko01000,ko01004	-	-	-	adh_short_C2
PGDDGLKP_00240	283699.D172_0464	3.4e-14	66.6	2EQF1@1|root,33I10@2|Bacteria,1NM0X@1224|Proteobacteria,1SI8B@1236|Gammaproteobacteria,2Q3TK@267888|Pseudoalteromonadaceae	1236|Gammaproteobacteria	S	Oxidoreductase-like protein, N-terminal	-	-	-	-	-	-	-	-	-	-	-	-	Oxidored-like
PGDDGLKP_00241	1004785.AMBLS11_11400	0	999	COG0366@1|root,COG0366@2|Bacteria,1MVKX@1224|Proteobacteria,1RMXP@1236|Gammaproteobacteria,467J0@72275|Alteromonadaceae	1236|Gammaproteobacteria	G	Sucrose phosphorylase	-	GO:0003674,GO:0003824,GO:0005975,GO:0005976,GO:0006066,GO:0006073,GO:0008150,GO:0008152,GO:0009987,GO:0016740,GO:0016757,GO:0019400,GO:0019751,GO:0043170,GO:0044042,GO:0044237,GO:0044238,GO:0044260,GO:0044262,GO:0044264,GO:0044281,GO:0051472,GO:0071704,GO:1901615	2.4.1.7	ko:K00690	ko00500,map00500	-	R00803	RC00028	ko00000,ko00001,ko01000	-	GH13	-	Alpha-amylase
PGDDGLKP_00242	1004785.AMBLS11_11405	3.23e-98	285	COG1733@1|root,COG1733@2|Bacteria,1MZ6G@1224|Proteobacteria,1S941@1236|Gammaproteobacteria,467HU@72275|Alteromonadaceae	1236|Gammaproteobacteria	K	transcriptional	-	-	-	-	-	-	-	-	-	-	-	-	HxlR
PGDDGLKP_00243	1004785.AMBLS11_11410	2.65e-234	645	COG0604@1|root,COG0604@2|Bacteria,1MV3W@1224|Proteobacteria,1RMHG@1236|Gammaproteobacteria,4640J@72275|Alteromonadaceae	1236|Gammaproteobacteria	C	COG0604 NADPH quinone reductase and related Zn-dependent oxidoreductases	-	-	-	-	-	-	-	-	-	-	-	-	ADH_N,ADH_zinc_N
PGDDGLKP_00244	1298865.H978DRAFT_1842	0	1309	COG0753@1|root,COG0753@2|Bacteria,1MUXZ@1224|Proteobacteria,1RNE7@1236|Gammaproteobacteria,4644E@72275|Alteromonadaceae	1236|Gammaproteobacteria	C	Serves to protect cells from the toxic effects of hydrogen peroxide	katE	GO:0003674,GO:0003824,GO:0004096,GO:0004601,GO:0005488,GO:0005506,GO:0005515,GO:0005575,GO:0005622,GO:0005623,GO:0005737,GO:0006950,GO:0006970,GO:0006972,GO:0006974,GO:0006979,GO:0008150,GO:0008152,GO:0009056,GO:0009628,GO:0009636,GO:0009987,GO:0016209,GO:0016491,GO:0016684,GO:0016999,GO:0017001,GO:0017144,GO:0020037,GO:0033554,GO:0042221,GO:0042737,GO:0042743,GO:0042744,GO:0042802,GO:0043167,GO:…	1.11.1.6	ko:K03781	ko00380,ko00630,ko01110,ko01130,ko01200,ko04011,ko04016,ko04068,ko04146,ko04211,ko04212,ko04213,ko05014,map00380,map00630,map01110,map01130,map01200,map04011,map04016,map04068,map04146,map04211,map04212,map04213,map05014	M00532	R00009,R00602,R02670	RC00034,RC00767,RC02141,RC02755	ko00000,ko00001,ko00002,ko01000	-	-	iECO26_1355.ECO26_2506	Catalase,Catalase-rel,DJ-1_PfpI
PGDDGLKP_00245	1004785.AMBLS11_11425	3.17e-236	650	COG0604@1|root,COG0604@2|Bacteria,1MU4N@1224|Proteobacteria,1RNSV@1236|Gammaproteobacteria,464HX@72275|Alteromonadaceae	1236|Gammaproteobacteria	C	Belongs to the zinc-containing alcohol dehydrogenase family. Quinone oxidoreductase subfamily	-	-	1.6.5.5	ko:K00344	-	-	-	-	ko00000,ko01000	-	-	-	ADH_N,ADH_zinc_N_2
PGDDGLKP_00246	1004785.AMBLS11_11430	1.8e-218	603	COG0583@1|root,COG0583@2|Bacteria,1MZZP@1224|Proteobacteria,1RNX9@1236|Gammaproteobacteria,4652Q@72275|Alteromonadaceae	1236|Gammaproteobacteria	K	Transcriptional regulator	-	-	-	-	-	-	-	-	-	-	-	-	HTH_1,LysR_substrate
PGDDGLKP_00247	1298865.H978DRAFT_1847	0	976	COG2939@1|root,COG2939@2|Bacteria,1MW05@1224|Proteobacteria,1RQJY@1236|Gammaproteobacteria,465VV@72275|Alteromonadaceae	1236|Gammaproteobacteria	E	Serine carboxypeptidase	-	-	-	-	-	-	-	-	-	-	-	-	Peptidase_S10
PGDDGLKP_00248	1004785.AMBLS11_11445	1.04e-142	402	COG3124@1|root,COG3124@2|Bacteria,1MZ59@1224|Proteobacteria,1S9IZ@1236|Gammaproteobacteria,467N3@72275|Alteromonadaceae	1236|Gammaproteobacteria	S	protein conserved in bacteria	acpH	GO:0003674,GO:0003824,GO:0006082,GO:0006629,GO:0006631,GO:0006633,GO:0008081,GO:0008150,GO:0008152,GO:0008610,GO:0008770,GO:0009058,GO:0009987,GO:0016053,GO:0016787,GO:0016788,GO:0019752,GO:0032787,GO:0042578,GO:0043436,GO:0044237,GO:0044238,GO:0044249,GO:0044255,GO:0044281,GO:0044283,GO:0046394,GO:0071704,GO:0072330,GO:0140096,GO:1901576	3.1.4.14	ko:K08682	ko00770,map00770	-	R01623	-	ko00000,ko00001,ko01000	-	-	iAPECO1_1312.APECO1_1606,iE2348C_1286.E2348C_0339,iECNA114_1301.ECNA114_0381,iECOK1_1307.ECOK1_0384,iECS88_1305.ECS88_0399,iECSF_1327.ECSF_0364,iPC815.YPO3193,iUMN146_1321.UM146_15340,iUTI89_1310.UTI89_C0426	ACP_PD
PGDDGLKP_00249	1004785.AMBLS11_11450	1.9e-187	520	COG4445@1|root,COG4445@2|Bacteria,1MVFE@1224|Proteobacteria,1RQ8Z@1236|Gammaproteobacteria,466MT@72275|Alteromonadaceae	1236|Gammaproteobacteria	FJ	COG4445 Hydroxylase for synthesis of 2-methylthio-cis-ribozeatin in tRNA	miaE	-	-	ko:K06169	-	-	-	-	ko00000,ko01000,ko03016	-	-	-	MiaE
PGDDGLKP_00250	1004785.AMBLS11_11455	9.91e-137	387	28H8Z@1|root,2Z7KS@2|Bacteria,1MW9T@1224|Proteobacteria,1RQV1@1236|Gammaproteobacteria,465P3@72275|Alteromonadaceae	1236|Gammaproteobacteria	S	Protein of unknown function (DUF1282)	-	-	-	-	-	-	-	-	-	-	-	-	DUF1282
PGDDGLKP_00251	1004785.AMBLS11_11460	0	989	COG0034@1|root,COG0034@2|Bacteria,1MU0V@1224|Proteobacteria,1RMYA@1236|Gammaproteobacteria,464VT@72275|Alteromonadaceae	1236|Gammaproteobacteria	F	Catalyzes the formation of phosphoribosylamine from phosphoribosylpyrophosphate (PRPP) and glutamine	purF	GO:0003674,GO:0003824,GO:0004044,GO:0005488,GO:0005515,GO:0005575,GO:0005622,GO:0005623,GO:0005737,GO:0005829,GO:0006082,GO:0006139,GO:0006163,GO:0006164,GO:0006520,GO:0006541,GO:0006725,GO:0006753,GO:0006793,GO:0006796,GO:0006807,GO:0008150,GO:0008152,GO:0009058,GO:0009064,GO:0009117,GO:0009165,GO:0009987,GO:0016740,GO:0016757,GO:0016763,GO:0018130,GO:0019438,GO:0019637,GO:0019752,GO:0034641,GO:…	2.4.2.14	ko:K00764	ko00230,ko00250,ko01100,ko01110,ko01130,map00230,map00250,map01100,map01110,map01130	M00048	R01072	RC00010,RC02724,RC02752	ko00000,ko00001,ko00002,ko01000,ko01002	-	-	iAF1260.b2312,iB21_1397.B21_02197,iBWG_1329.BWG_2086,iECBD_1354.ECBD_1347,iECB_1328.ECB_02237,iECDH10B_1368.ECDH10B_2474,iECDH1ME8569_1439.ECDH1ME8569_2250,iECD_1391.ECD_02237,iECIAI1_1343.ECIAI1_2389,iECO103_1326.ECO103_2776,iECO111_1330.ECO111_3060,iECO26_1355.ECO26_3300,iECW_1372.ECW_m2501,iEKO11_1354.EKO11_1453,iETEC_1333.ETEC_2448,iEcDH1_1363.EcDH1_1344,iEcE24377_1341.EcE24377A_2606,iEcolC_1…	GATase_6,Pribosyltran
PGDDGLKP_00252	1004785.AMBLS11_11465	3.11e-106	307	COG1286@1|root,COG1286@2|Bacteria,1NF4G@1224|Proteobacteria,1RQ58@1236|Gammaproteobacteria,467N8@72275|Alteromonadaceae	1236|Gammaproteobacteria	S	membrane protein, required for colicin V production	cvpA	GO:0005575,GO:0005623,GO:0005886,GO:0008150,GO:0008152,GO:0009058,GO:0009403,GO:0009404,GO:0009987,GO:0016020,GO:0019748,GO:0044237,GO:0044249,GO:0044464,GO:0044550,GO:0071944	-	ko:K03558	-	-	-	-	ko00000	-	-	-	Colicin_V
PGDDGLKP_00253	1004785.AMBLS11_11470	1.75e-134	382	COG3147@1|root,COG3147@2|Bacteria,1MXHQ@1224|Proteobacteria,1RRKM@1236|Gammaproteobacteria,4675V@72275|Alteromonadaceae	1236|Gammaproteobacteria	D	DedD protein	dedD	GO:0000910,GO:0003674,GO:0005488,GO:0005539,GO:0005575,GO:0005623,GO:0007049,GO:0008150,GO:0009987,GO:0022402,GO:0030428,GO:0032153,GO:0032506,GO:0042834,GO:0044464,GO:0051301,GO:0097367	-	ko:K03749	-	-	-	-	ko00000	-	-	-	SPOR
PGDDGLKP_00254	1004785.AMBLS11_11475	2.57e-307	839	COG0285@1|root,COG0285@2|Bacteria,1MVCH@1224|Proteobacteria,1RMB0@1236|Gammaproteobacteria,4648V@72275|Alteromonadaceae	1236|Gammaproteobacteria	H	Belongs to the folylpolyglutamate synthase family	folC	GO:0003674,GO:0003824,GO:0004326,GO:0005575,GO:0005622,GO:0005623,GO:0005737,GO:0006082,GO:0006575,GO:0006725,GO:0006732,GO:0006760,GO:0006761,GO:0006807,GO:0008150,GO:0008152,GO:0008841,GO:0009058,GO:0009108,GO:0009396,GO:0009987,GO:0016053,GO:0016874,GO:0016879,GO:0016881,GO:0018130,GO:0019438,GO:0019752,GO:0034641,GO:0042398,GO:0042558,GO:0042559,GO:0043436,GO:0043603,GO:0043604,GO:0043648,GO:…	6.3.2.12,6.3.2.17	ko:K11754	ko00790,ko01100,map00790,map01100	M00126,M00841	R00942,R02237,R04241	RC00064,RC00090,RC00162	ko00000,ko00001,ko00002,ko01000	-	-	iJN746.PP_1997,iSDY_1059.SDY_2514	Mur_ligase_C,Mur_ligase_M
PGDDGLKP_00255	1004785.AMBLS11_11480	1.02e-197	548	COG0777@1|root,COG0777@2|Bacteria,1MW8G@1224|Proteobacteria,1RNDS@1236|Gammaproteobacteria,4649N@72275|Alteromonadaceae	1236|Gammaproteobacteria	I	Component of the acetyl coenzyme A carboxylase (ACC) complex. Biotin carboxylase (BC) catalyzes the carboxylation of biotin on its carrier protein (BCCP) and then the CO(2) group is transferred by the transcarboxylase to acetyl-CoA to form malonyl- CoA	accD	GO:0001676,GO:0003674,GO:0003676,GO:0003677,GO:0003723,GO:0003729,GO:0003824,GO:0003989,GO:0005488,GO:0005575,GO:0005622,GO:0005623,GO:0005737,GO:0006082,GO:0006417,GO:0006629,GO:0006631,GO:0006633,GO:0008150,GO:0008152,GO:0008270,GO:0008610,GO:0009058,GO:0009317,GO:0009329,GO:0009889,GO:0009890,GO:0009892,GO:0009987,GO:0010468,GO:0010556,GO:0010558,GO:0010605,GO:0010608,GO:0010629,GO:0016053,GO:…	2.1.3.15,6.4.1.2	ko:K01963	ko00061,ko00620,ko00640,ko00720,ko01100,ko01110,ko01120,ko01130,ko01200,ko01212,map00061,map00620,map00640,map00720,map01100,map01110,map01120,map01130,map01200,map01212	M00082,M00376	R00742,R04386	RC00040,RC00253,RC00367	ko00000,ko00001,ko00002,ko01000	-	-	iPC815.YPO2768,iUTI89_1310.UTI89_C2601	Carboxyl_trans
PGDDGLKP_00256	1004785.AMBLS11_11485	2.72e-193	535	COG0101@1|root,COG0101@2|Bacteria,1MUYI@1224|Proteobacteria,1RMK2@1236|Gammaproteobacteria,464DE@72275|Alteromonadaceae	1236|Gammaproteobacteria	J	Formation of pseudouridine at positions 38, 39 and 40 in the anticodon stem and loop of transfer RNAs	truA	GO:0000049,GO:0001522,GO:0003674,GO:0003676,GO:0003723,GO:0003824,GO:0005488,GO:0006139,GO:0006396,GO:0006399,GO:0006400,GO:0006725,GO:0006807,GO:0008033,GO:0008150,GO:0008152,GO:0009451,GO:0009982,GO:0009987,GO:0010467,GO:0016070,GO:0016853,GO:0016866,GO:0031119,GO:0034470,GO:0034641,GO:0034660,GO:0043170,GO:0043412,GO:0044237,GO:0044238,GO:0046483,GO:0071704,GO:0090304,GO:0097159,GO:1901360,GO:…	5.4.99.12	ko:K06173	-	-	-	-	ko00000,ko01000,ko03016	-	-	-	PseudoU_synth_1
PGDDGLKP_00257	1004785.AMBLS11_11490	0	1605	COG3170@1|root,COG5183@1|root,COG3170@2|Bacteria,COG5183@2|Bacteria,1MXV7@1224|Proteobacteria,1T0TB@1236|Gammaproteobacteria,46D17@72275|Alteromonadaceae	1236|Gammaproteobacteria	NU	COG3170 Tfp pilus assembly protein FimV	-	-	-	ko:K08086	-	-	-	-	ko00000	-	-	-	-
PGDDGLKP_00258	1004785.AMBLS11_11495	4.74e-243	667	COG0136@1|root,COG0136@2|Bacteria,1MUHG@1224|Proteobacteria,1RNB6@1236|Gammaproteobacteria,464UG@72275|Alteromonadaceae	1236|Gammaproteobacteria	E	Catalyzes the NADPH-dependent formation of L-aspartate- semialdehyde (L-ASA) by the reductive dephosphorylation of L- aspartyl-4-phosphate	asd	GO:0000096,GO:0000097,GO:0003674,GO:0003824,GO:0004073,GO:0006082,GO:0006520,GO:0006549,GO:0006553,GO:0006555,GO:0006566,GO:0006790,GO:0006807,GO:0008150,GO:0008152,GO:0008652,GO:0009058,GO:0009066,GO:0009067,GO:0009081,GO:0009082,GO:0009085,GO:0009086,GO:0009088,GO:0009089,GO:0009097,GO:0009987,GO:0016053,GO:0016491,GO:0016620,GO:0016903,GO:0019752,GO:0043436,GO:0043648,GO:0044237,GO:0044238,GO:…	1.2.1.11	ko:K00133	ko00260,ko00261,ko00270,ko00300,ko01100,ko01110,ko01120,ko01130,ko01210,ko01230,map00260,map00261,map00270,map00300,map01100,map01110,map01120,map01130,map01210,map01230	M00016,M00017,M00018,M00033,M00525,M00526,M00527	R02291	RC00684	ko00000,ko00001,ko00002,ko01000	-	-	-	Semialdhyde_dh,Semialdhyde_dhC
PGDDGLKP_00259	1004785.AMBLS11_11500	1.94e-287	785	COG0111@1|root,COG0111@2|Bacteria,1N5TD@1224|Proteobacteria,1RMFW@1236|Gammaproteobacteria,465GC@72275|Alteromonadaceae	1236|Gammaproteobacteria	H	Catalyzes the oxidation of erythronate-4-phosphate to 3- hydroxy-2-oxo-4-phosphonooxybutanoate	pdxB	GO:0000166,GO:0003674,GO:0003824,GO:0005488,GO:0005575,GO:0005622,GO:0005623,GO:0005737,GO:0005829,GO:0006081,GO:0006725,GO:0006732,GO:0006766,GO:0006767,GO:0006793,GO:0006796,GO:0006807,GO:0008150,GO:0008152,GO:0008614,GO:0008615,GO:0009058,GO:0009108,GO:0009110,GO:0009987,GO:0016491,GO:0016614,GO:0016616,GO:0017144,GO:0018130,GO:0019438,GO:0019637,GO:0033711,GO:0034641,GO:0036001,GO:0036094,GO:…	1.1.1.290	ko:K03473	ko00750,ko01100,map00750,map01100	M00124	R04210	RC00084	ko00000,ko00001,ko00002,ko01000	-	-	iZ_1308.Z3582	2-Hacid_dh,2-Hacid_dh_C,DUF3410
PGDDGLKP_00260	1004785.AMBLS11_11505	4.33e-184	511	COG0235@1|root,COG0235@2|Bacteria,1MWP9@1224|Proteobacteria,1RQNI@1236|Gammaproteobacteria,4643V@72275|Alteromonadaceae	1236|Gammaproteobacteria	G	Class II aldolase	-	-	-	-	-	-	-	-	-	-	-	-	Aldolase_II
PGDDGLKP_00261	1004785.AMBLS11_11510	2.14e-164	459	COG0664@1|root,COG0664@2|Bacteria,1RE4X@1224|Proteobacteria,1S4QX@1236|Gammaproteobacteria,468MD@72275|Alteromonadaceae	1236|Gammaproteobacteria	K	cyclic nucleotide-binding	-	-	-	ko:K10914	ko02020,ko02024,ko02025,ko02026,ko05111,map02020,map02024,map02025,map02026,map05111	-	-	-	ko00000,ko00001,ko03000	-	-	-	HTH_Crp_2,cNMP_binding
PGDDGLKP_00262	1004785.AMBLS11_11515	6.72e-66	200	COG3668@1|root,COG3668@2|Bacteria,1N75M@1224|Proteobacteria,1SESW@1236|Gammaproteobacteria,4690U@72275|Alteromonadaceae	1236|Gammaproteobacteria	S	ParE toxin of type II toxin-antitoxin system, parDE	-	-	-	ko:K19092	-	-	-	-	ko00000,ko02048	-	-	-	ParE_toxin
PGDDGLKP_00263	1004785.AMBLS11_11520	9.17e-45	145	COG3609@1|root,COG3609@2|Bacteria,1N7IM@1224|Proteobacteria,1SEQZ@1236|Gammaproteobacteria,468SP@72275|Alteromonadaceae	1236|Gammaproteobacteria	K	Bacterial antitoxin of ParD toxin-antitoxin type II system and RHH	-	-	-	ko:K07746	-	-	-	-	ko00000,ko02048	-	-	-	ParD_antitoxin
PGDDGLKP_00264	1004785.AMBLS11_11525	1.71e-283	775	COG0304@1|root,COG0304@2|Bacteria,1MU1X@1224|Proteobacteria,1RMDE@1236|Gammaproteobacteria,46552@72275|Alteromonadaceae	1236|Gammaproteobacteria	IQ	Belongs to the beta-ketoacyl-ACP synthases family	fabB	GO:0003674,GO:0003824,GO:0004312,GO:0004315,GO:0005575,GO:0005622,GO:0005623,GO:0005737,GO:0005829,GO:0006082,GO:0006629,GO:0006631,GO:0006633,GO:0008150,GO:0008152,GO:0008610,GO:0009058,GO:0009987,GO:0016053,GO:0016740,GO:0016746,GO:0016747,GO:0019752,GO:0032787,GO:0043436,GO:0044237,GO:0044238,GO:0044249,GO:0044255,GO:0044281,GO:0044283,GO:0044424,GO:0044444,GO:0044464,GO:0046394,GO:0071704,GO:…	2.3.1.41	ko:K00647	ko00061,ko00780,ko01100,ko01212,map00061,map00780,map01100,map01212	M00083,M00572	R04355,R04726,R04952,R04957,R04960,R04963,R04968,R07762,R10115,R10119	RC00039,RC02728,RC02729,RC02888	ko00000,ko00001,ko00002,ko01000,ko01004	-	-	iAF1260.b2323,iAPECO1_1312.APECO1_4241,iB21_1397.B21_02208,iBWG_1329.BWG_2097,iE2348C_1286.E2348C_2463,iEC042_1314.EC042_2564,iEC55989_1330.EC55989_2567,iECABU_c1320.ECABU_c26560,iECBD_1354.ECBD_1336,iECB_1328.ECB_02248,iECDH10B_1368.ECDH10B_2485,iECDH1ME8569_1439.ECDH1ME8569_2261,iECD_1391.ECD_02248,iECED1_1282.ECED1_2787,iECIAI1_1343.ECIAI1_2400,iECIAI39_1322.ECIAI39_2472,iECNA114_1301.ECNA114_…	Ketoacyl-synt_C,ketoacyl-synt
PGDDGLKP_00265	1004785.AMBLS11_11530	0	1058	COG0318@1|root,COG0318@2|Bacteria,1MUIC@1224|Proteobacteria,1RY0V@1236|Gammaproteobacteria,469NA@72275|Alteromonadaceae	1236|Gammaproteobacteria	IQ	AMP-binding enzyme C-terminal domain	-	-	6.2.1.3	ko:K01897	ko00061,ko00071,ko01100,ko01212,ko02024,ko03320,ko04146,ko04216,ko04714,ko04920,map00061,map00071,map01100,map01212,map02024,map03320,map04146,map04216,map04714,map04920	M00086	R01280	RC00004,RC00014	ko00000,ko00001,ko00002,ko01000,ko01004,ko04147	4.C.1.1	-	-	AMP-binding,AMP-binding_C
PGDDGLKP_00266	1004785.AMBLS11_11535	0	1372	COG0665@1|root,COG4121@1|root,COG0665@2|Bacteria,COG4121@2|Bacteria,1MZW5@1224|Proteobacteria,1RMTE@1236|Gammaproteobacteria,464VK@72275|Alteromonadaceae	1236|Gammaproteobacteria	H	Catalyzes the last two steps in the biosynthesis of 5- methylaminomethyl-2-thiouridine (mnm(5)s(2)U) at the wobble position (U34) in tRNA. Catalyzes the FAD-dependent demodification of cmnm(5)s(2)U34 to nm(5)s(2)U34, followed by the transfer of a methyl group from S-adenosyl-L-methionine to nm(5)s(2)U34, to form mnm(5)s(2)U34	mnmC	GO:0000166,GO:0001510,GO:0002097,GO:0002098,GO:0003674,GO:0003824,GO:0004808,GO:0005488,GO:0005575,GO:0005622,GO:0005623,GO:0005737,GO:0006139,GO:0006396,GO:0006399,GO:0006400,GO:0006725,GO:0006807,GO:0008033,GO:0008150,GO:0008152,GO:0008168,GO:0008173,GO:0008175,GO:0008757,GO:0009451,GO:0009987,GO:0010467,GO:0016070,GO:0016491,GO:0016740,GO:0016741,GO:0030488,GO:0032259,GO:0034470,GO:0034641,GO:…	2.1.1.61	ko:K15461	-	-	R00601,R08702	RC00003,RC00053,RC00060,RC01483	ko00000,ko01000,ko03016	-	-	-	DAO,Methyltransf_30
PGDDGLKP_00267	1004785.AMBLS11_11540	1.68e-167	468	COG5616@1|root,COG5616@2|Bacteria,1N1NC@1224|Proteobacteria,1S8T8@1236|Gammaproteobacteria,4682C@72275|Alteromonadaceae	1236|Gammaproteobacteria	S	cAMP biosynthetic process	-	-	-	-	-	-	-	-	-	-	-	-	-
PGDDGLKP_00268	1004785.AMBLS11_11545	1.18e-178	498	COG5616@1|root,COG5616@2|Bacteria,1R4DP@1224|Proteobacteria,1SAIF@1236|Gammaproteobacteria,466KZ@72275|Alteromonadaceae	1236|Gammaproteobacteria	S	integral membrane protein	flgO	-	-	-	-	-	-	-	-	-	-	-	-
PGDDGLKP_00269	1004785.AMBLS11_11550	5.23e-152	427	COG5616@1|root,COG5616@2|Bacteria,1NP8W@1224|Proteobacteria,1SD7G@1236|Gammaproteobacteria,4673Z@72275|Alteromonadaceae	1236|Gammaproteobacteria	S	cAMP biosynthetic process	-	-	-	-	-	-	-	-	-	-	-	-	-
PGDDGLKP_00270	715451.ambt_04695	2.46e-60	189	COG0454@1|root,COG0454@2|Bacteria,1N32E@1224|Proteobacteria,1S8Z6@1236|Gammaproteobacteria,46BM9@72275|Alteromonadaceae	1236|Gammaproteobacteria	K	Acetyltransferase (GNAT) domain	-	-	-	-	-	-	-	-	-	-	-	-	Acetyltransf_10,Acetyltransf_7
PGDDGLKP_00271	314275.MADE_1011990	1.71e-80	238	COG0346@1|root,COG0346@2|Bacteria,1RKYX@1224|Proteobacteria,1S4IH@1236|Gammaproteobacteria,46BCX@72275|Alteromonadaceae	1236|Gammaproteobacteria	E	Lactoylglutathione lyase	-	-	-	-	-	-	-	-	-	-	-	-	Glyoxalase
PGDDGLKP_00272	314275.MADE_1011995	2.03e-96	281	COG0454@1|root,COG0456@2|Bacteria,1N90M@1224|Proteobacteria,1S3WY@1236|Gammaproteobacteria,467H5@72275|Alteromonadaceae	1236|Gammaproteobacteria	K	Acetyltransferase (GNAT) domain	speG	-	2.3.1.57	ko:K00657	ko00330,ko01100,ko04216,map00330,map01100,map04216	M00135	R01154	RC00004,RC00096	ko00000,ko00001,ko00002,ko01000	-	-	-	Acetyltransf_1
PGDDGLKP_00274	1565129.JSFF01000007_gene1525	5.63e-26	110	COG0790@1|root,COG0790@2|Bacteria,1NNDJ@1224|Proteobacteria,1SH6P@1236|Gammaproteobacteria,2QBFR@267890|Shewanellaceae	1236|Gammaproteobacteria	S	PFAM Sel1 domain protein repeat-containing protein	-	-	-	-	-	-	-	-	-	-	-	-	Sel1
PGDDGLKP_00275	1004785.AMBLS11_11555	0	956	COG1119@1|root,COG1119@2|Bacteria,1MVVM@1224|Proteobacteria,1RMXK@1236|Gammaproteobacteria,464GQ@72275|Alteromonadaceae	1236|Gammaproteobacteria	P	ABC-type molybdenum transport system, ATPase component photorepair protein PhrA	modF	GO:0000166,GO:0003674,GO:0005488,GO:0005524,GO:0008144,GO:0017076,GO:0030554,GO:0032553,GO:0032555,GO:0032559,GO:0035639,GO:0036094,GO:0043167,GO:0043168,GO:0097159,GO:0097367,GO:1901265,GO:1901363	3.6.3.34	ko:K02013,ko:K05776	ko02010,map02010	M00189,M00240	-	-	ko00000,ko00001,ko00002,ko01000,ko02000	3.A.1.14	-	-	ABC_tran
PGDDGLKP_00276	1004785.AMBLS11_11560	3.03e-295	808	COG2031@1|root,COG2031@2|Bacteria,1MV5A@1224|Proteobacteria,1RMTZ@1236|Gammaproteobacteria,465HM@72275|Alteromonadaceae	1236|Gammaproteobacteria	I	COG2031 Short chain fatty acids transporter	atoE	GO:0005575,GO:0005623,GO:0005886,GO:0016020,GO:0044464,GO:0071944	-	ko:K02106	ko02020,map02020	-	-	-	ko00000,ko00001	2.A.73.1	-	iECUMN_1333.ECUMN_2561	SCFA_trans
PGDDGLKP_00277	1004785.AMBLS11_11565	0	2426	COG3292@1|root,COG4191@1|root,COG3292@2|Bacteria,COG4191@2|Bacteria,1RCM9@1224|Proteobacteria,1T1YU@1236|Gammaproteobacteria,46D6C@72275|Alteromonadaceae	1236|Gammaproteobacteria	T	Y_Y_Y domain	-	-	-	ko:K20971	ko02025,map02025	-	-	-	ko00000,ko00001,ko01001,ko02022	-	-	-	CHASE,HATPase_c,HisKA,Hpt,MASE1,Reg_prop,Response_reg,Y_Y_Y
PGDDGLKP_00278	1004785.AMBLS11_11570	7.02e-75	224	COG0599@1|root,COG0599@2|Bacteria,1MZ80@1224|Proteobacteria,1SA74@1236|Gammaproteobacteria,468XP@72275|Alteromonadaceae	1236|Gammaproteobacteria	O	Antioxidant protein with alkyl hydroperoxidase activity. Required for the reduction of the AhpC active site cysteine residues and for the regeneration of the AhpC enzyme activity	-	-	-	-	-	-	-	-	-	-	-	-	CMD
PGDDGLKP_00279	1004785.AMBLS11_11575	0	1798	COG0612@1|root,COG0612@2|Bacteria,1MVST@1224|Proteobacteria,1RN05@1236|Gammaproteobacteria,46ABX@72275|Alteromonadaceae	1236|Gammaproteobacteria	S	Insulinase (Peptidase family M16)	pqqL	-	-	ko:K07263	-	-	-	-	ko00000,ko01000,ko01002	-	-	-	Peptidase_M16,Peptidase_M16_C
PGDDGLKP_00281	1004785.AMBLS11_11580	3.93e-60	185	2CJ8F@1|root,31T26@2|Bacteria,1QQRQ@1224|Proteobacteria,1RTE8@1236|Gammaproteobacteria,4692N@72275|Alteromonadaceae	1236|Gammaproteobacteria	S	YfcL protein	-	-	-	-	-	-	-	-	-	-	-	-	YfcL
PGDDGLKP_00282	1004785.AMBLS11_11585	9.23e-268	734	COG3199@1|root,COG3199@2|Bacteria,1MY3J@1224|Proteobacteria,1RP9X@1236|Gammaproteobacteria,464PX@72275|Alteromonadaceae	1236|Gammaproteobacteria	S	Diacylglycerol kinase catalytic domain	-	-	-	-	-	-	-	-	-	-	-	-	NAD_kinase
PGDDGLKP_00283	1004785.AMBLS11_11590	4.49e-179	498	COG3101@1|root,COG3101@2|Bacteria,1MWTG@1224|Proteobacteria,1RNHD@1236|Gammaproteobacteria,4678B@72275|Alteromonadaceae	1236|Gammaproteobacteria	S	protein conserved in bacteria	yfcM	GO:0003674,GO:0003824,GO:0004497,GO:0005488,GO:0006464,GO:0006807,GO:0008150,GO:0008152,GO:0009987,GO:0016491,GO:0016705,GO:0016709,GO:0017185,GO:0018126,GO:0018193,GO:0018205,GO:0019538,GO:0036211,GO:0043167,GO:0043169,GO:0043170,GO:0043412,GO:0043687,GO:0044237,GO:0044238,GO:0044260,GO:0044267,GO:0046872,GO:0055114,GO:0071704,GO:0072580,GO:1901260,GO:1901564	-	ko:K09906	-	-	-	-	ko00000,ko01000,ko03012	-	-	-	EpmC
PGDDGLKP_00284	1004785.AMBLS11_11595	7.71e-166	464	2AYXV@1|root,31R3M@2|Bacteria,1RBR9@1224|Proteobacteria,1S3B8@1236|Gammaproteobacteria,466GM@72275|Alteromonadaceae	1236|Gammaproteobacteria	-	-	-	-	-	-	-	-	-	-	-	-	-	-	-
PGDDGLKP_00285	1004785.AMBLS11_11600	3.08e-111	318	COG0824@1|root,COG0824@2|Bacteria,1RI3X@1224|Proteobacteria,1S6W9@1236|Gammaproteobacteria,467ME@72275|Alteromonadaceae	1236|Gammaproteobacteria	S	Acyl-ACP thioesterase	-	-	-	ko:K07107	-	-	-	-	ko00000,ko01000	-	-	-	4HBT_2,Acyl-ACP_TE
PGDDGLKP_00286	1004785.AMBLS11_11605	1.48e-270	742	COG3577@1|root,COG3577@2|Bacteria,1RCDD@1224|Proteobacteria,1S2N7@1236|Gammaproteobacteria,467M8@72275|Alteromonadaceae	1236|Gammaproteobacteria	S	gag-polyprotein putative aspartyl protease	-	-	-	-	-	-	-	-	-	-	-	-	gag-asp_proteas
PGDDGLKP_00287	1004785.AMBLS11_11610	1.44e-79	236	2C9B9@1|root,32RP0@2|Bacteria,1MZKM@1224|Proteobacteria,1S8UZ@1236|Gammaproteobacteria,4682V@72275|Alteromonadaceae	1236|Gammaproteobacteria	S	HopJ type III effector protein	hopJ	-	-	-	-	-	-	-	-	-	-	-	HopJ
PGDDGLKP_00288	1004785.AMBLS11_11615	0	1360	COG0446@1|root,COG1902@1|root,COG0446@2|Bacteria,COG1902@2|Bacteria,1MVE0@1224|Proteobacteria,1RNM8@1236|Gammaproteobacteria,4656A@72275|Alteromonadaceae	1236|Gammaproteobacteria	C	COG1902 NADH flavin oxidoreductases, Old Yellow Enzyme family	fadH	GO:0000166,GO:0003674,GO:0003824,GO:0005488,GO:0006082,GO:0006629,GO:0006631,GO:0006635,GO:0008150,GO:0008152,GO:0008670,GO:0009056,GO:0009062,GO:0009987,GO:0010181,GO:0016042,GO:0016054,GO:0016491,GO:0016627,GO:0016628,GO:0019395,GO:0019752,GO:0030258,GO:0032553,GO:0032787,GO:0033542,GO:0033543,GO:0034440,GO:0036094,GO:0043167,GO:0043168,GO:0043436,GO:0044237,GO:0044238,GO:0044242,GO:0044248,GO:…	1.3.1.34	ko:K00219	-	-	-	-	ko00000,ko01000	-	-	-	Oxidored_FMN,Pyr_redox_2
PGDDGLKP_00289	1004785.AMBLS11_11620	3.05e-198	549	COG1024@1|root,COG1024@2|Bacteria,1PJ4R@1224|Proteobacteria,1RPGI@1236|Gammaproteobacteria,465M2@72275|Alteromonadaceae	1236|Gammaproteobacteria	I	enoyl-CoA hydratase isomerase	-	-	4.2.1.17	ko:K01692	ko00071,ko00280,ko00281,ko00310,ko00360,ko00362,ko00380,ko00410,ko00627,ko00640,ko00650,ko00903,ko00930,ko01100,ko01110,ko01120,ko01130,ko01212,map00071,map00280,map00281,map00310,map00360,map00362,map00380,map00410,map00627,map00640,map00650,map00903,map00930,map01100,map01110,map01120,map01130,map01212	M00032,M00087	R03026,R03045,R04137,R04170,R04204,R04224,R04738,R04740,R04744,R04746,R04749,R05595,R06411,R06412,R06942,R08093	RC00831,RC00834,RC01086,RC01095,RC01098,RC01103,RC01217,RC02115	ko00000,ko00001,ko00002,ko01000	-	-	-	ECH_1
PGDDGLKP_00290	1004785.AMBLS11_11625	3.34e-145	409	COG1309@1|root,COG1309@2|Bacteria,1MUUY@1224|Proteobacteria,1S8AC@1236|Gammaproteobacteria,466NE@72275|Alteromonadaceae	1236|Gammaproteobacteria	K	Transcriptional regulator	-	-	-	-	-	-	-	-	-	-	-	-	TetR_N,WHG
PGDDGLKP_00291	1004785.AMBLS11_11630	0	1092	COG2303@1|root,COG2303@2|Bacteria,1MV19@1224|Proteobacteria,1RMD2@1236|Gammaproteobacteria,46508@72275|Alteromonadaceae	1236|Gammaproteobacteria	E	Involved in the biosynthesis of the osmoprotectant glycine betaine. Catalyzes the oxidation of choline to betaine aldehyde and betaine aldehyde to glycine betaine at the same rate	betA	-	1.1.99.1	ko:K00108	ko00260,ko01100,map00260,map01100	M00555	R01025	RC00087	ko00000,ko00001,ko00002,ko01000	-	-	-	GMC_oxred_C,GMC_oxred_N
PGDDGLKP_00292	1004785.AMBLS11_11635	9.04e-172	479	2BV9B@1|root,32QP5@2|Bacteria,1RJ2H@1224|Proteobacteria,1S784@1236|Gammaproteobacteria,467HK@72275|Alteromonadaceae	1236|Gammaproteobacteria	-	-	-	-	-	-	-	-	-	-	-	-	-	-	DUF1439
PGDDGLKP_00293	1004785.AMBLS11_11640	0	952	COG1020@1|root,COG1020@2|Bacteria,1N7HY@1224|Proteobacteria,1RQJX@1236|Gammaproteobacteria,4662P@72275|Alteromonadaceae	1236|Gammaproteobacteria	Q	Protein of unknown function (DUF1298)	-	-	-	-	-	-	-	-	-	-	-	-	DUF1298,WES_acyltransf
PGDDGLKP_00294	1004785.AMBLS11_11645	1.18e-148	419	COG1309@1|root,COG1309@2|Bacteria,1R52P@1224|Proteobacteria,1S683@1236|Gammaproteobacteria,467FA@72275|Alteromonadaceae	1236|Gammaproteobacteria	K	Transcriptional regulator	-	-	-	-	-	-	-	-	-	-	-	-	TetR,TetR_N
PGDDGLKP_00295	1004785.AMBLS11_11650	1.37e-288	788	COG4399@1|root,COG4399@2|Bacteria,1R42C@1224|Proteobacteria,1RPWG@1236|Gammaproteobacteria,464SI@72275|Alteromonadaceae	1236|Gammaproteobacteria	S	Protein of unknown function (DUF445)	-	-	-	-	-	-	-	-	-	-	-	-	DUF445
PGDDGLKP_00296	1004785.AMBLS11_11655	0	949	COG1752@1|root,COG1752@2|Bacteria,1N5SK@1224|Proteobacteria,1RSDG@1236|Gammaproteobacteria,463Z8@72275|Alteromonadaceae	1236|Gammaproteobacteria	S	esterase of the alpha-beta hydrolase superfamily	-	-	-	ko:K07001	-	-	-	-	ko00000	-	-	-	DUF3336,Patatin
PGDDGLKP_00297	1004785.AMBLS11_11660	0	941	28KKG@1|root,2ZA5B@2|Bacteria,1R3UV@1224|Proteobacteria,1RYSN@1236|Gammaproteobacteria,465NC@72275|Alteromonadaceae	1236|Gammaproteobacteria	-	-	-	-	-	-	-	-	-	-	-	-	-	-	-
PGDDGLKP_00299	1004785.AMBLS11_11670	7.89e-59	184	2DMR6@1|root,32T5D@2|Bacteria,1N4DY@1224|Proteobacteria,1SAEJ@1236|Gammaproteobacteria,46978@72275|Alteromonadaceae	1236|Gammaproteobacteria	S	Poly(hydroxyalcanoate) granule associated protein (phasin)	-	-	-	-	-	-	-	-	-	-	-	-	Phasin
PGDDGLKP_00300	1004785.AMBLS11_11675	0	1456	COG1770@1|root,COG1770@2|Bacteria,1MUED@1224|Proteobacteria,1RMSV@1236|Gammaproteobacteria,464IJ@72275|Alteromonadaceae	1236|Gammaproteobacteria	E	Prolyl oligopeptidase, N-terminal beta-propeller domain	ptrB	GO:0003674,GO:0003824,GO:0004175,GO:0004252,GO:0005575,GO:0005622,GO:0005623,GO:0005737,GO:0006508,GO:0006807,GO:0008150,GO:0008152,GO:0008233,GO:0008236,GO:0016787,GO:0017171,GO:0019538,GO:0043170,GO:0044238,GO:0044424,GO:0044464,GO:0070011,GO:0070012,GO:0071704,GO:0140096,GO:1901564	3.4.21.83	ko:K01354	ko05142,ko05143,map05142,map05143	-	-	-	ko00000,ko00001,ko01000,ko01002	-	-	-	Peptidase_S9,Peptidase_S9_N
PGDDGLKP_00301	1004785.AMBLS11_11680	1.19e-169	473	COG2186@1|root,COG2186@2|Bacteria,1MW7M@1224|Proteobacteria,1RMRE@1236|Gammaproteobacteria,4664P@72275|Alteromonadaceae	1236|Gammaproteobacteria	K	Multifunctional regulator of fatty acid metabolism	fadR	GO:0000976,GO:0001067,GO:0001130,GO:0001217,GO:0003674,GO:0003676,GO:0003677,GO:0003690,GO:0003700,GO:0005488,GO:0005575,GO:0005622,GO:0005623,GO:0005737,GO:0005829,GO:0006082,GO:0006355,GO:0006629,GO:0006631,GO:0008150,GO:0008152,GO:0009889,GO:0009890,GO:0009891,GO:0009892,GO:0009893,GO:0009987,GO:0010468,GO:0010556,GO:0010557,GO:0010558,GO:0010563,GO:0010565,GO:0010604,GO:0010605,GO:0010628,GO:…	-	ko:K03603	-	-	-	-	ko00000,ko03000	-	-	-	FadR_C,GntR
PGDDGLKP_00302	1004785.AMBLS11_11685	0	974	COG3067@1|root,COG3067@2|Bacteria,1MV0F@1224|Proteobacteria,1RPE3@1236|Gammaproteobacteria,464PD@72275|Alteromonadaceae	1236|Gammaproteobacteria	P	Na( ) H( ) antiporter that extrudes sodium in exchange for external protons	nhaB	GO:0003674,GO:0005215,GO:0005451,GO:0005575,GO:0005623,GO:0005886,GO:0006810,GO:0006811,GO:0006812,GO:0006814,GO:0006873,GO:0006885,GO:0008150,GO:0008324,GO:0009987,GO:0010035,GO:0010038,GO:0010226,GO:0015075,GO:0015077,GO:0015078,GO:0015081,GO:0015291,GO:0015297,GO:0015298,GO:0015299,GO:0015318,GO:0015385,GO:0015491,GO:0015672,GO:0016020,GO:0019725,GO:0022804,GO:0022857,GO:0022890,GO:0030001,GO:…	-	ko:K03314	-	-	-	-	ko00000,ko02000	2.A.34.1	-	iECP_1309.ECP_1229,iLF82_1304.LF82_1485,iNRG857_1313.NRG857_06055,iUTI89_1310.UTI89_C1372	NhaB
PGDDGLKP_00303	1004785.AMBLS11_11690	3.71e-127	361	COG1495@1|root,COG1495@2|Bacteria,1RIJE@1224|Proteobacteria,1S6WD@1236|Gammaproteobacteria,467AD@72275|Alteromonadaceae	1236|Gammaproteobacteria	O	Required for disulfide bond formation in some periplasmic proteins. Acts by oxidizing the DsbA protein	dsbB	GO:0003674,GO:0003824,GO:0006091,GO:0006457,GO:0006950,GO:0008150,GO:0008152,GO:0009266,GO:0009408,GO:0009628,GO:0009987,GO:0015035,GO:0015036,GO:0016491,GO:0016667,GO:0022900,GO:0044237,GO:0050896,GO:0055114	-	ko:K03611	-	-	-	-	ko00000,ko03110	5.A.2.1	-	iAF1260.b1185,iB21_1397.B21_01170,iBWG_1329.BWG_1010,iEC042_1314.EC042_1234,iEC55989_1330.EC55989_1280,iECBD_1354.ECBD_2437,iECB_1328.ECB_01160,iECDH10B_1368.ECDH10B_1238,iECDH1ME8569_1439.ECDH1ME8569_1124,iECD_1391.ECD_01160,iECED1_1282.ECED1_1327,iECIAI1_1343.ECIAI1_1202,iECO103_1326.ECO103_1287,iECSP_1301.ECSP_1582,iECUMN_1333.ECUMN_1474,iECs_1301.ECs1680,iETEC_1333.ETEC_1289,iEcDH1_1363.EcDH1…	DsbB
PGDDGLKP_00304	1004785.AMBLS11_11695	5.22e-136	384	COG1670@1|root,COG1670@2|Bacteria,1RBQ1@1224|Proteobacteria,1S323@1236|Gammaproteobacteria,4693S@72275|Alteromonadaceae	1236|Gammaproteobacteria	J	Acetyltransferase (GNAT) domain	-	-	2.3.1.128	ko:K03790,ko:K03817	-	-	-	-	ko00000,ko01000,ko03009	-	-	-	Acetyltransf_3
PGDDGLKP_00305	1004785.AMBLS11_11700	2.19e-125	355	COG2983@1|root,COG2983@2|Bacteria,1RHMX@1224|Proteobacteria,1S5XU@1236|Gammaproteobacteria,46785@72275|Alteromonadaceae	1236|Gammaproteobacteria	S	Belongs to the UPF0260 family	ycgN	-	-	ko:K09160	-	-	-	-	ko00000	-	-	-	CxxCxxCC
PGDDGLKP_00306	1004785.AMBLS11_11705	1.29e-157	442	COG0179@1|root,COG0179@2|Bacteria,1MVFA@1224|Proteobacteria,1RN6Y@1236|Gammaproteobacteria,466CE@72275|Alteromonadaceae	1236|Gammaproteobacteria	Q	COG0179 2-keto-4-pentenoate hydratase 2-oxohepta-3-ene-1,7-dioic acid hydratase (catechol pathway)	ycgM	-	-	-	-	-	-	-	-	-	-	-	FAA_hydrolase
PGDDGLKP_00307	1004785.AMBLS11_11710	9.47e-261	714	COG2951@1|root,COG2951@2|Bacteria,1MUZ3@1224|Proteobacteria,1RMQ6@1236|Gammaproteobacteria,465FT@72275|Alteromonadaceae	1236|Gammaproteobacteria	M	COG2951 Membrane-bound lytic murein transglycosylase B	mltB	-	-	ko:K08305	-	-	-	-	ko00000,ko01000,ko01011	-	GH103	-	SLT_2
PGDDGLKP_00308	1004785.AMBLS11_11715	3.89e-65	198	COG3100@1|root,COG3100@2|Bacteria,1N83J@1224|Proteobacteria,1SCCD@1236|Gammaproteobacteria,468IY@72275|Alteromonadaceae	1236|Gammaproteobacteria	S	YcgL domain-containing protein	ycgL	-	-	ko:K09902	-	-	-	-	ko00000	-	-	-	YcgL
PGDDGLKP_00309	1004785.AMBLS11_11720	4.64e-276	755	COG0349@1|root,COG0349@2|Bacteria,1MURV@1224|Proteobacteria,1RPBP@1236|Gammaproteobacteria,464UE@72275|Alteromonadaceae	1236|Gammaproteobacteria	J	Exonuclease involved in the 3' processing of various precursor tRNAs. Initiates hydrolysis at the 3'-terminus of an RNA molecule and releases 5'-mononucleotides	rnd	GO:0000175,GO:0003674,GO:0003824,GO:0004518,GO:0004527,GO:0004532,GO:0004540,GO:0005575,GO:0005622,GO:0005623,GO:0005737,GO:0006139,GO:0006725,GO:0006807,GO:0008150,GO:0008152,GO:0008408,GO:0009987,GO:0016070,GO:0016787,GO:0016788,GO:0016796,GO:0016896,GO:0033890,GO:0034641,GO:0043170,GO:0044237,GO:0044238,GO:0044424,GO:0044464,GO:0046483,GO:0071704,GO:0090304,GO:0090305,GO:0090501,GO:0090503,GO:…	3.1.13.5	ko:K03684	-	-	-	-	ko00000,ko01000,ko03016	-	-	-	DNA_pol_A_exo1,HRDC
PGDDGLKP_00310	1004785.AMBLS11_11725	0	1099	COG0318@1|root,COG0318@2|Bacteria,1MU6G@1224|Proteobacteria,1RMQ4@1236|Gammaproteobacteria,4654E@72275|Alteromonadaceae	1236|Gammaproteobacteria	IQ	COG0318 Acyl-CoA synthetases (AMP-forming) AMP-acid ligases II	fadD	-	6.2.1.3	ko:K01897	ko00061,ko00071,ko01100,ko01212,ko02024,ko03320,ko04146,ko04216,ko04714,ko04920,map00061,map00071,map01100,map01212,map02024,map03320,map04146,map04216,map04714,map04920	M00086	R01280	RC00004,RC00014	ko00000,ko00001,ko00002,ko01000,ko01004,ko04147	4.C.1.1	-	-	AMP-binding,AMP-binding_C
PGDDGLKP_00311	1004785.AMBLS11_11730	2.24e-200	555	COG2267@1|root,COG2267@2|Bacteria,1QTAP@1224|Proteobacteria,1S6CX@1236|Gammaproteobacteria,466RZ@72275|Alteromonadaceae	1236|Gammaproteobacteria	I	hydrolases or acyltransferases (alpha beta hydrolase superfamily)	-	-	-	-	-	-	-	-	-	-	-	-	Abhydrolase_1,Abhydrolase_6
PGDDGLKP_00312	1004785.AMBLS11_11735	1.52e-158	444	COG3065@1|root,COG3065@2|Bacteria,1MZ8C@1224|Proteobacteria,1S9UB@1236|Gammaproteobacteria,467SA@72275|Alteromonadaceae	1236|Gammaproteobacteria	M	Outer membrane lipoprotein	slp	GO:0003674,GO:0005488,GO:0005515,GO:0005575,GO:0016020,GO:0019867,GO:0042802	-	ko:K07285	-	-	-	-	ko00000	-	-	-	Slp
PGDDGLKP_00314	1004785.AMBLS11_11745	4.1e-162	454	COG1214@1|root,COG1214@2|Bacteria,1MXPH@1224|Proteobacteria,1RPYX@1236|Gammaproteobacteria,466QS@72275|Alteromonadaceae	1236|Gammaproteobacteria	O	COG1214 Inactive homolog of metal-dependent proteases	yeaZ	GO:0002949,GO:0003674,GO:0003824,GO:0005488,GO:0005515,GO:0005575,GO:0005622,GO:0005623,GO:0005737,GO:0005829,GO:0006139,GO:0006396,GO:0006399,GO:0006400,GO:0006508,GO:0006725,GO:0006807,GO:0008033,GO:0008150,GO:0008152,GO:0008233,GO:0008237,GO:0009451,GO:0009987,GO:0010467,GO:0016070,GO:0016787,GO:0019538,GO:0034470,GO:0034641,GO:0034660,GO:0042802,GO:0043170,GO:0043412,GO:0044237,GO:0044238,GO:…	-	ko:K14742	-	-	-	-	ko00000,ko03016	-	-	-	Peptidase_M22
PGDDGLKP_00315	1004785.AMBLS11_11750	0	1260	COG1199@1|root,COG1199@2|Bacteria,1MVCU@1224|Proteobacteria,1RMNX@1236|Gammaproteobacteria,465XA@72275|Alteromonadaceae	1236|Gammaproteobacteria	KL	COG1199 Rad3-related DNA helicases	yoaA	GO:0003674,GO:0003824,GO:0004386,GO:0006139,GO:0006259,GO:0006281,GO:0006301,GO:0006725,GO:0006807,GO:0006950,GO:0006974,GO:0008026,GO:0008150,GO:0008152,GO:0009987,GO:0016462,GO:0016787,GO:0016817,GO:0016818,GO:0016887,GO:0017111,GO:0033554,GO:0034641,GO:0042623,GO:0043170,GO:0044237,GO:0044238,GO:0044260,GO:0046483,GO:0050896,GO:0051716,GO:0070035,GO:0071704,GO:0090304,GO:1901360	3.6.4.12	ko:K03722	-	-	-	-	ko00000,ko01000,ko03400	-	-	-	DEAD,DEAD_2,Helicase_C_2,ResIII
PGDDGLKP_00316	1004785.AMBLS11_11755	1.96e-45	147	2BQWZ@1|root,32JU0@2|Bacteria,1QR1B@1224|Proteobacteria,1RTT5@1236|Gammaproteobacteria,46CBB@72275|Alteromonadaceae	1236|Gammaproteobacteria	-	-	-	-	-	-	-	-	-	-	-	-	-	-	-
PGDDGLKP_00317	1004785.AMBLS11_11760	5.82e-99	287	2E6Y2@1|root,331HC@2|Bacteria,1N7EH@1224|Proteobacteria,1SE1K@1236|Gammaproteobacteria,4688P@72275|Alteromonadaceae	1236|Gammaproteobacteria	-	-	-	-	-	-	-	-	-	-	-	-	-	-	-
PGDDGLKP_00318	1004785.AMBLS11_11765	4.52e-209	579	COG3965@1|root,COG3965@2|Bacteria,1MXVG@1224|Proteobacteria,1RSB7@1236|Gammaproteobacteria,4684S@72275|Alteromonadaceae	1236|Gammaproteobacteria	P	Cation efflux family	-	-	-	-	-	-	-	-	-	-	-	-	Cation_efflux
PGDDGLKP_00319	1004785.AMBLS11_11770	1.79e-270	738	COG4638@1|root,COG4638@2|Bacteria,1MWXW@1224|Proteobacteria	1224|Proteobacteria	P	phenylpropionate dioxygenase and related ring-hydroxylating dioxygenases large terminal subunit	-	-	1.14.15.7	ko:K00499	ko00260,map00260	-	R07409	RC00087	ko00000,ko00001,ko01000	-	-	-	Rieske,Ring_hydroxyl_A
PGDDGLKP_00320	1004785.AMBLS11_11775	1.81e-167	468	COG0671@1|root,COG0671@2|Bacteria,1RDK3@1224|Proteobacteria,1SYVW@1236|Gammaproteobacteria	1236|Gammaproteobacteria	I	Acid phosphatase homologues	-	-	3.6.1.27	ko:K19302	ko00550,map00550	-	R05627	RC00002	ko00000,ko00001,ko01000,ko01011	-	-	-	PAP2
PGDDGLKP_00321	1004785.AMBLS11_11780	2.13e-161	452	COG0398@1|root,COG0398@2|Bacteria,1MVF3@1224|Proteobacteria,1S5SK@1236|Gammaproteobacteria,468K2@72275|Alteromonadaceae	1236|Gammaproteobacteria	S	SNARE associated Golgi protein	-	-	-	-	-	-	-	-	-	-	-	-	SNARE_assoc
PGDDGLKP_00322	1004785.AMBLS11_11785	2.83e-145	411	28I5C@1|root,2Z88R@2|Bacteria,1MWEX@1224|Proteobacteria,1S0RW@1236|Gammaproteobacteria,46CBI@72275|Alteromonadaceae	1236|Gammaproteobacteria	S	EF hand	-	-	-	-	-	-	-	-	-	-	-	-	EF-hand_5
PGDDGLKP_00323	1004785.AMBLS11_11790	5.39e-131	373	COG0671@1|root,COG0671@2|Bacteria	2|Bacteria	I	phosphatidate phosphatase activity	-	-	3.6.1.27	ko:K19302	ko00550,map00550	-	R05627	RC00002	ko00000,ko00001,ko01000,ko01011	-	-	-	LPG_synthase_TM,PAP2
PGDDGLKP_00324	1004785.AMBLS11_11795	6.43e-41	135	2EB5E@1|root,33564@2|Bacteria,1N91B@1224|Proteobacteria,1SHC0@1236|Gammaproteobacteria	1236|Gammaproteobacteria	-	-	-	-	-	-	-	-	-	-	-	-	-	-	-
PGDDGLKP_00325	1004785.AMBLS11_11800	0	920	COG0366@1|root,COG0366@2|Bacteria,1MWBZ@1224|Proteobacteria,1RP54@1236|Gammaproteobacteria,4660H@72275|Alteromonadaceae	1236|Gammaproteobacteria	G	Alpha amylase, catalytic domain	glgE	-	2.4.99.16	ko:K16147	ko00500,ko01100,map00500,map01100	-	R09994	-	ko00000,ko00001,ko01000	-	GH13	-	Alpha-amylase,Alpha-amylase_C,DUF3416,Malt_amylase_C
PGDDGLKP_00326	1004785.AMBLS11_11805	9.92e-211	583	COG0730@1|root,COG0730@2|Bacteria,1RBW3@1224|Proteobacteria,1S2NF@1236|Gammaproteobacteria,469UA@72275|Alteromonadaceae	1236|Gammaproteobacteria	S	membrane transporter protein	-	-	-	-	-	-	-	-	-	-	-	-	TauE
PGDDGLKP_00327	1004785.AMBLS11_11810	3.71e-111	321	COG5488@1|root,COG5488@2|Bacteria,1N2M1@1224|Proteobacteria,1S9XR@1236|Gammaproteobacteria,468JJ@72275|Alteromonadaceae	1236|Gammaproteobacteria	S	Integral membrane protein (DUF2244)	-	-	-	-	-	-	-	-	-	-	-	-	DUF2244
PGDDGLKP_00328	1004785.AMBLS11_11815	5.47e-55	171	2ETBK@1|root,33KVI@2|Bacteria,1NJFG@1224|Proteobacteria,1SHN0@1236|Gammaproteobacteria,468ZP@72275|Alteromonadaceae	1236|Gammaproteobacteria	-	-	-	-	-	-	-	-	-	-	-	-	-	-	-
PGDDGLKP_00329	1004785.AMBLS11_11820	3.48e-128	365	COG2930@1|root,COG2930@2|Bacteria,1RCH3@1224|Proteobacteria,1S2SV@1236|Gammaproteobacteria,466PQ@72275|Alteromonadaceae	1236|Gammaproteobacteria	S	Las17-binding protein actin regulator	VPA0371	-	-	-	-	-	-	-	-	-	-	-	Ysc84
PGDDGLKP_00332	1004785.AMBLS11_11835	6.69e-208	575	COG0040@1|root,COG0040@2|Bacteria,1MUCY@1224|Proteobacteria,1RNAX@1236|Gammaproteobacteria,465R1@72275|Alteromonadaceae	1236|Gammaproteobacteria	E	ATP phosphoribosyltransferase	hisG	GO:0000105,GO:0003674,GO:0003824,GO:0003879,GO:0005575,GO:0005622,GO:0005623,GO:0005737,GO:0005829,GO:0006082,GO:0006520,GO:0006547,GO:0006725,GO:0006807,GO:0008150,GO:0008152,GO:0008652,GO:0009058,GO:0009987,GO:0016053,GO:0016740,GO:0016757,GO:0016763,GO:0018130,GO:0019438,GO:0019752,GO:0034641,GO:0043436,GO:0044237,GO:0044238,GO:0044249,GO:0044281,GO:0044283,GO:0044424,GO:0044444,GO:0044464,GO:…	2.4.2.17	ko:K00765	ko00340,ko01100,ko01110,ko01230,map00340,map01100,map01110,map01230	M00026	R01071	RC02819,RC03200	ko00000,ko00001,ko00002,ko01000	-	-	iECSF_1327.ECSF_1909	HisG,HisG_C
PGDDGLKP_00333	1004785.AMBLS11_11840	6.73e-303	827	COG0141@1|root,COG0141@2|Bacteria,1MUUF@1224|Proteobacteria,1RMZD@1236|Gammaproteobacteria,463YJ@72275|Alteromonadaceae	1236|Gammaproteobacteria	E	Catalyzes the sequential NAD-dependent oxidations of L- histidinol to L-histidinaldehyde and then to L-histidine	hisD	GO:0000105,GO:0003674,GO:0003824,GO:0004399,GO:0005488,GO:0005575,GO:0005622,GO:0005623,GO:0005737,GO:0005829,GO:0006082,GO:0006520,GO:0006547,GO:0006725,GO:0006807,GO:0008150,GO:0008152,GO:0008652,GO:0009058,GO:0009987,GO:0016053,GO:0016491,GO:0016614,GO:0016616,GO:0018130,GO:0019438,GO:0019752,GO:0030145,GO:0034641,GO:0043167,GO:0043169,GO:0043436,GO:0044237,GO:0044238,GO:0044249,GO:0044281,GO:…	1.1.1.23	ko:K00013	ko00340,ko01100,ko01110,ko01230,map00340,map01100,map01110,map01230	M00026	R01158,R01163,R03012	RC00099,RC00242,RC00463	ko00000,ko00001,ko00002,ko01000	-	-	iECUMN_1333.ECUMN_2362,iG2583_1286.G2583_2541,iUTI89_1310.UTI89_C2293,ic_1306.c2547	Histidinol_dh
PGDDGLKP_00334	1004785.AMBLS11_11845	2.47e-251	690	COG0079@1|root,COG0079@2|Bacteria,1MW7I@1224|Proteobacteria,1RP4T@1236|Gammaproteobacteria,4655M@72275|Alteromonadaceae	1236|Gammaproteobacteria	E	Belongs to the class-II pyridoxal-phosphate-dependent aminotransferase family. Histidinol-phosphate aminotransferase subfamily	hisC	GO:0000105,GO:0003674,GO:0003824,GO:0004400,GO:0005488,GO:0005515,GO:0005575,GO:0005622,GO:0005623,GO:0005737,GO:0005829,GO:0006082,GO:0006520,GO:0006547,GO:0006725,GO:0006807,GO:0008150,GO:0008152,GO:0008483,GO:0008652,GO:0009058,GO:0009987,GO:0016053,GO:0016740,GO:0016769,GO:0018130,GO:0019438,GO:0019752,GO:0034641,GO:0042802,GO:0043436,GO:0044237,GO:0044238,GO:0044249,GO:0044281,GO:0044283,GO:…	2.6.1.9	ko:K00817	ko00340,ko00350,ko00360,ko00400,ko00401,ko00960,ko01100,ko01110,ko01130,ko01230,map00340,map00350,map00360,map00400,map00401,map00960,map01100,map01110,map01130,map01230	M00026	R00694,R00734,R03243	RC00006,RC00888	ko00000,ko00001,ko00002,ko01000,ko01007	-	-	iECO111_1330.ECO111_2745,iSDY_1059.SDY_2220,iSSON_1240.SSON_2092	Aminotran_1_2
PGDDGLKP_00335	1004785.AMBLS11_11850	1.34e-258	708	COG0131@1|root,COG0241@1|root,COG0131@2|Bacteria,COG0241@2|Bacteria,1MWBS@1224|Proteobacteria,1RPA9@1236|Gammaproteobacteria,4643N@72275|Alteromonadaceae	1236|Gammaproteobacteria	E	belongs to the histidinol- phosphatase family	hisB	GO:0000105,GO:0003674,GO:0003824,GO:0004401,GO:0004424,GO:0005488,GO:0005515,GO:0006082,GO:0006520,GO:0006547,GO:0006725,GO:0006793,GO:0006796,GO:0006807,GO:0008150,GO:0008152,GO:0008652,GO:0009058,GO:0009987,GO:0016053,GO:0016311,GO:0016787,GO:0016788,GO:0016791,GO:0016829,GO:0016835,GO:0016836,GO:0018130,GO:0019438,GO:0019752,GO:0034641,GO:0042578,GO:0042802,GO:0043436,GO:0044237,GO:0044238,GO:…	3.1.3.15,4.2.1.19	ko:K01089,ko:K01693	ko00340,ko01100,ko01110,ko01230,map00340,map01100,map01110,map01230	M00026	R03013,R03457	RC00017,RC00932	ko00000,ko00001,ko00002,ko01000	-	-	iECO111_1330.ECO111_2746,iECS88_1305.ECS88_2121,iJN746.PP_0289,iUMNK88_1353.UMNK88_2570	Hydrolase_like,IGPD,PNK3P
PGDDGLKP_00336	1004785.AMBLS11_11855	5.5e-148	416	COG0118@1|root,COG0118@2|Bacteria,1MU4X@1224|Proteobacteria,1RRP3@1236|Gammaproteobacteria,465J2@72275|Alteromonadaceae	1236|Gammaproteobacteria	E	IGPS catalyzes the conversion of PRFAR and glutamine to IGP, AICAR and glutamate. The HisH subunit provides the glutamine amidotransferase activity that produces the ammonia necessary to HisF for the synthesis of IGP and AICAR	hisH	GO:0000105,GO:0000107,GO:0003674,GO:0003824,GO:0005575,GO:0005622,GO:0005623,GO:0005737,GO:0006082,GO:0006520,GO:0006547,GO:0006725,GO:0006807,GO:0008150,GO:0008152,GO:0008652,GO:0009058,GO:0009382,GO:0009987,GO:0016053,GO:0016740,GO:0016757,GO:0016763,GO:0018130,GO:0019438,GO:0019752,GO:0032991,GO:0034641,GO:0043436,GO:0044237,GO:0044238,GO:0044249,GO:0044281,GO:0044283,GO:0044424,GO:0044444,GO:…	-	ko:K02501	ko00340,ko01100,ko01110,ko01230,map00340,map01100,map01110,map01230	M00026	R04558	RC00010,RC01190,RC01943	ko00000,ko00001,ko00002,ko01000	-	-	iECED1_1282.ECED1_2372,iPC815.YPO1545,iYL1228.KPN_02479	GATase
PGDDGLKP_00337	1004785.AMBLS11_11860	4.47e-174	485	COG0106@1|root,COG0106@2|Bacteria,1MW6S@1224|Proteobacteria,1RN3M@1236|Gammaproteobacteria,464AA@72275|Alteromonadaceae	1236|Gammaproteobacteria	E	1-(5-phosphoribosyl)-5- (5-phosphoribosylamino)methylideneamino imidazole-4-carboxamide isomerase	hisA	GO:0000105,GO:0000162,GO:0003674,GO:0003824,GO:0003949,GO:0005575,GO:0005622,GO:0005623,GO:0005737,GO:0005829,GO:0006082,GO:0006520,GO:0006547,GO:0006568,GO:0006576,GO:0006586,GO:0006725,GO:0006807,GO:0006950,GO:0006974,GO:0008150,GO:0008152,GO:0008652,GO:0009058,GO:0009072,GO:0009073,GO:0009308,GO:0009309,GO:0009987,GO:0016053,GO:0016853,GO:0016860,GO:0016861,GO:0018130,GO:0019438,GO:0019752,GO:…	5.3.1.16	ko:K01814	ko00340,ko01100,ko01110,ko01230,map00340,map01100,map01110,map01230	M00026	R04640	RC00945	ko00000,ko00001,ko00002,ko01000	-	-	iSBO_1134.SBO_0850,iSDY_1059.SDY_2217	His_biosynth
PGDDGLKP_00338	1004785.AMBLS11_11865	9.84e-195	540	COG0107@1|root,COG0107@2|Bacteria,1MUS0@1224|Proteobacteria,1RPJQ@1236|Gammaproteobacteria,464M7@72275|Alteromonadaceae	1236|Gammaproteobacteria	E	IGPS catalyzes the conversion of PRFAR and glutamine to IGP, AICAR and glutamate. The HisF subunit catalyzes the cyclization activity that produces IGP and AICAR from PRFAR using the ammonia provided by the HisH subunit	hisF	GO:0000105,GO:0000107,GO:0003674,GO:0003824,GO:0005575,GO:0005622,GO:0005623,GO:0005737,GO:0005829,GO:0006082,GO:0006520,GO:0006547,GO:0006725,GO:0006807,GO:0008150,GO:0008152,GO:0008652,GO:0009058,GO:0009382,GO:0009987,GO:0016053,GO:0016740,GO:0016757,GO:0016763,GO:0018130,GO:0019438,GO:0019752,GO:0032991,GO:0034641,GO:0043436,GO:0044237,GO:0044238,GO:0044249,GO:0044281,GO:0044283,GO:0044424,GO:…	-	ko:K01663,ko:K02500	ko00340,ko01100,ko01110,ko01230,map00340,map01100,map01110,map01230	M00026	R04558	RC00010,RC01190,RC01943	ko00000,ko00001,ko00002,ko01000	-	-	iECO111_1330.ECO111_2749,iEcolC_1368.EcolC_1617,iYL1228.KPN_02481	His_biosynth
PGDDGLKP_00339	1004785.AMBLS11_11870	2.25e-145	409	COG0139@1|root,COG0140@1|root,COG0139@2|Bacteria,COG0140@2|Bacteria,1MW67@1224|Proteobacteria,1RMV4@1236|Gammaproteobacteria,464G7@72275|Alteromonadaceae	1236|Gammaproteobacteria	E	Histidine biosynthesis bifunctional protein HisIE	hisI	GO:0000105,GO:0003674,GO:0003824,GO:0004635,GO:0004636,GO:0005575,GO:0005622,GO:0005623,GO:0005737,GO:0005829,GO:0006082,GO:0006520,GO:0006547,GO:0006725,GO:0006807,GO:0008150,GO:0008152,GO:0008652,GO:0009058,GO:0009987,GO:0016053,GO:0016462,GO:0016787,GO:0016810,GO:0016814,GO:0016817,GO:0016818,GO:0018130,GO:0019238,GO:0019438,GO:0019752,GO:0034641,GO:0043436,GO:0044237,GO:0044238,GO:0044249,GO:…	3.5.4.19,3.6.1.31	ko:K11755	ko00340,ko01100,ko01110,ko01230,map00340,map01100,map01110,map01230	M00026	R04035,R04037	RC00002,RC01055	ko00000,ko00001,ko00002,ko01000	-	-	iECNA114_1301.ECNA114_0880,iECW_1372.ECW_m2186,iEKO11_1354.EKO11_1768,iUMN146_1321.UM146_06665,iWFL_1372.ECW_m2186	PRA-CH,PRA-PH
PGDDGLKP_00340	448385.sce6974	6.4e-45	181	COG3979@1|root,COG3979@2|Bacteria	2|Bacteria	S	chitin catabolic process	chiA	GO:0003674,GO:0003824,GO:0004553,GO:0004568,GO:0005575,GO:0005623,GO:0008843,GO:0016787,GO:0016798,GO:0030288,GO:0030313,GO:0031975,GO:0042597,GO:0044464	3.2.1.14,3.2.1.17,4.2.2.1	ko:K01727,ko:K13381	ko00520,ko01100,map00520,map01100	-	R01206,R02334	RC00467	ko00000,ko00001,ko01000	-	CBM15,GH18,PL8	-	CBM_5_12,Glyco_hydro_18,Glyco_hydro_88,LPMO_10,Sortilin-Vps10
PGDDGLKP_00341	1004785.AMBLS11_11880	1.1e-192	535	COG2116@1|root,COG2116@2|Bacteria,1N8YM@1224|Proteobacteria,1RPJ0@1236|Gammaproteobacteria,466FH@72275|Alteromonadaceae	1236|Gammaproteobacteria	P	transporter (Formate nitrite transporter family) protein	yfdC	GO:0003674,GO:0005215,GO:0005342,GO:0005575,GO:0005623,GO:0005886,GO:0005887,GO:0006810,GO:0006811,GO:0006820,GO:0006855,GO:0008028,GO:0008150,GO:0008509,GO:0008514,GO:0015075,GO:0015238,GO:0015318,GO:0015499,GO:0015711,GO:0015718,GO:0015724,GO:0015849,GO:0015893,GO:0016020,GO:0016021,GO:0022857,GO:0031224,GO:0031226,GO:0034220,GO:0042221,GO:0042493,GO:0042891,GO:0042895,GO:0044425,GO:0044459,GO:…	-	ko:K21990	-	-	-	-	ko00000	1.A.16.4	-	-	Form_Nir_trans
PGDDGLKP_00342	1004785.AMBLS11_11885	0	1132	COG0840@1|root,COG0840@2|Bacteria,1MU9B@1224|Proteobacteria,1RMH0@1236|Gammaproteobacteria,464RT@72275|Alteromonadaceae	1236|Gammaproteobacteria	NT	Methyl-accepting chemotaxis protein	-	-	-	ko:K03406	ko02020,ko02030,map02020,map02030	-	-	-	ko00000,ko00001,ko02035	-	-	-	HAMP,MCPsignal,dCache_1
PGDDGLKP_00343	1004785.AMBLS11_11890	0	1842	COG0612@1|root,COG0612@2|Bacteria,1MVST@1224|Proteobacteria,1RN05@1236|Gammaproteobacteria,46A1V@72275|Alteromonadaceae	1236|Gammaproteobacteria	S	Insulinase (Peptidase family M16)	ptrA	-	-	ko:K07263	-	-	-	-	ko00000,ko01000,ko01002	-	-	-	Peptidase_M16,Peptidase_M16_C
PGDDGLKP_00344	1004785.AMBLS11_11895	6.37e-144	406	COG0681@1|root,COG0681@2|Bacteria,1R7Z4@1224|Proteobacteria,1RX6N@1236|Gammaproteobacteria,466WH@72275|Alteromonadaceae	1236|Gammaproteobacteria	U	Belongs to the peptidase S26 family	-	-	3.4.21.89	ko:K03100	ko02024,ko03060,map02024,map03060	-	-	-	ko00000,ko00001,ko01000,ko01002	-	-	-	Peptidase_S24,Peptidase_S26
PGDDGLKP_00345	1004785.AMBLS11_11900	0	1725	COG1629@1|root,COG4771@2|Bacteria,1MU9K@1224|Proteobacteria,1RMTG@1236|Gammaproteobacteria,465TV@72275|Alteromonadaceae	1236|Gammaproteobacteria	P	COG1629 Outer membrane receptor proteins, mostly Fe transport	-	-	-	ko:K02014	-	-	-	-	ko00000,ko02000	1.B.14	-	-	Plug,TonB_dep_Rec
PGDDGLKP_00346	1004785.AMBLS11_11905	5.19e-90	263	COG3788@1|root,COG3788@2|Bacteria,1RDHP@1224|Proteobacteria,1S3PN@1236|Gammaproteobacteria,4682P@72275|Alteromonadaceae	1236|Gammaproteobacteria	S	relative of glutathione S-transferase, MAPEG superfamily	yecN	GO:0005575,GO:0005623,GO:0005886,GO:0016020,GO:0044464,GO:0071944	-	ko:K07136	-	-	-	-	ko00000	-	-	-	MAPEG
PGDDGLKP_00347	1004785.AMBLS11_11910	8.75e-152	426	COG0563@1|root,COG0563@2|Bacteria,1MXCZ@1224|Proteobacteria,1RMT6@1236|Gammaproteobacteria,46577@72275|Alteromonadaceae	1236|Gammaproteobacteria	F	Catalyzes the reversible transfer of the terminal phosphate group between ATP and AMP. Plays an important role in cellular energy homeostasis and in adenine nucleotide metabolism	adk	GO:0000166,GO:0000287,GO:0003674,GO:0003824,GO:0004017,GO:0005488,GO:0005524,GO:0005575,GO:0005622,GO:0005623,GO:0005737,GO:0005829,GO:0006139,GO:0006163,GO:0006164,GO:0006172,GO:0006412,GO:0006518,GO:0006629,GO:0006644,GO:0006725,GO:0006753,GO:0006793,GO:0006796,GO:0006807,GO:0008144,GO:0008150,GO:0008152,GO:0008610,GO:0008654,GO:0009058,GO:0009059,GO:0009117,GO:0009123,GO:0009124,GO:0009126,GO:…	2.7.4.3	ko:K00939	ko00230,ko00730,ko01100,ko01110,ko01130,map00230,map00730,map01100,map01110,map01130	M00049	R00127,R01547,R11319	RC00002	ko00000,ko00001,ko00002,ko01000,ko04147	-	-	iECH74115_1262.ECH74115_0566,iEKO11_1354.EKO11_3373,iG2583_1286.G2583_0586,iJN746.PP_1506	ADK,ADK_lid
PGDDGLKP_00348	1004785.AMBLS11_11915	0	1251	COG0326@1|root,COG0326@2|Bacteria,1MUUE@1224|Proteobacteria,1RNWD@1236|Gammaproteobacteria,4647F@72275|Alteromonadaceae	1236|Gammaproteobacteria	O	Molecular chaperone. Has ATPase activity	htpG	GO:0003674,GO:0003824,GO:0005488,GO:0005515,GO:0005575,GO:0005622,GO:0005623,GO:0005737,GO:0005829,GO:0006457,GO:0006950,GO:0006974,GO:0008150,GO:0009266,GO:0009408,GO:0009628,GO:0009987,GO:0016462,GO:0016787,GO:0016817,GO:0016818,GO:0016887,GO:0017111,GO:0033554,GO:0042623,GO:0042802,GO:0044424,GO:0044444,GO:0044464,GO:0050896,GO:0051716	-	ko:K04079	ko04141,ko04151,ko04217,ko04612,ko04621,ko04626,ko04657,ko04659,ko04914,ko04915,ko05200,ko05215,ko05418,map04141,map04151,map04217,map04612,map04621,map04626,map04657,map04659,map04914,map04915,map05200,map05215,map05418	-	-	-	ko00000,ko00001,ko01009,ko03029,ko03051,ko03110,ko04131,ko04147	-	-	-	HATPase_c,HATPase_c_3,HSP90
PGDDGLKP_00349	1004785.AMBLS11_11920	6.75e-144	405	COG0353@1|root,COG0353@2|Bacteria,1MV9Q@1224|Proteobacteria,1RN99@1236|Gammaproteobacteria,466DN@72275|Alteromonadaceae	1236|Gammaproteobacteria	L	May play a role in DNA repair. It seems to be involved in an RecBC-independent recombinational process of DNA repair. It may act with RecF and RecO	recR	GO:0000731,GO:0006139,GO:0006259,GO:0006281,GO:0006310,GO:0006725,GO:0006807,GO:0006950,GO:0006974,GO:0008150,GO:0008152,GO:0009058,GO:0009059,GO:0009314,GO:0009411,GO:0009416,GO:0009628,GO:0009987,GO:0018130,GO:0019438,GO:0033554,GO:0034641,GO:0034645,GO:0034654,GO:0043170,GO:0044237,GO:0044238,GO:0044249,GO:0044260,GO:0044271,GO:0046483,GO:0050896,GO:0051716,GO:0071704,GO:0071897,GO:0090304,GO:…	-	ko:K06187	ko03440,map03440	-	-	-	ko00000,ko00001,ko03400	-	-	-	RecR,Toprim_4
PGDDGLKP_00350	1004785.AMBLS11_11925	2.3e-227	626	COG3386@1|root,COG3386@2|Bacteria,1RE3R@1224|Proteobacteria,1T18M@1236|Gammaproteobacteria,469H6@72275|Alteromonadaceae	1236|Gammaproteobacteria	G	PFAM SMP-30 Gluconolaconase	-	-	-	-	-	-	-	-	-	-	-	-	-
PGDDGLKP_00351	1004785.AMBLS11_11995	1.06e-69	210	COG0718@1|root,COG0718@2|Bacteria,1RGZD@1224|Proteobacteria,1S5WU@1236|Gammaproteobacteria,4683K@72275|Alteromonadaceae	1236|Gammaproteobacteria	S	Binds to DNA and alters its conformation. May be involved in regulation of gene expression, nucleoid organization and DNA protection	ybaB	GO:0003674,GO:0003676,GO:0003677,GO:0005488,GO:0005575,GO:0005622,GO:0005623,GO:0005737,GO:0005829,GO:0044424,GO:0044444,GO:0044464,GO:0097159,GO:1901363	-	ko:K09747	-	-	-	-	ko00000	-	-	-	YbaB_DNA_bd
PGDDGLKP_00352	1004785.AMBLS11_12000	0	1795	COG2812@1|root,COG2812@2|Bacteria,1MVCK@1224|Proteobacteria,1RMIA@1236|Gammaproteobacteria,464IG@72275|Alteromonadaceae	1236|Gammaproteobacteria	L	DNA polymerase III is a complex, multichain enzyme responsible for most of the replicative synthesis in bacteria. This DNA polymerase also exhibits 3' to 5' exonuclease activity	dnaX	GO:0003674,GO:0003824,GO:0005488,GO:0005515,GO:0005575,GO:0005622,GO:0005623,GO:0006139,GO:0006259,GO:0006260,GO:0006261,GO:0006725,GO:0006807,GO:0008150,GO:0008152,GO:0009058,GO:0009059,GO:0009360,GO:0009987,GO:0016462,GO:0016787,GO:0016817,GO:0016818,GO:0016887,GO:0017111,GO:0030234,GO:0030337,GO:0032991,GO:0034641,GO:0034645,GO:0042575,GO:0042802,GO:0043170,GO:0043846,GO:0044237,GO:0044238,GO:…	2.7.7.7	ko:K02343	ko00230,ko00240,ko01100,ko03030,ko03430,ko03440,map00230,map00240,map01100,map03030,map03430,map03440	M00260	R00375,R00376,R00377,R00378	RC02795	ko00000,ko00001,ko00002,ko01000,ko03032,ko03400	-	-	-	DNA_pol3_delta2,DNA_pol3_gamma3,DNA_pol3_tau_4,DNA_pol3_tau_5
PGDDGLKP_00353	1004785.AMBLS11_12005	1.5e-123	352	COG0503@1|root,COG0503@2|Bacteria,1MVZ6@1224|Proteobacteria,1S2N9@1236|Gammaproteobacteria,466B7@72275|Alteromonadaceae	1236|Gammaproteobacteria	F	Catalyzes a salvage reaction resulting in the formation of AMP, that is energically less costly than de novo synthesis	apt	GO:0000287,GO:0003674,GO:0003824,GO:0003999,GO:0005488,GO:0005515,GO:0005575,GO:0005622,GO:0005623,GO:0005737,GO:0005829,GO:0006139,GO:0006144,GO:0006166,GO:0006168,GO:0006725,GO:0006807,GO:0008150,GO:0008152,GO:0009058,GO:0009112,GO:0009113,GO:0009116,GO:0009119,GO:0009163,GO:0009987,GO:0016740,GO:0016757,GO:0016763,GO:0018130,GO:0019438,GO:0034404,GO:0034641,GO:0034654,GO:0042278,GO:0042440,GO:…	2.4.2.7	ko:K00759	ko00230,ko01100,map00230,map01100	-	R00190,R01229,R04378	RC00063	ko00000,ko00001,ko01000,ko04147	-	-	iUTI89_1310.UTI89_C0496,ic_1306.c0588	Pribosyltran
PGDDGLKP_00355	1004785.AMBLS11_12010	6.85e-178	496	COG3219@1|root,COG3219@2|Bacteria,1R8C9@1224|Proteobacteria,1S23S@1236|Gammaproteobacteria,4673F@72275|Alteromonadaceae	1236|Gammaproteobacteria	S	protein conserved in bacteria	-	-	-	ko:K09929	-	-	-	-	ko00000	-	-	-	DUF2063
PGDDGLKP_00356	1004785.AMBLS11_12015	9.52e-204	563	COG3220@1|root,COG3220@2|Bacteria,1MURE@1224|Proteobacteria,1RQ9H@1236|Gammaproteobacteria,464IP@72275|Alteromonadaceae	1236|Gammaproteobacteria	S	protein conserved in bacteria	-	-	-	ko:K09930	-	-	-	-	ko00000	-	-	-	DUF692
PGDDGLKP_00357	314275.MADE_1013305	2.61e-39	136	COG3767@1|root,COG3767@2|Bacteria,1N9HK@1224|Proteobacteria,1SD4Q@1236|Gammaproteobacteria,466Z0@72275|Alteromonadaceae	1236|Gammaproteobacteria	-	-	-	-	-	-	-	-	-	-	-	-	-	-	-
PGDDGLKP_00358	1004785.AMBLS11_12025	0	2152	COG0457@1|root,COG1122@1|root,COG3710@1|root,COG0457@2|Bacteria,COG1122@2|Bacteria,COG3710@2|Bacteria,1QU0J@1224|Proteobacteria,1RY8Z@1236|Gammaproteobacteria,464GM@72275|Alteromonadaceae	1236|Gammaproteobacteria	K	Transcriptional regulator	-	-	2.7.11.1	ko:K12132	-	-	-	-	ko00000,ko01000,ko01001	-	-	-	AAA_16,TPR_8,Trans_reg_C
PGDDGLKP_00360	1004785.AMBLS11_12035	1.09e-222	614	COG2199@1|root,COG3706@2|Bacteria,1R7HC@1224|Proteobacteria,1SYS8@1236|Gammaproteobacteria,46CX6@72275|Alteromonadaceae	1236|Gammaproteobacteria	T	COG3706 Response regulator containing a CheY-like receiver domain and a GGDEF domain	-	-	-	-	-	-	-	-	-	-	-	-	GGDEF,PAS_4,PAS_9
PGDDGLKP_00361	1004785.AMBLS11_12040	1.54e-153	432	2E78T@1|root,331SE@2|Bacteria,1NG3D@1224|Proteobacteria,1SCEW@1236|Gammaproteobacteria	1236|Gammaproteobacteria	-	-	-	-	-	ko:K02030	-	M00236	-	-	ko00000,ko00002,ko02000	3.A.1.3	-	-	SBP_bac_3
PGDDGLKP_00367	1004785.AMBLS11_12045	4.28e-182	507	COG1183@1|root,COG1183@2|Bacteria,1MWD9@1224|Proteobacteria,1RPBB@1236|Gammaproteobacteria,4645F@72275|Alteromonadaceae	1236|Gammaproteobacteria	I	Belongs to the CDP-alcohol phosphatidyltransferase class-I family	pssA	-	2.7.8.8	ko:K17103	ko00260,ko00564,ko01100,ko01110,map00260,map00564,map01100,map01110	M00093	R01800	RC00002,RC00017,RC02795	ko00000,ko00001,ko00002,ko01000	-	-	-	CDP-OH_P_transf
PGDDGLKP_00368	1004785.AMBLS11_12050	6.48e-216	597	2E400@1|root,32YWX@2|Bacteria,1N9MA@1224|Proteobacteria,1SE6T@1236|Gammaproteobacteria,46B5J@72275|Alteromonadaceae	1236|Gammaproteobacteria	-	-	-	-	-	-	-	-	-	-	-	-	-	-	VPEP
PGDDGLKP_00369	314275.MADE_000001022260	9.31e-44	157	2E400@1|root,32YWX@2|Bacteria	2|Bacteria	-	-	-	-	-	-	-	-	-	-	-	-	-	-	VPEP
PGDDGLKP_00370	1004785.AMBLS11_12060	0	1584	COG0457@1|root,COG0457@2|Bacteria,1MXMD@1224|Proteobacteria,1RSI5@1236|Gammaproteobacteria,467GU@72275|Alteromonadaceae	1236|Gammaproteobacteria	S	COG0457 FOG TPR repeat	-	-	-	-	-	-	-	-	-	-	-	-	TPR_16,TPR_19,TPR_8
PGDDGLKP_00371	1004785.AMBLS11_12065	0	1137	COG0277@1|root,COG0277@2|Bacteria,1MVG7@1224|Proteobacteria,1RN5V@1236|Gammaproteobacteria,464JZ@72275|Alteromonadaceae	1236|Gammaproteobacteria	C	Catalyzes the oxidation of D-lactate to pyruvate	dld	GO:0000166,GO:0003674,GO:0003824,GO:0004457,GO:0004458,GO:0005488,GO:0005575,GO:0005622,GO:0005623,GO:0005886,GO:0006082,GO:0006089,GO:0006091,GO:0008150,GO:0008152,GO:0009055,GO:0009060,GO:0009061,GO:0009898,GO:0009987,GO:0015980,GO:0016020,GO:0016491,GO:0016614,GO:0016898,GO:0016901,GO:0019516,GO:0019752,GO:0019897,GO:0019898,GO:0022900,GO:0022904,GO:0031234,GO:0032787,GO:0036094,GO:0043167,GO:…	1.1.5.12	ko:K03777	ko00620,ko01120,map00620,map01120	-	R00704,R11591	RC00044	ko00000,ko00001,ko01000	-	-	iEcHS_1320.EcHS_A2268,iPC815.YPO1177	FAD_binding_4,Lact-deh-memb
PGDDGLKP_00372	1004785.AMBLS11_12080	0	1620	COG0542@1|root,COG0542@2|Bacteria,1MURH@1224|Proteobacteria,1RN55@1236|Gammaproteobacteria,4648S@72275|Alteromonadaceae	1236|Gammaproteobacteria	O	Part of a stress-induced multi-chaperone system, it is involved in the recovery of the cell from heat-induced damage, in cooperation with DnaK, DnaJ and GrpE	clpB	GO:0000166,GO:0003674,GO:0003824,GO:0005488,GO:0005515,GO:0005524,GO:0005575,GO:0005622,GO:0005623,GO:0005737,GO:0005829,GO:0006508,GO:0006807,GO:0006950,GO:0006986,GO:0008144,GO:0008150,GO:0008152,GO:0008233,GO:0009266,GO:0009408,GO:0009628,GO:0010033,GO:0016462,GO:0016787,GO:0016817,GO:0016818,GO:0016887,GO:0017076,GO:0017111,GO:0019538,GO:0030554,GO:0031249,GO:0032553,GO:0032555,GO:0032559,GO:…	-	ko:K03695	ko04213,map04213	-	-	-	ko00000,ko00001,ko03110	-	-	-	AAA,AAA_2,ClpB_D2-small,Clp_N
PGDDGLKP_00373	1004785.AMBLS11_12085	8.65e-175	488	COG1496@1|root,COG1496@2|Bacteria,1MW2H@1224|Proteobacteria,1RNV4@1236|Gammaproteobacteria,466CB@72275|Alteromonadaceae	1236|Gammaproteobacteria	S	Belongs to the multicopper oxidase YfiH RL5 family	yfiH	GO:0003674,GO:0005488,GO:0005507,GO:0043167,GO:0043169,GO:0046872,GO:0046914	-	ko:K05810	-	-	-	-	ko00000,ko01000	-	-	-	Cu-oxidase_4
PGDDGLKP_00374	1004785.AMBLS11_12090	4.87e-235	646	COG0564@1|root,COG0564@2|Bacteria,1MUBN@1224|Proteobacteria,1RN7F@1236|Gammaproteobacteria,4643F@72275|Alteromonadaceae	1236|Gammaproteobacteria	J	Responsible for synthesis of pseudouridine from uracil	rluD	GO:0000027,GO:0000154,GO:0000455,GO:0001522,GO:0003674,GO:0003824,GO:0005575,GO:0005622,GO:0005623,GO:0005737,GO:0005829,GO:0006139,GO:0006364,GO:0006396,GO:0006725,GO:0006807,GO:0006996,GO:0008150,GO:0008152,GO:0009451,GO:0009982,GO:0009987,GO:0010467,GO:0016043,GO:0016070,GO:0016072,GO:0016853,GO:0016866,GO:0022607,GO:0022613,GO:0022618,GO:0031118,GO:0034470,GO:0034622,GO:0034641,GO:0034660,GO:…	5.4.99.23	ko:K06180	-	-	-	-	ko00000,ko01000,ko03009	-	-	iE2348C_1286.E2348C_2868,iECED1_1282.ECED1_3035,iECSF_1327.ECSF_2432	PseudoU_synth_2,S4
PGDDGLKP_00375	1004785.AMBLS11_12095	7.67e-175	488	COG4105@1|root,COG4105@2|Bacteria,1MVS5@1224|Proteobacteria,1RSE6@1236|Gammaproteobacteria,46691@72275|Alteromonadaceae	1236|Gammaproteobacteria	M	Part of the outer membrane protein assembly complex, which is involved in assembly and insertion of beta-barrel proteins into the outer membrane	bamD	GO:0005575,GO:0005623,GO:0008104,GO:0008150,GO:0009279,GO:0009987,GO:0016020,GO:0016043,GO:0019867,GO:0022607,GO:0030312,GO:0030313,GO:0031224,GO:0031230,GO:0031241,GO:0031246,GO:0031975,GO:0032991,GO:0033036,GO:0034613,GO:0043163,GO:0043165,GO:0044085,GO:0044091,GO:0044425,GO:0044462,GO:0044464,GO:0045184,GO:0045229,GO:0051179,GO:0051205,GO:0051234,GO:0051641,GO:0061024,GO:0070727,GO:0071709,GO:…	-	ko:K05807	-	-	-	-	ko00000,ko02000	1.B.33.1	-	-	YfiO
PGDDGLKP_00376	1004785.AMBLS11_12100	3.28e-177	493	COG3806@1|root,COG3806@2|Bacteria,1RI6T@1224|Proteobacteria,1S341@1236|Gammaproteobacteria,467ZD@72275|Alteromonadaceae	1236|Gammaproteobacteria	T	Anti-sigma factor	chrR	-	-	ko:K07167	-	-	-	-	ko00000	-	-	-	Cupin_7
PGDDGLKP_00377	1004785.AMBLS11_12105	5.09e-141	398	COG1595@1|root,COG1595@2|Bacteria,1RHRR@1224|Proteobacteria,1S2UD@1236|Gammaproteobacteria,46820@72275|Alteromonadaceae	1236|Gammaproteobacteria	K	Belongs to the sigma-70 factor family. ECF subfamily	sigY	-	-	ko:K03088	-	-	-	-	ko00000,ko03021	-	-	-	Sigma70_r2,Sigma70_r4,Sigma70_r4_2
PGDDGLKP_00378	1004785.AMBLS11_12110	1.95e-139	393	COG2802@1|root,COG2802@2|Bacteria,1N54S@1224|Proteobacteria,1T15D@1236|Gammaproteobacteria,466U2@72275|Alteromonadaceae	1236|Gammaproteobacteria	S	to the N-terminal domain of Lon protease	-	-	-	ko:K07157	-	-	-	-	ko00000	-	-	-	LON_substr_bdg
PGDDGLKP_00379	1004785.AMBLS11_12115	4.04e-108	311	COG3631@1|root,COG3631@2|Bacteria,1MZS5@1224|Proteobacteria,1S8VN@1236|Gammaproteobacteria,467UF@72275|Alteromonadaceae	1236|Gammaproteobacteria	S	Uncharacterized conserved protein (DUF2358)	-	-	-	-	-	-	-	-	-	-	-	-	SnoaL_2
PGDDGLKP_00380	1004785.AMBLS11_12120	2.04e-167	468	COG0300@1|root,COG0300@2|Bacteria,1R735@1224|Proteobacteria,1RSHH@1236|Gammaproteobacteria,467CS@72275|Alteromonadaceae	1236|Gammaproteobacteria	S	COG1028 Dehydrogenases with different specificities (related to short-chain alcohol dehydrogenases)	sdh	-	-	-	-	-	-	-	-	-	-	-	adh_short
PGDDGLKP_00381	1004785.AMBLS11_12125	5.2e-314	854	COG2907@1|root,COG2907@2|Bacteria,1MV4Z@1224|Proteobacteria,1RP4P@1236|Gammaproteobacteria,464DX@72275|Alteromonadaceae	1236|Gammaproteobacteria	S	NAD FAD-binding protein	-	-	-	ko:K06954	-	-	-	-	ko00000	-	-	-	Amino_oxidase,NAD_binding_8
PGDDGLKP_00382	1004785.AMBLS11_12130	1.76e-181	504	COG3496@1|root,COG3496@2|Bacteria,1RC56@1224|Proteobacteria,1RRT8@1236|Gammaproteobacteria,465C9@72275|Alteromonadaceae	1236|Gammaproteobacteria	S	Protein of unknown function (DUF1365)	-	-	-	ko:K09701	-	-	-	-	ko00000	-	-	-	DUF1365
PGDDGLKP_00383	1004785.AMBLS11_12135	0	841	COG2230@1|root,COG2230@2|Bacteria,1MX3U@1224|Proteobacteria,1RNID@1236|Gammaproteobacteria,464X8@72275|Alteromonadaceae	1236|Gammaproteobacteria	M	COG2230 Cyclopropane fatty acid synthase and related methyltransferases	cfa	-	2.1.1.79	ko:K00574	-	-	-	-	ko00000,ko01000	-	-	iJN746.PP_2734	CMAS
[truncated: 3,220 more rows]

## Sheet: Supplementary Table 7
Supplementary Table 7. Alignment of RNA read sets against the A. abrolhosensis and ϕAFP1 genome at three time points after infection.
[truncated: 19 more rows]

## Sheet: Supplementary Table 8
Supplementary Table 8. Expression abundance of phage ORFs at three time points after infection.
[truncated: 37 more rows]

[truncated: 6 more sheets: Supplementary Table 9, Supplementary Table 10, Supplementary Table 11, Supplementary Table 12, Supplementary Table 13, Supplementary Table 14]
